# Supplementary material for: Identification of a Glycosyltransferase-Encoding Gene (EuGT8) from Eucommia ulmoides That Catalyzes the Glycosylation of Pinoresinol to Pinoresinol Diglucoside
Source: Life (Basel). 2026 Apr 8;16(4):622. doi: 10.3390/life16040622 (PMC13117410; doi:10.3390/life16040622)
Supplement: Supplementary file 1 [file life-16-00622-s001.zip › Supplementary Tables.xlsx]

## Sheet: Table S1
Table S1. The primers involved in experiment and their functions
Used for experiment	Name	Sequences (5′→3′)
Gene cloning	EuGT8-F	ATGGGTTCCCAGAGTTTGG
	EuGT8-R	CTAATTTTCAGAACAGAGCAATACT
Protein expression	EuGT8-pET-F	CGCGGATCCATGGGTAGCCAGAG
	EuGT8-pET-R	CCGCTCGAGATTTTCACTACACAGC
Localization	EuGT8-LF	gaacacgggggacgagctcggtaccATGGGTTCCCAGAGTTTGG
	EuGT8-LR	CTTGCTCACCATgtcgactctagaATTTTCAGAACAGAGCAATAC
Antisense oligonucleotides	AsODN	GTTAATCTTAGTGAGGAGCT
	sODN	AGCTCCTCACTAAGATTAAC
qRT-PCR	EuGT8-qF	ACGAATGGATATTTGGACACGA
	EuGT8-qR	GTGGCTCTGTGGGTTTCTCG
	AT3G21230-qF	AGCTTCACCACCGAGAACAC
	AT3G21230-qR	AGCTTGAGCTGTGTTTGGCT
	AT5G05270-qF	GCTTCCGATTCTCCACCGTA
	AT5G05270-qR	AGCCTGAACCTGAACCCTCT
	AT5G63600-qF	TGGGAAAGAGGGAGATTGAGG
	AT5G63600-qR	TCCAAACCAAACCCTGTATGC
	AT2G24850-qF	CTCCGCCCATTCCAACTTCA
	AT2G24850-qF	ATTCAGCCACCGCCCTTCTA
	AT4G22880-qF	TCAAGGCTCAAGTCGCCATC
	AT4G22880-qR	ACTCGTCGGAGAGCTTGAGA
	AT1G14540-qF	GCTCTCCACCATCCGATCTT
	AT1G14540-qR	TTCAAATCCTCTTGCCGATTG
	AT3G32980-qF	TGGTGGCTCTCACATCCATC
	AT3G32980-qR	GGTCTTCCCTGACGCATTCT
	AT4G37530-qF	TCAACGGCTTGGTTCCAATG
	AT4G37530-qR	GTTGGCGAAGTTTGGAGCAG
	AtUBQ5-qF	GTACCCTCGCCGACTACAAC
	AtUBQ5-qR	CGTTAGGGCACTCCTTCCTC
Overexpression	EuGT8-35S-F	gaacacgggggacgagctcggtaccATGGGTTCCCAGAGTTTGG
	EuGT8-35S-R	CTTGCTCACCATgtcgactctagaATTTTCAGAACAGAGCAATAC
Validation of transgenic Arabidopsis	O-F	ACGAATGGATATTTGGACACGA
	O-R	GTGGCTCTGTGGGTTTCTCG

## Sheet: Table S2
Table S2. DEGs in the transcriptome of WT and OE plants
gene_id	log2FoldChange	pvalue	padj	symbol	description
AT1G19250	3.985	0	0	FMO1	Probable flavin-containing monooxygenase 1 [Source:UniProtKB/Swiss-Prot;Acc:Q9LMA1]	up
AT3G26830	2.5737	0	0	CYP71B15	Bifunctional dihydrocamalexate synthase/camalexin synthase [Source:UniProtKB/Swiss-Prot;Acc:Q9LW27]	up
AT2G04450	2.4617	0	0	NUDT6	Nudix hydrolase 6 [Source:UniProtKB/Swiss-Prot;Acc:Q9SJC4]	up
AT4G39030	2.7983	0	0	DTX47	Protein DETOXIFICATION 47, chloroplastic [Source:UniProtKB/Swiss-Prot;Acc:Q945F0]	up
AT2G24850	2.4733	5.7919e-274	2.3062e-270	TAT3	Probable aminotransferase TAT3 [Source:UniProtKB/Swiss-Prot;Acc:Q9SK47]	up
AT5G13320	2.7625	3.2965e-255	1.1251e-251	PBS3	Auxin-responsive GH3 family protein [Source:TAIR;Acc:AT5G13320]	up
AT3G11340	3.8171	4.2548e-255	1.2706e-251	UGT76B1	UDP-glycosyltransferase 76B1 [Source:UniProtKB/Swiss-Prot;Acc:Q9C768]	up
AT1G15520	2.759	6.7938e-208	1.6231e-204	ABCG40	ABC transporter G family member 40 [Source:UniProtKB/Swiss-Prot;Acc:Q9M9E1]	up
AT1G70260	3.003	1.2551e-198	2.726e-195	-	WAT1-related protein At1g70260 [Source:UniProtKB/Swiss-Prot;Acc:F4I5D5]	up
AT2G26400	2.9573	9.6692e-196	1.9251e-192	ARD	acireductone dioxygenase 3 [Source:TAIR;Acc:AT2G26400]	up
AT1G61800	1.8747	2.0244e-185	3.4547e-182	GPT2	glucose-6-phosphate/phosphate translocator 2 [Source:TAIR;Acc:AT1G61800]	up
AT2G13810	2.9096	2.5481e-185	4.0584e-182	ALD1	EDTS5 [Source:UniProtKB/TrEMBL;Acc:A0A178VQ02]	up
AT3G47540	2.5976	2.6353e-179	3.935e-176	-	Chitinase family protein [Source:UniProtKB/TrEMBL;Acc:F4JBK4]	up
AT3G13610	2.8175	1.1199e-170	1.5738e-167	F6'H1	Feruloyl CoA ortho-hydroxylase 1 [Source:UniProtKB/Swiss-Prot;Acc:Q9LHN8]	up
AT1G51890	1.943	3.4604e-169	4.5929e-166	-	Leucine-rich repeat protein kinase family protein [Source:TAIR;Acc:AT1G51890]	up
AT5G52310	1.5537	1.1707e-167	1.472e-164	RD29A	Low-temperature-induced 78 kDa protein [Source:UniProtKB/Swiss-Prot;Acc:Q06738]	up
AT1G02920	1.6208	9.8311e-165	1.1744e-161	GSTF7	Glutathione S-transferase F7 [Source:UniProtKB/Swiss-Prot;Acc:Q9SRY5]	up
AT2G45220	2.1583	7.0737e-159	8.0475e-156	PME17	Probable pectinesterase/pectinesterase inhibitor 17 [Source:UniProtKB/Swiss-Prot;Acc:O22149]	up
AT3G54150	2.2773	1.2319e-158	1.3378e-155	-	Embryonic abundant protein-like [Source:UniProtKB/TrEMBL;Acc:Q9M389]	up
AT4G21850	2.0513	4.638e-158	4.8176e-155	MSRB9	MSRB9 [Source:UniProtKB/TrEMBL;Acc:A0A178V287]	up
AT1G33960	2.4989	2.6285e-149	2.6165e-146	AIG1	P-loop containing nucleoside triphosphate hydrolases superfamily protein [Source:TAIR;Acc:AT1G33960]	up
AT3G50930	1.5255	1.5788e-148	1.5087e-145	HSR4	Protein HYPER-SENSITIVITY-RELATED 4 [Source:UniProtKB/Swiss-Prot;Acc:Q8VZG2]	up
AT4G04490	1.572	4.4431e-146	4.0827e-143	CRK36	Cysteine-rich receptor-like protein kinase 36 [Source:UniProtKB/Swiss-Prot;Acc:Q9XEC6]	up
AT1G01680	2.6914	5.5479e-141	4.909e-138	PUB54	U-box domain-containing protein 54 [Source:UniProtKB/Swiss-Prot;Acc:Q9LQ92]	up
AT5G52640	2.9649	5.9691e-141	5.0931e-138	HSP90-1	Heat shock protein 90-1 [Source:UniProtKB/Swiss-Prot;Acc:P27323]	up
AT1G05880	3.104	2.7002e-135	2.1504e-132	ARI12	Probable E3 ubiquitin-protein ligase ARI12 [Source:UniProtKB/Swiss-Prot;Acc:Q84RQ9]	up
AT3G26840	1.7363	7.1512e-135	5.5112e-132	-	Acyltransferase-like protein At3g26840, chloroplastic [Source:UniProtKB/Swiss-Prot;Acc:Q9LW26]	up
AT1G02930	1.4898	5.6754e-134	4.1088e-131	GSTF6	Glutathione S-transferase F6 [Source:UniProtKB/Swiss-Prot;Acc:P42760]	up
AT4G25100	2.4535	8.9186e-133	6.2669e-130	FSD1	Superoxide dismutase [Fe] 1, chloroplastic [Source:UniProtKB/Swiss-Prot;Acc:P21276]	up
AT3G22600	2.4595	5.2386e-130	3.5759e-127	-	AT3g22600/F16J14_17 [Source:UniProtKB/TrEMBL;Acc:Q9LJ86]	up
AT1G26380	1.9653	6.288e-130	4.173e-127	FOX1	Berberine bridge enzyme-like 3 [Source:UniProtKB/Swiss-Prot;Acc:Q9FZC4]	up
AT5G02490	3.036	2.6447e-125	1.7077e-122	MED37D	Probable mediator of RNA polymerase II transcription subunit 37c [Source:UniProtKB/Swiss-Prot;Acc:P22954]	up
AT1G32350	2.7942	4.1308e-124	2.5971e-121	AOX3	AOX1D [Source:UniProtKB/TrEMBL;Acc:A0A384LFI3]	up
AT2G45760	4.5001	1.0499e-123	6.4317e-121	BAP2	BON1-associated protein 2 [Source:UniProtKB/Swiss-Prot;Acc:Q58FX0]	up
AT4G35180	2.1908	1.7939e-123	1.0714e-120	LHT7	Lysine histidine transporter-like 7 [Source:UniProtKB/Swiss-Prot;Acc:Q84WE9]	up
AT4G23150	1.3642	1.0763e-119	6.2715e-117	CRK7	Cysteine-rich receptor-like protein kinase 7 [Source:UniProtKB/Swiss-Prot;Acc:Q8L7G3]	up
AT3G48640	2.4053	1.8059e-119	1.0272e-116	-	Transmembrane protein [Source:UniProtKB/TrEMBL;Acc:Q9SMN5]	up
AT5G64810	1.9634	1.5615e-118	8.6757e-116	WRKY51	Probable WRKY transcription factor 51 [Source:UniProtKB/Swiss-Prot;Acc:Q93WU9]	up
AT3G13100	2.4553	6.5652e-116	3.4856e-113	ABCC7	ABC transporter C family member 7 [Source:UniProtKB/Swiss-Prot;Acc:Q9LK62]	up
AT1G22400	2.0442	2.5105e-111	1.2761e-108	UGT85A1	UDP-glycosyltransferase 85A1 [Source:UniProtKB/Swiss-Prot;Acc:Q9SK82]	up
AT3G21520	3.6272	2.7307e-111	1.3591e-108	DMP1	Protein DMP1 [Source:UniProtKB/Swiss-Prot;Acc:Q9LVF4]	up
AT5G25260	2.4549	3.6482e-105	1.709e-102	FLOT2	Flotillin-like protein 2 [Source:UniProtKB/Swiss-Prot;Acc:Q4V3D6]	up
AT3G46080	2.1014	3.4166e-104	1.5401e-101	ZAT8	Zinc finger protein ZAT8 [Source:UniProtKB/Swiss-Prot;Acc:Q9LX85]	up
AT3G51660	1.4934	5.5588e-102	2.4593e-99	-	LS1-like protein [Source:UniProtKB/TrEMBL;Acc:Q8LG92]	up
AT3G05660	1.6742	1.5836e-101	6.7559e-99	AtRLP33	Receptor-like protein 33 [Source:UniProtKB/Swiss-Prot;Acc:F4J8G2]	up
AT5G66640	2.3217	2.2544e-99	9.2864e-97	DAR3	DA1-related protein 3 [Source:TAIR;Acc:AT5G66640]	up
AT4G23700	1.9282	4.2652e-99	1.7271e-96	CHX17	Cation/H(+) antiporter 17 [Source:UniProtKB/Swiss-Prot;Acc:Q9SUQ7]	up
AT4G04540	3.6177	1.9253e-97	7.5405e-95	CRK39	Putative cysteine-rich receptor-like protein kinase 39 [Source:UniProtKB/Swiss-Prot;Acc:Q9SYS7]	up
AT1G33730	3.0282	1.2767e-95	4.8417e-93	CYP76C5	Cytochrome P450, family 76, subfamily C, polypeptide 5 [Source:UniProtKB/TrEMBL;Acc:F4HRA1]	up
AT1G74710	1.8673	3.0946e-94	1.1552e-91	EDS16	ADC synthase superfamily protein [Source:TAIR;Acc:AT1G74710]	up
AT1G08050	1.749	3.8534e-94	1.4163e-91	-	T6D22.13 [Source:UniProtKB/TrEMBL;Acc:Q9LN03]	up
AT3G60415	1.778	3.9944e-94	1.4459e-91	-	At3g60420 [Source:UniProtKB/TrEMBL;Acc:Q9M217]	up
AT5G54470	1.4723	6.2516e-94	2.2292e-91	-	BBX29 [Source:UniProtKB/TrEMBL;Acc:A0A178UJV0]	up
AT1G19020	1.0739	2.1417e-93	7.5245e-91	-	CDP-diacylglycerol-glycerol-3-phosphate 3-phosphatidyltransferase [Source:UniProtKB/TrEMBL;Acc:Q8VYY6]	up
AT2G14620	2.9958	1.425e-87	4.8635e-85	XTH10	Probable xyloglucan endotransglucosylase/hydrolase protein 10 [Source:UniProtKB/Swiss-Prot;Acc:Q9ZVK1]	up
AT4G04500	1.6169	4.8213e-87	1.6223e-84	CRK37	Cysteine-rich receptor-like protein kinase 37 [Source:UniProtKB/Swiss-Prot;Acc:Q9XEC7]	up
AT4G31800	1.4757	1.4992e-85	4.9064e-83	WRKY18	WRKY like transcription factor [Source:UniProtKB/TrEMBL;Acc:Q0WTZ3]	up
AT1G09350	2.2976	5.4398e-85	1.7563e-82	GOLS3	Hexosyltransferase (Fragment) [Source:UniProtKB/TrEMBL;Acc:W8PVD7]	up
AT3G28510	2.2196	1.1226e-84	3.5761e-82	-	AAA-ATPase At3g28510 [Source:UniProtKB/Swiss-Prot;Acc:Q9LH84]	up
AT5G23240	1.512	2.0344e-84	6.3952e-82	DJC76	Chaperone protein dnaJ C76, chloroplastic [Source:UniProtKB/Swiss-Prot;Acc:Q9FMX6]	up
AT1G13340	1.5991	1.4145e-82	4.3325e-80	-	Regulator of Vps4 activity in the MVB pathway protein [Source:UniProtKB/TrEMBL;Acc:Q9FX63]	up
AT5G27760	1.3722	2.5021e-82	7.5668e-80	-	Hypoxia-responsive family protein [Source:UniProtKB/TrEMBL;Acc:Q8LG60]	up
AT1G32960	2.1925	2.0297e-81	5.9866e-79	SBT3.3	Subtilisin-like protease SBT3.3 [Source:UniProtKB/Swiss-Prot;Acc:Q9MAP5]	up
AT1G21240	1.453	5.2743e-81	1.5367e-78	WAK3	Wall-associated receptor kinase 3 [Source:UniProtKB/Swiss-Prot;Acc:Q9LMN8]	up
AT5G24200	1.9113	7.1043e-81	2.0206e-78	-	alpha/beta-Hydrolases superfamily protein [Source:TAIR;Acc:AT5G24200]	up
AT3G63380	1.8837	2.1175e-80	5.9518e-78	ACA12	Calcium-transporting ATPase [Source:UniProtKB/TrEMBL;Acc:A0A178VEV7]	up
AT1G09932	1.2822	2.9261e-79	8.0353e-77	-	Phosphoglycerate mutase family protein [Source:UniProtKB/TrEMBL;Acc:Q8GWG7]	up
AT1G11210	1.8329	1.0787e-78	2.9286e-76	-	At1g11210/T28P6_5 [Source:UniProtKB/TrEMBL;Acc:Q9SXA7]	up
AT4G23210	2.3668	1.8872e-76	4.9547e-74	CRK13	Cysteine-rich receptor-like protein kinase 13 [Source:UniProtKB/Swiss-Prot;Acc:Q0PW40]	up
AT2G35980	2.8109	2.6046e-76	6.7639e-74	NHL10	NDR1/HIN1-like protein 10 [Source:UniProtKB/Swiss-Prot;Acc:Q9SJ52]	up
AT4G25030	1.641	2.7861e-76	7.1573e-74	-	AT4G25030 protein [Source:UniProtKB/TrEMBL;Acc:Q9SW23]	up
AT1G02270	1.3515	4.804e-75	1.2081e-72	-	Uncharacterized calcium-binding protein At1g02270 [Source:UniProtKB/Swiss-Prot;Acc:O81916]	up
AT5G48400	1.9339	1.1686e-73	2.8782e-71	GLR1.2	Glutamate receptor 1.2 [Source:UniProtKB/Swiss-Prot;Acc:Q9LV72]	up
AT4G18250	1.0895	4.1285e-71	9.7658e-69	-	receptor serine/threonine kinase, putative [Source:TAIR;Acc:AT4G18250]	up
AT3G25882	1.5195	6.1389e-71	1.4379e-68	NIMIN-2	NIMIN-2 [Source:UniProtKB/TrEMBL;Acc:A0A178VAB1]	up
AT1G57560	2.6346	4.5062e-69	1.0452e-66	AtMYB50	At1g57560 [Source:UniProtKB/TrEMBL;Acc:Q9C695]	up
AT5G56960	2.3583	8.5534e-69	1.9462e-66	-	basic helix-loop-helix (bHLH) DNA-binding family protein [Source:TAIR;Acc:AT5G56960]	up
AT5G26920	1.3705	1.0461e-68	2.3578e-66	CBP60G	Calmodulin-binding protein 60 G [Source:UniProtKB/Swiss-Prot;Acc:F4K2R6]	up
AT4G04955	1.4048	1.0794e-67	2.3443e-65	ALN	Allantoinase [Source:UniProtKB/Swiss-Prot;Acc:Q94AP0]	up
AT5G44570	3.2337	8.5266e-67	1.8352e-64	-	unknown protein; FUNCTIONS IN: molecular_function unknown; INVOLVED IN: biological_process unknown; LOCATED IN: endomembrane system; EXPRESSED IN: leaf whorl, hypocotyl, sepal, flower, leaf; EXPRESSED DURING: petal differentiation and expansion stag /.../08 eight leaves visible; Ha. [Source:TAIR;Acc:AT5G44570]	up
AT3G21230	2.3389	8.5195e-66	1.8173e-63	4CL4	4-coumarate--CoA ligase 4 [Source:UniProtKB/Swiss-Prot;Acc:Q9LU36]	up
AT5G13200	1.2509	9.4146e-66	1.9905e-63	-	GEM-like protein 5 [Source:UniProtKB/Swiss-Prot;Acc:Q9LYV6]	up
AT1G57630	2.2567	1.0623e-65	2.2262e-63	-	Disease resistance protein RPP1-WsB, putative [Source:UniProtKB/TrEMBL;Acc:Q9FVT9]	up
AT5G20190	1.0755	2.0349e-65	4.2274e-63	-	Tetratricopeptide repeat (TPR)-like superfamily protein [Source:UniProtKB/TrEMBL;Acc:F4K464]	up
AT1G30040	2.0235	5.8953e-65	1.2038e-62	GA2OX2	Gibberellin 2-beta-dioxygenase 2 [Source:UniProtKB/Swiss-Prot;Acc:Q9XFR9]	up
AT1G67360	1.0006	7.1752e-65	1.4527e-62	-	REF/SRPP-like protein At1g67360 [Source:UniProtKB/Swiss-Prot;Acc:Q9FYF7]	up
AT5G25110	1.6149	2.4215e-64	4.8616e-62	CIPK25	CBL-interacting serine/threonine-protein kinase 25 [Source:UniProtKB/Swiss-Prot;Acc:Q8W1D5]	up
AT4G01870	2.466	5.0555e-64	1.0065e-61	-	tolB protein-related [Source:TAIR;Acc:AT4G01870]	up
AT4G05020	1.5794	8.0179e-64	1.5831e-61	NDB2	NAD(P)H dehydrogenase B2 [Source:UniProtKB/TrEMBL;Acc:F4JGL5]	up
AT1G13360	1.3565	9.248e-64	1.811e-61	-	T6J4.11 protein [Source:UniProtKB/TrEMBL;Acc:Q9FX61]	up
AT2G46420	1.344	3.0535e-63	5.8832e-61	-	At2g46420/F11C10.11 [Source:UniProtKB/TrEMBL;Acc:Q9SKD8]	up
AT4G08770	2.4084	3.5936e-63	6.8684e-61	PER37	Peroxidase 37 [Source:UniProtKB/Swiss-Prot;Acc:Q9LDN9]	up
AT1G19180	1.2301	2.6421e-62	5.0097e-60	TIFY10A	TIFY10A [Source:UniProtKB/TrEMBL;Acc:A0A178W7G1]	up
AT5G38710	2.6472	3.0332e-61	5.706e-59	POX2	Proline dehydrogenase 2, mitochondrial [Source:UniProtKB/Swiss-Prot;Acc:Q6NKX1]	up
AT2G17840	1.0811	1.148e-60	2.1428e-58	ERD7	Protein EARLY-RESPONSIVE TO DEHYDRATION 7, chloroplastic [Source:UniProtKB/Swiss-Prot;Acc:O48832]	up
AT5G17170	1.8201	1.3128e-60	2.4126e-58	ENH1	Rubredoxin family protein [Source:UniProtKB/TrEMBL;Acc:Q9FFJ2]	up
AT1G77810	1.2442	8.4054e-59	1.4986e-56	-	Hexosyltransferase (Fragment) [Source:UniProtKB/TrEMBL;Acc:W8QP14]	up
AT1G74590	1.5592	8.9804e-59	1.5893e-56	GSTU10	Glutathione S-transferase U10 [Source:UniProtKB/Swiss-Prot;Acc:Q9CA57]	up
AT1G79680	1.7395	1.0182e-58	1.7886e-56	WAKL10	Wall-associated receptor kinase-like 10 [Source:UniProtKB/Swiss-Prot;Acc:Q8VYA3]	up
AT1G17745	1.4907	4.5604e-58	7.8951e-56	PGDH	D-3-phosphoglycerate dehydrogenase [Source:TAIR;Acc:AT1G17745]	up
AT1G73700	2.5932	5.0153e-58	8.6201e-56	DTX17	Protein DETOXIFICATION 17 [Source:UniProtKB/Swiss-Prot;Acc:Q9C9U1]	up
AT4G21400	1.2692	5.088e-58	8.6826e-56	CRK28	Cysteine-rich receptor-like protein kinase 28 [Source:UniProtKB/Swiss-Prot;Acc:O65405]	up
AT3G48850	2.6327	1.7475e-57	2.9401e-55	MPT2	Mitochondrial phosphate carrier protein 2, mitochondrial [Source:UniProtKB/Swiss-Prot;Acc:Q9M2Z8]	up
AT1G60730	1.379	2.1026e-57	3.5128e-55	-	NAD(P)-linked oxidoreductase superfamily protein [Source:TAIR;Acc:AT1G60730]	up
AT5G67340	1.3161	5.6474e-57	9.305e-55	PUB2	U-box domain-containing protein 2 [Source:UniProtKB/Swiss-Prot;Acc:Q5XEZ8]	up
AT1G68600	1.4321	1.2205e-56	1.9836e-54	ALMT5	Aluminum-activated malate transporter 5 [Source:UniProtKB/Swiss-Prot;Acc:Q93Z29]	up
AT5G42380	2.273	2.9424e-56	4.7179e-54	CML37	Calcium-binding protein CML37 [Source:UniProtKB/Swiss-Prot;Acc:Q9FIH9]	up
AT1G29395	2.0784	3.2408e-56	5.1617e-54	COR413IM1	Cold-regulated 413 inner membrane protein 1, chloroplastic [Source:UniProtKB/Swiss-Prot;Acc:Q94AL8]	up
AT3G13950	1.6671	5.7188e-56	9.0482e-54	-	AT3G13950 protein [Source:UniProtKB/TrEMBL;Acc:B9DG91]	up
AT3G10815	2.0477	7.9028e-56	1.2421e-53	-	Putative RING zinc finger protein [Source:UniProtKB/TrEMBL;Acc:Q8L729]	up
AT2G04430	1.7771	8.8432e-56	1.3809e-53	NUDT5	Nudix hydrolase 5 [Source:UniProtKB/Swiss-Prot;Acc:Q9SJC6]	up
AT3G09940	1.0511	3.1013e-55	4.7802e-53	MDAR3	Monodehydroascorbate reductase 3 [Source:UniProtKB/Swiss-Prot;Acc:Q9SR59]	up
AT5G51465	1.8045	4.1272e-55	6.3207e-53	-	-	up
AT5G52730	2.5167	7.0687e-55	1.0757e-52	HIPP11	Heavy metal-associated isoprenylated plant protein 11 [Source:UniProtKB/Swiss-Prot;Acc:Q9LTE4]	up
AT4G29740	1.2914	8.03e-55	1.2066e-52	CKX4	Cytokinin dehydrogenase 4 [Source:UniProtKB/Swiss-Prot;Acc:Q9FUJ2]	up
AT3G52430	1.2563	1.4867e-54	2.2199e-52	PAD4	Lipase-like PAD4 [Source:UniProtKB/Swiss-Prot;Acc:Q9S745]	up
AT2G32140	1.952	1.5905e-52	2.3312e-50	-	Transmembrane receptor [Source:UniProtKB/TrEMBL;Acc:F4ISS7]	up
AT1G51090	1.1254	1.7995e-51	2.6055e-49	-	Heavy metal transport/detoxification superfamily protein [Source:UniProtKB/TrEMBL;Acc:Q9C684]	up
AT1G20450	1.2913	1.0118e-50	1.4475e-48	ERD10	Dehydrin ERD10 [Source:UniProtKB/Swiss-Prot;Acc:P42759]	up
AT1G72540	2.2947	1.2972e-50	1.8447e-48	-	Putative receptor-like protein kinase At1g72540 [Source:UniProtKB/Swiss-Prot;Acc:Q9CAH1]	up
AT4G01070	1.0084	3.5207e-50	4.9189e-48	UGT72B1	UDP-glycosyltransferase 72B1 [Source:UniProtKB/Swiss-Prot;Acc:Q9M156]	up
AT2G43000	1.8773	6.0329e-50	8.3798e-48	JUB1	Transcription factor JUNGBRUNNEN 1 [Source:UniProtKB/Swiss-Prot;Acc:Q9SK55]	up
AT5G61160	1.6647	2.569e-49	3.4963e-47	ACT	Agmatine coumaroyltransferase [Source:UniProtKB/Swiss-Prot;Acc:Q9FNP9]	up
AT3G25610	1.0648	7.0038e-49	9.296e-47	ALA10	Phospholipid-transporting ATPase 10 [Source:UniProtKB/Swiss-Prot;Acc:Q9LI83]	up
AT1G07430	2.9516	9.8613e-49	1.3016e-46	AIP1	Protein phosphatase 2C 3 [Source:UniProtKB/Swiss-Prot;Acc:Q9LNW3]	up
AT4G25480	3.599	1.3521e-48	1.7652e-46	DREB1A	Dehydration-responsive element-binding protein 1A [Source:UniProtKB/Swiss-Prot;Acc:Q9M0L0]	up
AT5G33290	1.0213	1.4985e-48	1.9457e-46	XGD1	Glycosyltransferase (Fragment) [Source:UniProtKB/TrEMBL;Acc:W8PUC9]	up
AT1G04570	1.961	1.5998e-47	2.033e-45	-	Probable folate-biopterin transporter 8, chloroplastic [Source:UniProtKB/Swiss-Prot;Acc:F4I5Q2]	up
AT1G64370	1.4079	1.645e-47	2.0795e-45	-	Filaggrin-like protein [Source:UniProtKB/TrEMBL;Acc:Q9C7W1]	up
AT2G46400	1.2309	2.7486e-47	3.4561e-45	WRKY46	Probable WRKY transcription factor 46 [Source:UniProtKB/Swiss-Prot;Acc:Q9SKD9]	up
AT1G33950	2.7926	3.5592e-47	4.4288e-45	IAN7	Immune-associated nucleotide-binding protein 7 [Source:UniProtKB/Swiss-Prot;Acc:Q9C8V2]	up
AT1G23130	1.7096	4.1674e-47	5.1587e-45	-	At1g23130/T26J12_10 [Source:UniProtKB/TrEMBL;Acc:O49304]	up
AT5G13080	1.9239	5.0275e-47	6.1914e-45	WRKY75	WRKY75 [Source:UniProtKB/TrEMBL;Acc:A0A178UJF4]	up
AT1G28480	1.7492	6.8322e-47	8.328e-45	GRXC9	Glutaredoxin-C9 [Source:UniProtKB/Swiss-Prot;Acc:Q9SGP6]	up
AT2G19190	1.4084	3.9714e-46	4.8163e-44	SIRK	Senescence-induced receptor-like serine/threonine-protein kinase [Source:UniProtKB/Swiss-Prot;Acc:O64483]	up
AT2G28900	1.2761	4.8742e-46	5.8813e-44	OEP161	Outer envelope pore protein 16-1, chloroplastic [Source:UniProtKB/Swiss-Prot;Acc:Q9ZV24]	up
AT5G14570	1.9104	8.1314e-46	9.665e-44	NRT2.7	NRT2.7 [Source:UniProtKB/TrEMBL;Acc:A0A178UKX9]	up
AT5G10410	1.3181	1.7513e-45	2.061e-43	-	Putative clathrin assembly protein At5g10410 [Source:UniProtKB/Swiss-Prot;Acc:Q8H0W9]	up
AT5G15960	1.6372	3.0569e-45	3.5625e-43	KIN1	Stress-induced protein KIN1 [Source:UniProtKB/Swiss-Prot;Acc:P18612]	up
AT2G25625	1.9113	1.8304e-44	2.0824e-42	-	Expressed protein [Source:UniProtKB/TrEMBL;Acc:Q8S8K8]	up
AT5G24380	2.352	4.9616e-44	5.6179e-42	YSL2	Metal-nicotianamine transporter YSL2 [Source:UniProtKB/Swiss-Prot;Acc:Q6R3K9]	up
AT4G08390	2.2801	5.7097e-44	6.4344e-42	APXS	L-ascorbate peroxidase S, chloroplastic/mitochondrial [Source:UniProtKB/Swiss-Prot;Acc:Q42592]	up
AT2G30750	2.2764	6.798e-44	7.6249e-42	CYP71A12	Cytochrome P450 71A12 [Source:UniProtKB/Swiss-Prot;Acc:O49340]	up
AT4G39670	2.5001	7.7481e-44	8.65e-42	-	ACD11 homolog protein [Source:UniProtKB/Swiss-Prot;Acc:Q8L7U7]	up
AT1G14540	3.1105	1.2379e-43	1.3692e-41	PER4	Peroxidase [Source:UniProtKB/TrEMBL;Acc:A0A178WND9]	up
AT4G21390	1.6412	1.4002e-43	1.5416e-41	B120	B120 [Source:UniProtKB/TrEMBL;Acc:A0A178USE7]	up
AT1G78380	1.1338	2.5282e-43	2.7581e-41	GSTU19	GSTU19 [Source:UniProtKB/TrEMBL;Acc:A0A178W4K6]	up
AT4G21840	2.4381	2.832e-43	3.0754e-41	MSRB8	MSRB8 [Source:UniProtKB/TrEMBL;Acc:A0A178V0W9]	up
AT1G61260	1.9212	1.2822e-42	1.3861e-40	-	Protein of unknown function (DUF761) [Source:TAIR;Acc:AT1G61260]	up
AT3G22910	1.9787	1.5716e-42	1.6913e-40	ACA13	Putative calcium-transporting ATPase 13, plasma membrane-type [Source:UniProtKB/Swiss-Prot;Acc:Q9LIK7]	up
AT3G19970	1.0963	1.7921e-42	1.92e-40	-	AT3g19970/MZE19_2 [Source:UniProtKB/TrEMBL;Acc:Q9LHE8]	up
AT1G56650	2.2544	9.2614e-42	9.8779e-40	MYB75	Transcription factor MYB75 [Source:UniProtKB/Swiss-Prot;Acc:Q9FE25]	up
AT5G17460	1.4714	1.0495e-41	1.1094e-39	-	Glutamyl-tRNA (Gln) amidotransferase subunit C [Source:UniProtKB/TrEMBL;Acc:Q949X1]	up
AT5G24540	2.3531	1.1252e-41	1.1842e-39	BGLU31	Beta-glucosidase 31 [Source:UniProtKB/Swiss-Prot;Acc:Q9FLU9]	up
AT1G58290	1.0928	2.0007e-41	2.0965e-39	HEMA1	Glutamyl-tRNA reductase 1, chloroplastic [Source:UniProtKB/Swiss-Prot;Acc:P42804]	up
AT2G29470	3.4773	2.3281e-41	2.4183e-39	GSTU3	Glutathione S-transferase U3 [Source:UniProtKB/Swiss-Prot;Acc:Q9ZW28]	up
AT2G30770	2.1124	2.5543e-41	2.6418e-39	CYP71A13	Indoleacetaldoxime dehydratase [Source:UniProtKB/Swiss-Prot;Acc:O49342]	up
AT2G18690	1.3611	3.2604e-41	3.3575e-39	-	Expressed protein [Source:UniProtKB/TrEMBL;Acc:Q9ZV49]	up
AT1G16090	1.2434	6.2979e-41	6.43e-39	WAKL7	Wall associated kinase-like 7 [Source:UniProtKB/TrEMBL;Acc:F4I2T5]	up
AT3G46090	1.4282	1.0834e-40	1.0921e-38	ZAT7	ZAT7 [Source:UniProtKB/TrEMBL;Acc:A0A178VI57]	up
AT1G78410	2.0231	2.1001e-40	2.0993e-38	VQ10	VQ motif-containing protein 10 [Source:UniProtKB/Swiss-Prot;Acc:Q8VYI5]	up
AT1G53620	2.4832	4.5202e-40	4.4078e-38	-	Transmembrane protein [Source:UniProtKB/TrEMBL;Acc:Q9C8L8]	up
AT1G64065	1.1813	1.1577e-39	1.1198e-37	-	Late embryogenesis abundant protein At1g64065 [Source:UniProtKB/Swiss-Prot;Acc:Q6DST1]	up
AT2G02010	1.9804	2.1963e-39	2.0905e-37	GAD4	glutamate decarboxylase 4 [Source:TAIR;Acc:AT2G02010]	up
AT1G36622	1.7982	3.4473e-39	3.2682e-37	-	Transmembrane protein [Source:UniProtKB/TrEMBL;Acc:Q1G3E7]	up
AT2G44940	1.8036	5.5137e-39	5.1862e-37	ERF034	Ethylene-responsive transcription factor ERF034 [Source:UniProtKB/Swiss-Prot;Acc:Q8LBQ7]	up
AT4G36990	1.1247	6.7378e-39	6.288e-37	HSFB1	Heat stress transcription factor B-1 [Source:UniProtKB/Swiss-Prot;Acc:Q96320]	up
AT4G25390	1.5194	1.4288e-38	1.3231e-36	-	Receptor-like serine/threonine-protein kinase At4g25390 [Source:UniProtKB/Swiss-Prot;Acc:Q9STJ8]	up
AT5G03210	1.5747	1.6134e-38	1.4883e-36	-	Arabidopsis thaliana genomic DNA, chromosome 5, P1 clone:MOK16 [Source:UniProtKB/TrEMBL;Acc:Q9FYM8]	up
AT1G66600	3.2819	1.7178e-38	1.5784e-36	WRKY63	Probable WRKY transcription factor 63 [Source:UniProtKB/Swiss-Prot;Acc:Q9C6H5]	up
AT2G16900	1.2784	1.9212e-38	1.7519e-36	-	Expressed protein [Source:UniProtKB/TrEMBL;Acc:Q9ZVX3]	up
AT5G52810	1.1499	7.3902e-38	6.5151e-36	SARD4	Protein SAR DEFICIENT 4 [Source:UniProtKB/Swiss-Prot;Acc:Q9FLY0]	up
AT1G05340	1.4593	1.0875e-37	9.4819e-36	-	Cysteine-rich TM module stress tolerance protein [Source:UniProtKB/TrEMBL;Acc:O23035]	up
AT5G67080	2.4985	1.1444e-37	9.9419e-36	MAPKKK19	Mitogen-activated protein kinase kinase kinase 19 [Source:UniProtKB/TrEMBL;Acc:Q9FHA5]	up
AT4G24450	1.3446	1.3618e-37	1.1788e-35	GWD2	Alpha-glucan water dikinase 2 [Source:UniProtKB/Swiss-Prot;Acc:Q9STV0]	up
AT4G30650	1.0138	1.5842e-37	1.3664e-35	-	UPF0057 membrane protein At4g30650 [Source:UniProtKB/Swiss-Prot;Acc:Q9M095]	up
AT4G00700	1.8393	5.4071e-37	4.5809e-35	-	C2 calcium/lipid-binding plant phosphoribosyltransferase family protein [Source:UniProtKB/TrEMBL;Acc:Q8RXU9]	up
AT4G16260	1.7599	5.8916e-37	4.9737e-35	-	Probable glucan endo-1,3-beta-glucosidase At4g16260 [Source:UniProtKB/Swiss-Prot;Acc:Q8VZJ2]	up
AT5G22300	1.5555	6.2816e-37	5.2843e-35	NIT4	Bifunctional nitrilase/nitrile hydratase NIT4 [Source:UniProtKB/Swiss-Prot;Acc:P46011]	up
AT4G01010	1.2946	6.6067e-37	5.5383e-35	CNGC13	Putative cyclic nucleotide-gated ion channel 13 [Source:UniProtKB/Swiss-Prot;Acc:Q9LD40]	up
AT3G55240	3.318	8.5581e-37	7.149e-35	-	Uncharacterized protein At3g55240 [Source:UniProtKB/TrEMBL;Acc:Q9M3C7]	up
AT4G25470	2.2217	1.0932e-36	9.0368e-35	DREB1C	C-repeat binding factor 2 [Source:UniProtKB/TrEMBL;Acc:B2BIW9]	up
AT2G41380	1.6036	1.3544e-36	1.1158e-34	-	At2g41380 [Source:UniProtKB/TrEMBL;Acc:Q9ZVC3]	up
AT1G07440	1.1335	5.8273e-36	4.7034e-34	-	Tropinone reductase homolog At1g07440 [Source:UniProtKB/Swiss-Prot;Acc:P0DKI3]	up
AT1G51660	1.1588	6.4989e-36	5.2102e-34	MKK4	MKK4 [Source:UniProtKB/TrEMBL;Acc:A0A178WCC0]	up
AT3G55950	1.4322	6.4835e-36	5.2102e-34	CCR3	Putative serine/threonine-protein kinase-like protein CCR3 [Source:UniProtKB/Swiss-Prot;Acc:Q9LY50]	up
AT1G32940	1.856	1.0802e-35	8.6309e-34	SBT3.5	Subtilisin-like protease SBT3.5 [Source:UniProtKB/Swiss-Prot;Acc:Q9MAP7]	up
AT4G37370	1.0652	1.4018e-35	1.1163e-33	CYP81D8	Cytochrome P450, family 81, subfamily D, polypeptide 8 [Source:UniProtKB/TrEMBL;Acc:Q9SZT7]	up
AT1G30620	1.7617	1.686e-35	1.3382e-33	MUR4	UXE1 [Source:UniProtKB/TrEMBL;Acc:A0A384K925]	up
AT1G71100	1.0436	4.0158e-35	3.1664e-33	RPI1	Probable ribose-5-phosphate isomerase 1 [Source:UniProtKB/Swiss-Prot;Acc:Q9C998]	up
AT2G05710	1.8312	5.0564e-35	3.9607e-33	ACO3	Aconitate hydratase 3, mitochondrial [Source:UniProtKB/Swiss-Prot;Acc:Q9SIB9]	up
AT1G35230	2.2227	6.395e-35	4.9767e-33	AGP5	Classical arabinogalactan protein 5 [Source:UniProtKB/Swiss-Prot;Acc:Q8LCE4]	up
AT3G57950	1.7777	1.9117e-34	1.4499e-32	-	At3g57950 [Source:UniProtKB/TrEMBL;Acc:Q9M2Q3]	up
AT1G65483	1.5605	3.325e-34	2.5138e-32	-	Putative uncharacterized protein [Source:UniProtKB/TrEMBL;Acc:Q1G3X9]	up
AT1G56060	2.9053	4.1294e-34	3.1121e-32	-	unknown protein; BEST Arabidopsis thaliana protein match is: unknown protein (TAIR:AT2G32210.1); Ha. [Source:TAIR;Acc:AT1G56060]	up
AT5G59400	3.1719	8.9442e-34	6.6777e-32	-	FUNCTIONS IN: molecular_function unknown; INVOLVED IN: biological_process unknown; LOCATED IN: chloroplast; EXPRESSED IN: 23 plant structures; EXPRESSED DURING: 13 growth stages; BEST Arabidopsis thaliana protein match is: PGR5-like B (TAIR:AT4G1196 /.../Ha. [Source:TAIR;Acc:AT5G59400]	up
AT5G59310	4.2138	1.112e-33	8.2764e-32	LTP4	Non-specific lipid-transfer protein 4 [Source:UniProtKB/Swiss-Prot;Acc:Q9LLR6]	up
AT4G23200	1.114	3.1277e-33	2.2712e-31	CRK12	cysteine-rich RLK (RECEPTOR-like protein kinase) 12 [Source:TAIR;Acc:AT4G23200]	up
AT3G05650	1.0588	3.6404e-33	2.6355e-31	AtRLP32	Receptor-like protein 32 [Source:UniProtKB/Swiss-Prot;Acc:Q9M9X0]	up
AT3G60966	2.3865	6.0959e-33	4.3735e-31	-	RING/U-box superfamily protein [Source:UniProtKB/TrEMBL;Acc:Q1G3N1]	up
AT3G60540	1.1603	8.6665e-33	6.1623e-31	-	Protein transport protein Sec61 subunit beta [Source:UniProtKB/TrEMBL;Acc:Q9M206]	up
AT1G21120	1.2656	8.9311e-33	6.3316e-31	-	O-methyltransferase family protein [Source:TAIR;Acc:AT1G21120]	up
AT4G11170	2.1788	9.2358e-33	6.5282e-31	-	Putative disease resistance protein At4g11170 [Source:UniProtKB/Swiss-Prot;Acc:O82500]	up
AT4G32280	1.6171	4.257e-32	2.9651e-30	IAA29	Auxin-responsive protein [Source:UniProtKB/TrEMBL;Acc:Q2VWA0]	up
AT1G67810	1.8883	8.4889e-32	5.8278e-30	SUFE2	SufE-like protein 2, chloroplastic [Source:UniProtKB/Swiss-Prot;Acc:Q9FXE3]	up
AT3G07390	1.1574	1.1589e-31	7.8884e-30	AIR12	AIR12 [Source:UniProtKB/TrEMBL;Acc:A0A178VEI7]	up
AT1G63720	1.6897	1.3596e-31	9.2281e-30	-	At1g63720/F24D7_9 [Source:UniProtKB/TrEMBL;Acc:Q93W23]	up
AT1G07900	1.4318	1.3906e-31	9.4117e-30	LBD1	LBD1 [Source:UniProtKB/TrEMBL;Acc:A0A178WM56]	up
AT4G14450	2.1357	1.4756e-31	9.9583e-30	-	Uncharacterized protein At4g14450, chloroplastic [Source:UniProtKB/Swiss-Prot;Acc:Q6NN02]	up
AT5G18270	1.6067	2.5392e-31	1.6851e-29	ANAC087	NAC domain-containing protein 87 [Source:UniProtKB/Swiss-Prot;Acc:Q9FK44]	up
AT5G11670	1.2972	3.6044e-31	2.3854e-29	NADP-ME2	NADP-dependent malic enzyme 2 [Source:UniProtKB/Swiss-Prot;Acc:Q9LYG3]	up
AT3G49620	1.9336	4.0818e-31	2.6939e-29	DIN11	Probable 2-oxoglutarate-dependent dioxygenase DIN11 [Source:UniProtKB/Swiss-Prot;Acc:Q8H113]	up
AT5G45840	1.1411	9.9755e-31	6.5116e-29	-	-	up
AT5G02780	2.0898	1.5825e-30	1.0219e-28	GSTL1	Glutathione S-transferase L1 [Source:UniProtKB/Swiss-Prot;Acc:Q6NLB0]	up
AT4G15210	3.467	2.3872e-30	1.5331e-28	BAM5	Beta-amylase 5 [Source:UniProtKB/Swiss-Prot;Acc:P25853]	up
AT1G51800	1.0881	4.8144e-30	3.0429e-28	IOS1	LRR receptor-like serine/threonine-protein kinase IOS1 [Source:UniProtKB/Swiss-Prot;Acc:Q9C8I6]	up
AT2G32870	2.0416	7.7039e-30	4.8308e-28	-	TRAF-like family protein [Source:UniProtKB/TrEMBL;Acc:F4IUR7]	up
AT4G19370	1.2013	1.5934e-29	9.8877e-28	-	Chitin synthase, putative (DUF1218) [Source:UniProtKB/TrEMBL;Acc:O65708]	up
AT5G19470	5.0569	2.3106e-29	1.4228e-27	NUDT24	nudix hydrolase homolog 24 [Source:TAIR;Acc:AT5G19470]	up
AT5G63225	2.1833	3.2138e-29	1.9688e-27	-	At5g63230 [Source:UniProtKB/TrEMBL;Acc:Q8GX54]	up
AT5G46230	1.0988	3.673e-29	2.2443e-27	-	At5g46230 [Source:UniProtKB/TrEMBL;Acc:Q9FL37]	up
AT2G34500	3.289	6.0728e-29	3.6823e-27	CYP710A1	CYP710A1 [Source:UniProtKB/TrEMBL;Acc:A0A178VRK5]	up
AT2G29460	2.1756	8.2909e-29	4.9894e-27	GSTU4	Glutathione S-transferase U4 [Source:UniProtKB/Swiss-Prot;Acc:Q9ZW27]	up
AT3G30720	1.2189	8.895e-29	5.3395e-27	QQS	Protein QQS [Source:UniProtKB/Swiss-Prot;Acc:Q3E7K4]	up
AT5G59820	1.699	1.2703e-28	7.587e-27	ZAT12	Zinc finger protein ZAT12 [Source:UniProtKB/Swiss-Prot;Acc:Q42410]	up
AT1G68200	2.7057	2.9679e-28	1.7551e-26	-	Zinc finger CCCH domain-containing protein 15 [Source:UniProtKB/Swiss-Prot;Acc:Q9C9F5]	up
AT4G14365	1.4545	3.3487e-28	1.9706e-26	XBAT34	Putative E3 ubiquitin-protein ligase XBAT34 [Source:UniProtKB/Swiss-Prot;Acc:Q9FPH0]	up
AT4G23030	1.4636	4.7528e-28	2.7763e-26	DTX49	Protein DETOXIFICATION 49 [Source:UniProtKB/Swiss-Prot;Acc:O82752]	up
AT1G26420	1.3959	6.5999e-28	3.8179e-26	FOX5	Berberine bridge enzyme-like 7 [Source:UniProtKB/Swiss-Prot;Acc:Q9FZC8]	up
AT1G70640	3.1189	6.7824e-28	3.914e-26	-	At1g70640 [Source:UniProtKB/TrEMBL;Acc:Q9S843]	up
AT4G13250	1.4142	7.9677e-28	4.5649e-26	NYC1	Probable chlorophyll(ide) b reductase NYC1, chloroplastic [Source:UniProtKB/Swiss-Prot;Acc:Q93ZA0]	up
AT1G66465	1.4018	8.1716e-28	4.6705e-26	-	Transmembrane protein [Source:UniProtKB/TrEMBL;Acc:A0A1P8ASK0]	up
AT1G17615	2.9864	1.3749e-27	7.8209e-26	-	Disease resistance protein (TIR-NBS class) [Source:UniProtKB/TrEMBL;Acc:Q4PT31]	up
AT4G18253	1.2801	1.4503e-27	8.2302e-26	-	Receptor Serine/Threonine kinase-like protein [Source:UniProtKB/TrEMBL;Acc:A0A1P8B6P8]	up
AT2G41835	1.3152	1.7286e-27	9.7399e-26	SAP11	Zinc finger AN1 and C2H2 domain-containing stress-associated protein 11 [Source:UniProtKB/Swiss-Prot;Acc:Q8VZ42]	up
AT1G10070	1.559	1.746e-27	9.8152e-26	BCAT2	Branched-chain-amino-acid aminotransferase 2, chloroplastic [Source:UniProtKB/Swiss-Prot;Acc:Q9M439]	up
AT3G01830	1.6059	5.1558e-27	2.8447e-25	CML40	Probable calcium-binding protein CML40 [Source:UniProtKB/Swiss-Prot;Acc:Q9SGI8]	up
AT5G24240	3.0823	7.8694e-27	4.2924e-25	PI4KG3	Phosphatidylinositol 4-kinase gamma 3 [Source:UniProtKB/Swiss-Prot;Acc:Q9FNF8]	up
AT3G50770	1.2061	7.8997e-27	4.2991e-25	CML41	Probable calcium-binding protein CML41 [Source:UniProtKB/Swiss-Prot;Acc:Q8L3R2]	up
AT2G22840	1.1635	1.0757e-26	5.8273e-25	GRF1	Growth-regulating factor 1 [Source:UniProtKB/Swiss-Prot;Acc:O81001]	up
AT5G11210	1.8152	1.6837e-26	9.0598e-25	GLR2.5	Glutamate receptor 2.5 [Source:UniProtKB/Swiss-Prot;Acc:Q9LFN5]	up
AT3G18250	1.9631	1.7972e-26	9.649e-25	-	Putative membrane lipoprotein [Source:UniProtKB/TrEMBL;Acc:Q6E248]	up
AT3G55760	1.4465	2.9752e-26	1.5761e-24	-	At3g55760 [Source:UniProtKB/TrEMBL;Acc:Q5EAH9]	up
AT3G25780	1.5711	3.1619e-26	1.6712e-24	AOC3	Allene oxide cyclase 3, chloroplastic [Source:UniProtKB/Swiss-Prot;Acc:Q9LS01]	up
AT2G40130	1.0295	5.011e-26	2.6312e-24	SMXL8	Protein SMAX1-LIKE 8 [Source:UniProtKB/Swiss-Prot;Acc:F4IGZ2]	up
AT2G39530	2.6846	1.3055e-25	6.751e-24	-	CASP-like protein 4D1 [Source:UniProtKB/Swiss-Prot;Acc:Q8GWD5]	up
AT2G21620	1.0333	1.4977e-25	7.7281e-24	RD2	Adenine nucleotide alpha hydrolases-like superfamily protein [Source:UniProtKB/TrEMBL;Acc:Q94II5]	up
AT5G01900	2.7847	1.6385e-25	8.4004e-24	WRKY62	Uncharacterized protein At5g01900 (Fragment) [Source:UniProtKB/TrEMBL;Acc:C0SVM7]	up
AT5G15500	1.7242	1.8117e-25	9.2682e-24	-	Ankyrin repeat family protein [Source:UniProtKB/TrEMBL;Acc:Q9LF32]	up
AT5G17860	1.292	2.7237e-25	1.3757e-23	CCX1	Cation/calcium exchanger 1 [Source:UniProtKB/Swiss-Prot;Acc:Q9FKP1]	up
AT5G13190	1.3822	5.7623e-25	2.8681e-23	-	CONTAINS InterPro DOMAIN/s: LPS-induced tumor necrosis factor alpha factor (InterPro:IPR006629); Ha. [Source:TAIR;Acc:AT5G13190]	up
AT4G13572	1.2436	1.1776e-24	5.7749e-23	-	unknown protein; FUNCTIONS IN: molecular_function unknown; INVOLVED IN: biological_process unknown; LOCATED IN: cellular_component unknown; Ha. [Source:TAIR;Acc:AT4G13572]	up
AT5G38900	1.6525	1.184e-24	5.7847e-23	-	Thioredoxin superfamily protein [Source:TAIR;Acc:AT5G38900]	up
AT1G22160	1.114	1.2508e-24	6.0983e-23	FLZ5	FCS-Like Zinc finger 5 [Source:UniProtKB/Swiss-Prot;Acc:Q8VY80]	up
AT1G79450	1.3212	2.3235e-24	1.1192e-22	ALIS5	ALA-interacting subunit 5 [Source:UniProtKB/Swiss-Prot;Acc:Q8L8W0]	up
AT1G70690	1.4275	3.2118e-24	1.5346e-22	CRRSP2	PDLP5 [Source:UniProtKB/TrEMBL;Acc:A0A178WPB2]	up
AT5G64550	1.3878	3.4037e-24	1.6199e-22	-	Emb [Source:UniProtKB/TrEMBL;Acc:Q9FLG3]	up
AT3G09405	1.6014	5.1446e-24	2.4195e-22	PAE4	Pectin acetylesterase 4 [Source:UniProtKB/Swiss-Prot;Acc:Q9SR23]	up
AT1G10040	1.372	5.2697e-24	2.4734e-22	-	Alpha/beta-Hydrolases superfamily protein [Source:UniProtKB/TrEMBL;Acc:Q08A69]	up
AT2G40740	1.5012	5.7897e-24	2.6963e-22	WRKY55	WRKY DNA-binding protein 55 [Source:TAIR;Acc:AT2G40740]	up
AT1G64610	1.058	6.376e-24	2.9578e-22	-	Transducin/WD40 repeat-like superfamily protein [Source:UniProtKB/TrEMBL;Acc:Q8VZK1]	up
AT3G50760	1.612	6.5925e-24	3.0524e-22	GATL2	Probable galacturonosyltransferase-like 2 [Source:UniProtKB/Swiss-Prot;Acc:Q9S7G2]	up
AT1G22770	1.0259	6.7526e-24	3.1204e-22	GI	Protein GIGANTEA [Source:UniProtKB/Swiss-Prot;Acc:Q9SQI2]	up
AT1G13520	1.6233	8.1223e-24	3.7246e-22	-	At1g13520 [Source:UniProtKB/TrEMBL;Acc:Q6NNH1]	up
AT1G20620	1.082	9.5924e-24	4.3903e-22	CAT3	catalase 3 [Source:TAIR;Acc:AT1G20620]	up
AT5G66620	2.3024	1.1703e-23	5.3255e-22	DAR6	Protein DA1-related 6 [Source:UniProtKB/Swiss-Prot;Acc:Q9FJX8]	up
AT5G22530	2.1174	1.3377e-23	6.0414e-22	-	Uncharacterized protein At5g22530 [Source:UniProtKB/TrEMBL;Acc:Q9FK86]	up
AT5G56600	1.0356	1.3419e-23	6.049e-22	PRO5	Profilin-5 [Source:UniProtKB/Swiss-Prot;Acc:Q9FE63]	up
AT2G39350	2.0281	1.3669e-23	6.15e-22	ABCG1	ABC transporter G family member 1 [Source:UniProtKB/Swiss-Prot;Acc:O80946]	up
AT5G54840	1.4786	1.4614e-23	6.5507e-22	SGP1	Ras-related small GTP-binding family protein [Source:UniProtKB/TrEMBL;Acc:Q9SUJ6]	up
AT3G09350	1.0721	1.9372e-23	8.539e-22	Fes1A	Fes1A [Source:UniProtKB/TrEMBL;Acc:Q84J81]	up
AT2G26695	1.7668	2.1416e-23	9.4226e-22	-	At2g26695 [Source:UniProtKB/TrEMBL;Acc:Q6ID73]	up
AT2G46530	1.0396	2.3188e-23	1.0165e-21	ARF11	Auxin response factor 11 [Source:UniProtKB/Swiss-Prot;Acc:Q9ZPY6]	up
AT5G41590	1.8949	2.6346e-23	1.1507e-21	-	Protein LURP-one-related 17 [Source:UniProtKB/Swiss-Prot;Acc:A0MFL4]	up
AT1G01560	1.3578	2.743e-23	1.1927e-21	MPK11	Mitogen-activated protein kinase 11 [Source:UniProtKB/Swiss-Prot;Acc:Q9LMM5]	up
AT2G37980	2.1663	2.7834e-23	1.2069e-21	OFUT19	O-fucosyltransferase 19 [Source:UniProtKB/Swiss-Prot;Acc:Q9SH89]	up
AT5G20830	1.2472	3.0059e-23	1.301e-21	SUS1	Sucrose synthase 1 [Source:UniProtKB/Swiss-Prot;Acc:P49040]	up
AT5G67180	1.1092	3.2281e-23	1.3946e-21	TOE3	AP2-like ethylene-responsive transcription factor TOE3 [Source:UniProtKB/Swiss-Prot;Acc:Q9FH95]	up
AT3G02840	1.6991	3.4142e-23	1.4697e-21	-	ARM repeat superfamily protein [Source:UniProtKB/TrEMBL;Acc:Q9M8S5]	up
AT3G06890	2.0059	3.761e-23	1.6161e-21	-	At3g06890 [Source:UniProtKB/TrEMBL;Acc:Q9M910]	up
AT1G66700	1.0097	6.9244e-23	2.9436e-21	PXMT1	Paraxanthine methyltransferase 1 [Source:UniProtKB/Swiss-Prot;Acc:Q9C9M3]	up
AT3G48630	1.0633	7.2084e-23	3.0589e-21	-	unknown protein; BEST Arabidopsis thaliana protein match is: unknown protein (TAIR:AT3G44150.1); Ha. [Source:TAIR;Acc:AT3G48630]	up
AT5G22630	1.8581	9.6576e-23	4.055e-21	ADT5	Arogenate dehydratase [Source:UniProtKB/TrEMBL;Acc:A0A178UL55]	up
AT3G22400	1.9434	1.1099e-22	4.6276e-21	LOX5	Linoleate 9S-lipoxygenase 5 [Source:UniProtKB/Swiss-Prot;Acc:Q9LUW0]	up
AT3G09440	1.0392	1.1282e-22	4.6957e-21	HSP70-3	Heat shock protein 70 (Hsp 70) family protein [Source:UniProtKB/TrEMBL;Acc:A0A178VI76]	up
AT1G28190	1.1239	1.3136e-22	5.4298e-21	-	F3H9.15 protein [Source:UniProtKB/TrEMBL;Acc:Q9FZ93]	up
AT1G73810	1.761	2.0515e-22	8.4215e-21	-	Core-2/I-branching beta-1,6-N-acetylglucosaminyltransferase family protein [Source:UniProtKB/TrEMBL;Acc:Q9C9T1]	up
AT3G57680	1.3957	4.1529e-22	1.6817e-20	CTPA3	Carboxyl-terminal-processing peptidase 3, chloroplastic [Source:UniProtKB/Swiss-Prot;Acc:F4J3G5]	up
AT2G39518	3.0148	4.5758e-22	1.8498e-20	-	CASP-like protein 4D2 [Source:UniProtKB/Swiss-Prot;Acc:Q56X75]	up
AT5G14565	2.485	4.8532e-22	1.9586e-20	MIR398C	MIR398C; miRNA [Source:TAIR;Acc:AT5G14565]	up
AT5G65300	2.7627	5.3828e-22	2.165e-20	-	Uncharacterized protein At5g65300 [Source:UniProtKB/TrEMBL;Acc:Q9FKQ7]	up
AT4G37530	1.1869	5.7953e-22	2.327e-20	PER51	Peroxidase 51 [Source:UniProtKB/Swiss-Prot;Acc:Q9SZE7]	up
AT1G52200	1.2036	1.3633e-21	5.4105e-20	PCR8	Protein PLANT CADMIUM RESISTANCE 8 [Source:UniProtKB/Swiss-Prot;Acc:Q9M815]	up
AT2G29990	1.1849	1.6368e-21	6.4317e-20	NDA2	Internal alternative NAD(P)H-ubiquinone oxidoreductase A2, mitochondrial [Source:UniProtKB/Swiss-Prot;Acc:O80874]	up
AT3G17690	1.7052	1.7073e-21	6.6975e-20	CNGC19	Putative cyclic nucleotide-gated ion channel 19 [Source:UniProtKB/Swiss-Prot;Acc:Q9LDR2]	up
AT1G11700	1.7136	2.1974e-21	8.5503e-20	-	At1g11700 [Source:UniProtKB/TrEMBL;Acc:Q9SAA7]	up
AT1G71390	1.8616	3.3344e-21	1.287e-19	AtRLP11	receptor like protein 11 [Source:TAIR;Acc:AT1G71390]	up
AT5G47850	1.2161	3.3672e-21	1.2954e-19	CCR4	Serine/threonine-protein kinase-like protein CCR4 [Source:UniProtKB/Swiss-Prot;Acc:Q9FIJ6]	up
AT3G62260	1.1688	4.5544e-21	1.7354e-19	-	Probable protein phosphatase 2C 49 [Source:UniProtKB/Swiss-Prot;Acc:Q3EAF9]	up
AT3G46900	1.4921	5.2865e-21	2.0047e-19	COPT2	COPT2 [Source:UniProtKB/TrEMBL;Acc:A0A178VCX7]	up
AT3G62700	1.0096	6.1116e-21	2.3067e-19	ABCC14	ABC transporter C family member 14 [Source:UniProtKB/Swiss-Prot;Acc:Q9LZJ5]	up
AT1G65610	2.2537	6.68e-21	2.5172e-19	KOR2	Endoglucanase 7 [Source:UniProtKB/Swiss-Prot;Acc:O04478]	up
AT4G26990	1.8653	1.0014e-20	3.7439e-19	-	AT4g26990/F10M23_330 [Source:UniProtKB/TrEMBL;Acc:Q8RY61]	up
AT1G72520	1.9087	1.1124e-20	4.1395e-19	LOX4	Lipoxygenase 4, chloroplastic [Source:UniProtKB/Swiss-Prot;Acc:Q9FNX8]	up
AT4G36010	1.8233	1.47e-20	5.403e-19	-	Pathogenesis-related thaumatin superfamily protein [Source:UniProtKB/TrEMBL;Acc:O65638]	up
AT2G21900	2.1846	1.5514e-20	5.6936e-19	WRKY59	At2g21900 [Source:UniProtKB/TrEMBL;Acc:Q1LYW5]	up
AT3G44830	3.9112	2.6934e-20	9.7645e-19	PDAT2	Putative phospholipid:diacylglycerol acyltransferase 2 [Source:UniProtKB/Swiss-Prot;Acc:Q9FYC7]	up
AT3G11410	1.5714	3.1192e-20	1.1257e-18	PP2CA	Protein phosphatase 2C 37 [Source:UniProtKB/Swiss-Prot;Acc:P49598]	up
AT5G12930	1.8132	3.3008e-20	1.1877e-18	-	At5g12930 [Source:UniProtKB/TrEMBL;Acc:Q9LXU6]	up
AT4G34980	1.2362	3.471e-20	1.2451e-18	SBT1.6	Subtilisin-like protease SBT1.6 [Source:UniProtKB/Swiss-Prot;Acc:O49607]	up
AT4G12720	1.0289	3.8023e-20	1.3619e-18	AtNUDT7	MutT/nudix family protein [Source:UniProtKB/TrEMBL;Acc:F4JRE7]	up
AT4G04510	1.1078	4.986e-20	1.77e-18	CRK38	cysteine-rich RLK (RECEPTOR-like protein kinase) 38 [Source:TAIR;Acc:AT4G04510]	up
AT3G61190	1.6664	1.0385e-19	3.6219e-18	BAP1	BON1-associated protein 1 [Source:UniProtKB/Swiss-Prot;Acc:Q941L2]	up
AT2G04070	1.633	1.0659e-19	3.7121e-18	DTX4	Protein DETOXIFICATION 4 [Source:UniProtKB/Swiss-Prot;Acc:Q9SIA3]	up
AT1G74360	1.15	1.627e-19	5.6009e-18	-	Probable LRR receptor-like serine/threonine-protein kinase At1g74360 [Source:UniProtKB/Swiss-Prot;Acc:C0LGJ1]	up
AT2G29110	1.125	1.7833e-19	6.1128e-18	ATGLR2.8	Glutamate receptor [Source:UniProtKB/TrEMBL;Acc:A0A178VW76]	up
AT4G39610	1.6008	2.7164e-19	9.2185e-18	-	At4g39610 [Source:UniProtKB/TrEMBL;Acc:Q9SV97]	up
AT4G09020	1.0291	3.5338e-19	1.1916e-17	ISA3	Isoamylase 3, chloroplastic [Source:UniProtKB/Swiss-Prot;Acc:Q9M0S5]	up
AT1G59950	1.9911	3.9394e-19	1.3219e-17	-	Aldo/keto reductase [Source:UniProtKB/TrEMBL;Acc:Q1PFI5]	up
AT5G45410	1.9432	4.2709e-19	1.4311e-17	-	AT5G45410 protein [Source:UniProtKB/TrEMBL;Acc:Q9FHJ5]	up
AT2G47180	1.0606	4.4569e-19	1.4892e-17	GOLS1	Galactinol synthase 1 [Source:UniProtKB/Swiss-Prot;Acc:O22893]	up
AT5G51830	1.2283	8.7479e-19	2.8748e-17	-	Probable fructokinase-7 [Source:UniProtKB/Swiss-Prot;Acc:Q9FLH8]	up
AT1G68390	2.4843	9.5111e-19	3.1128e-17	-	Core-2/I-branching beta-1,6-N-acetylglucosaminyltransferase family protein [Source:UniProtKB/TrEMBL;Acc:Q9M9C4]	up
AT3G09010	1.1085	9.5606e-19	3.1247e-17	-	Protein kinase superfamily protein [Source:UniProtKB/TrEMBL;Acc:Q8LF75]	up
AT1G61360	1.1101	1.0014e-18	3.2639e-17	-	Serine/threonine-protein kinase [Source:UniProtKB/TrEMBL;Acc:A0A178W9H1]	up
AT4G28390	1.1269	1.4389e-18	4.6331e-17	AAC3	ADP,ATP carrier protein 3, mitochondrial [Source:UniProtKB/Swiss-Prot;Acc:O49447]	up
AT1G43910	1.1581	2.3188e-18	7.3863e-17	-	AAA-ATPase At1g43910 [Source:UniProtKB/Swiss-Prot;Acc:Q9LP11]	up
AT1G33030	1.4043	2.5528e-18	8.0994e-17	-	At1g33030/F9L11_18 [Source:UniProtKB/TrEMBL;Acc:Q9MAP0]	up
AT3G25250	1.3998	3.0116e-18	9.4796e-17	OXI1	Serine/threonine-protein kinase OXI1 [Source:UniProtKB/Swiss-Prot;Acc:Q9LSF1]	up
AT1G02400	1.9561	3.1872e-18	9.9929e-17	GA2OX6	Gibberellin 2-beta-dioxygenase 6 [Source:UniProtKB/Swiss-Prot;Acc:Q9FZ21]	up
AT4G38340	1.4812	4.0965e-18	1.276e-16	NLP3	Protein NLP3 [Source:UniProtKB/Swiss-Prot;Acc:Q9SVF1]	up
AT3G53230	1.7531	4.6319e-18	1.439e-16	CDC48D	Cell division control protein 48 homolog D [Source:UniProtKB/Swiss-Prot;Acc:Q9SCN8]	up
AT1G78070	1.0436	6.6104e-18	2.0404e-16	-	At1g78070/F28K19_28 [Source:UniProtKB/TrEMBL;Acc:Q94JT6]	up
AT2G23270	3.6041	8.4703e-18	2.6011e-16	-	At2g23270 [Source:UniProtKB/TrEMBL;Acc:O22181]	up
AT5G02190	2.2253	8.8318e-18	2.7086e-16	PCS1	Aspartic proteinase PCS1 [Source:UniProtKB/Swiss-Prot;Acc:Q9LZL3]	up
AT4G33490	1.4062	1.1174e-17	3.4009e-16	-	Eukaryotic aspartyl protease family protein [Source:UniProtKB/TrEMBL;Acc:Q8LCW1]	up
AT1G47890	1.1696	1.2513e-17	3.7891e-16	AtRLP7	-	up
AT2G20142	1.1146	1.2599e-17	3.8101e-16	-	Toll-Interleukin-Resistance (TIR) domain family protein [Source:UniProtKB/TrEMBL;Acc:F4IUF0]	up
AT2G22470	1.3524	1.5344e-17	4.6054e-16	AGP2	Classical arabinogalactan protein 2 [Source:UniProtKB/Swiss-Prot;Acc:Q9SJY7]	up
AT5G46960	2.6376	1.8911e-17	5.6405e-16	PMEI12	Pectinesterase inhibitor 12 [Source:UniProtKB/Swiss-Prot;Acc:Q9FJR5]	up
AT3G10300	1.0853	2.2006e-17	6.5148e-16	-	Calcium-binding EF-hand family protein [Source:UniProtKB/TrEMBL;Acc:A0A1I9LRS6]	up
AT4G00850	1.3697	4.0166e-17	1.1674e-15	GIF3	GRF1-interacting factor 3 [Source:UniProtKB/Swiss-Prot;Acc:Q93VH6]	up
AT4G19970	1.2966	4.2024e-17	1.2199e-15	-	CONTAINS InterPro DOMAIN/s: Nucleotide-diphospho-sugar transferase, predicted (InterPro:IPR005069); BEST Arabidopsis thaliana protein match is: Nucleotide-diphospho-sugar transferase family protein (TAIR:AT5G44820.1); Ha. [Source:TAIR;Acc:AT4G19970]	up
AT3G12580	1.4868	5.208e-17	1.5063e-15	MED37C	Probable mediator of RNA polymerase II transcription subunit 37c [Source:UniProtKB/Swiss-Prot;Acc:Q9LHA8]	up
AT3G09540	1.2691	5.271e-17	1.5227e-15	-	Pectate lyase [Source:UniProtKB/TrEMBL;Acc:Q9SF49]	up
AT2G32190	1.3654	6.3015e-17	1.8117e-15	-	Cysteine-rich/transmembrane domain A-like protein [Source:UniProtKB/TrEMBL;Acc:Q9SKY1]	up
AT5G53830	1.0024	7.6847e-17	2.1727e-15	VQ33	VQ motif-containing protein 33 [Source:UniProtKB/Swiss-Prot;Acc:Q9FHZ3]	up
AT4G18430	2.0174	1.0405e-16	2.921e-15	RABA1E	Ras-related protein RABA1e [Source:UniProtKB/Swiss-Prot;Acc:O49513]	up
AT5G35735	1.5706	1.077e-16	3.0166e-15	-	Cytochrome b561 and DOMON domain-containing protein At5g35735 [Source:UniProtKB/Swiss-Prot;Acc:Q9FKH6]	up
AT3G08860	1.3367	1.2389e-16	3.4538e-15	PYD4	Alanine--glyoxylate aminotransferase 2 homolog 3, mitochondrial [Source:UniProtKB/Swiss-Prot;Acc:Q9SR86]	up
AT2G23830	1.6761	1.6252e-16	4.5149e-15	PVA31	Vesicle-associated protein 3-1 [Source:UniProtKB/Swiss-Prot;Acc:O82213]	up
AT4G16820	4.9459	1.6747e-16	4.6469e-15	PLA-I{beta]2	Phospholipase A1-Ibeta2, chloroplastic [Source:UniProtKB/Swiss-Prot;Acc:O23522]	up
AT1G05300	1.5179	2.3401e-16	6.4041e-15	ZIP5	Zinc transporter 5 [Source:UniProtKB/Swiss-Prot;Acc:O23039]	up
AT3G46970	1.028	2.7657e-16	7.517e-15	PHS2	Alpha-glucan phosphorylase 2, cytosolic [Source:UniProtKB/Swiss-Prot;Acc:Q9SD76]	up
AT3G57540	1.251	2.9822e-16	8.0687e-15	REM4.1	Remorin 4.1 [Source:UniProtKB/Swiss-Prot;Acc:Q93YN8]	up
AT5G10520	1.9969	3.0963e-16	8.3587e-15	RBK1	RBK1 [Source:UniProtKB/TrEMBL;Acc:A0A178UTT7]	up
AT4G18530	1.0793	3.2202e-16	8.6832e-15	-	Protein of unknown function (DUF707) [Source:TAIR;Acc:AT4G18530]	up
AT1G08860	3.991	3.2725e-16	8.8044e-15	BON3	Protein BONZAI 3 [Source:UniProtKB/Swiss-Prot;Acc:Q5XQC7]	up
AT1G78100	1.5458	3.4792e-16	9.3499e-15	-	AUF1 [Source:UniProtKB/TrEMBL;Acc:A0A178VZX8]	up
AT5G62150	2.4988	6.1818e-16	1.6337e-14	-	At5g62150 [Source:UniProtKB/TrEMBL;Acc:Q9FIS3]	up
AT3G44990	1.1261	7.3973e-16	1.9442e-14	XTH31	Xyloglucan endotransglucosylase/hydrolase protein 31 [Source:UniProtKB/Swiss-Prot;Acc:P93046]	up
AT5G48410	1.8227	1.1625e-15	3.009e-14	GLR1.3	Glutamate receptor 1.3 [Source:UniProtKB/Swiss-Prot;Acc:Q9FH75]	up
AT2G43320	1.0461	1.6329e-15	4.1948e-14	-	At2g43320/T1O24.6 [Source:UniProtKB/TrEMBL;Acc:O22847]	up
AT3G47550	1.0432	1.9731e-15	5.0362e-14	-	RING/FYVE/PHD zinc finger superfamily protein [Source:UniProtKB/TrEMBL;Acc:Q9SN83]	up
AT1G44130	1.827	3.2335e-15	8.1062e-14	-	Eukaryotic aspartyl protease family protein [Source:UniProtKB/TrEMBL;Acc:Q9C6Y5]	up
AT1G03660	2.1186	3.549e-15	8.8877e-14	-	Ankyrin-repeat containing protein [Source:UniProtKB/TrEMBL;Acc:F4I2G0]	up
AT5G01640	1.5727	3.6718e-15	9.1665e-14	PRA1B5	PRA1 family protein [Source:UniProtKB/TrEMBL;Acc:A0A178UH31]	up
AT2G20560	1.1146	4.3731e-15	1.0885e-13	-	At2g20560/T13C7.15 [Source:UniProtKB/TrEMBL;Acc:Q9SIL3]	up
AT4G11370	1.3422	4.7092e-15	1.1659e-13	RHA1A	Probable E3 ubiquitin-protein ligase RHA1A [Source:UniProtKB/Swiss-Prot;Acc:Q9SUS4]	up
AT5G57010	1.1249	5.2619e-15	1.2947e-13	IQM5	IQ domain-containing protein IQM5 [Source:UniProtKB/Swiss-Prot;Acc:Q058N0]	up
AT5G23160	1.6928	7.0681e-15	1.7178e-13	-	Uncharacterized protein At5g23160 [Source:UniProtKB/Swiss-Prot;Acc:Q9FMY4]	up
AT4G15280	1.6081	8.4855e-15	2.0519e-13	UGT71B5	UDP-glucosyl transferase 71B5 [Source:TAIR;Acc:AT4G15280]	up
AT3G46520	6.1715	9.5046e-15	2.2867e-13	ACT12	Actin-12 [Source:UniProtKB/Swiss-Prot;Acc:P53497]	up
AT3G12830	1.1321	9.7323e-15	2.3392e-13	SAUR72	Auxin-responsive protein SAUR72 [Source:UniProtKB/Swiss-Prot;Acc:Q9LTV3]	up
AT5G05840	1.4416	1.1426e-14	2.7325e-13	-	Emb [Source:UniProtKB/TrEMBL;Acc:Q9FFJ4]	up
AT5G46350	1.0508	1.2414e-14	2.9628e-13	WRKY8	WRKY transcription factor 8 [Source:UniProtKB/Swiss-Prot;Acc:Q9FL26]	up
AT1G64900	1.0521	1.4521e-14	3.4418e-13	CYP89A2	Cytochrome P450 89A2 [Source:UniProtKB/Swiss-Prot;Acc:Q42602]	up
AT3G53150	1.5678	2.3821e-14	5.5414e-13	UGT73D1	UDP-glucosyl transferase 73D1 [Source:TAIR;Acc:AT3G53150]	up
AT5G45090	2.0081	2.5106e-14	5.829e-13	PP2A7	Uncharacterized protein PHLOEM PROTEIN 2-LIKE A7 [Source:UniProtKB/Swiss-Prot;Acc:Q9FHE5]	up
AT3G52470	1.5723	2.591e-14	6.004e-13	-	Late embryogenesis abundant (LEA) hydroxyproline-rich glycoprotein family [Source:UniProtKB/TrEMBL;Acc:Q9SVC8]	up
AT4G25490	2.2427	2.6071e-14	6.0296e-13	DREB1B	DRE/CRT-binding factor 1 [Source:UniProtKB/TrEMBL;Acc:B6DTR3]	up
AT2G26150	1.323	3.1034e-14	7.0952e-13	HSFA2	Heat stress transcription factor A-2 [Source:UniProtKB/Swiss-Prot;Acc:O80982]	up
AT3G55940	1.5382	4.2238e-14	9.5289e-13	PLC7	Phosphoinositide phospholipase C 7 [Source:UniProtKB/Swiss-Prot;Acc:Q9LY51]	up
AT1G49010	1.3219	4.529e-14	1.0179e-12	-	At1g49010 [Source:UniProtKB/TrEMBL;Acc:Q9M9A3]	up
AT4G23920	1.1629	5.8589e-14	1.3051e-12	UGE2	UDP-glucose 4-epimerase 2 [Source:UniProtKB/Swiss-Prot;Acc:Q9T0A7]	up
AT2G17500	1.4114	8.4237e-14	1.8531e-12	PILS5	Protein PIN-LIKES 5 [Source:UniProtKB/Swiss-Prot;Acc:Q9SHL8]	up
AT1G68620	1.6368	1.0015e-13	2.1891e-12	CXE6	Probable carboxylesterase 6 [Source:UniProtKB/Swiss-Prot;Acc:Q9SX25]	up
AT3G05030	1.0336	1.1774e-13	2.5643e-12	NHX2	Sodium/hydrogen exchanger [Source:UniProtKB/TrEMBL;Acc:A0A178VK10]	up
AT4G14020	1.3465	1.26e-13	2.7341e-12	-	At4g14020 [Source:UniProtKB/TrEMBL;Acc:O23263]	up
AT5G38350	1.5948	1.9321e-13	4.1399e-12	-	Disease resistance protein (NBS-LRR class) family [Source:UniProtKB/TrEMBL;Acc:Q9FF28]	up
AT5G24910	3.297	2.1924e-13	4.6808e-12	CYP714A1	Cytochrome P450 714A1 [Source:UniProtKB/Swiss-Prot;Acc:Q93Z79]	up
AT4G13570	1.6847	2.4569e-13	5.2083e-12	HTA4	Histone H2A [Source:UniProtKB/TrEMBL;Acc:F4JT33]	up
AT1G74810	1.0204	2.5316e-13	5.3571e-12	BOR5	Putative boron transporter 5 [Source:UniProtKB/Swiss-Prot;Acc:Q9SSG5]	up
AT5G39760	1.145	3.2173e-13	6.7425e-12	ZHD10	Zinc-finger homeodomain protein 10 [Source:UniProtKB/Swiss-Prot;Acc:Q9FIW9]	up
AT3G48240	3.4573	3.7697e-13	7.8589e-12	-	At3g48240 [Source:UniProtKB/TrEMBL;Acc:Q9STK4]	up
AT5G64870	1.8586	4.6941e-13	9.718e-12	FLOT3	Flotillin-like protein 3 [Source:UniProtKB/Swiss-Prot;Acc:Q9LV90]	up
AT1G01340	1.1051	5.2943e-13	1.0866e-11	CNGC10	Probable cyclic nucleotide-gated ion channel 10 [Source:UniProtKB/Swiss-Prot;Acc:Q9LNJ0]	up
AT4G26950	1.1556	5.2987e-13	1.0866e-11	-	At4g26950 [Source:UniProtKB/TrEMBL;Acc:Q9SZ34]	up
AT5G39090	1.0462	6.0025e-13	1.2257e-11	-	Acyltransferase-like protein [Source:UniProtKB/TrEMBL;Acc:Q9FID1]	up
AT3G27250	1.9746	7.3816e-13	1.4945e-11	-	At3g27250 [Source:UniProtKB/TrEMBL;Acc:Q9LK28]	up
AT1G60960	1.6958	7.7824e-13	1.5703e-11	IRT3	IRT3 [Source:UniProtKB/TrEMBL;Acc:A0A178WHL0]	up
AT5G62180	1.0672	8.222e-13	1.6507e-11	CXE20	Probable carboxylesterase 120 [Source:UniProtKB/Swiss-Prot;Acc:Q9LVB8]	up
AT4G33040	1.3591	8.3112e-13	1.6672e-11	GRXC6	Glutaredoxin-C6 [Source:UniProtKB/Swiss-Prot;Acc:Q8L9S3]	up
AT2G39920	1.2368	8.4442e-13	1.6925e-11	-	Uncharacterized protein At2g39920 [Source:UniProtKB/Swiss-Prot;Acc:O04195]	up
AT3G58070	1.5198	9.0307e-13	1.8024e-11	GIS	GIS [Source:UniProtKB/TrEMBL;Acc:A0A178V7D1]	up
AT2G04040	1.2799	1.0107e-12	2.0088e-11	DTX1	Protein DETOXIFICATION [Source:UniProtKB/TrEMBL;Acc:A0A178VPK7]	up
AT2G20570	1.1183	1.0637e-12	2.1072e-11	GPRI1	GBF's pro-rich region-interacting factor 1 [Source:UniProtKB/TrEMBL;Acc:F4IVF9]	up
AT4G21903	1.4503	1.2129e-12	2.3811e-11	-	Protein DETOXIFICATION [Source:UniProtKB/TrEMBL;Acc:F4JKB8]	up
AT5G44990	1.7829	1.2188e-12	2.3899e-11	-	Glutathione S-transferase family protein [Source:UniProtKB/TrEMBL;Acc:Q9FL98]	up
AT1G30100	2.6271	1.2881e-12	2.5142e-11	NCED5	Probable 9-cis-epoxycarotenoid dioxygenase NCED5, chloroplastic [Source:UniProtKB/Swiss-Prot;Acc:Q9C6Z1]	up
AT1G53100	1.3838	1.2995e-12	2.5344e-11	-	At1g53100 [Source:UniProtKB/TrEMBL;Acc:Q6DBE8]	up
AT4G11340	3.1418	1.5332e-12	2.978e-11	-	Disease resistance protein (TIR-NBS-LRR class) family [Source:UniProtKB/TrEMBL;Acc:Q9SUS7]	up
AT4G16960	1.0259	1.6437e-12	3.1772e-11	-	Disease resistance protein (TIR-NBS-LRR class) family [Source:TAIR;Acc:AT4G16960]	up
AT2G47130	1.4086	1.7212e-12	3.3216e-11	SDR3A	Short-chain dehydrogenase reductase 3a [Source:UniProtKB/Swiss-Prot;Acc:O80713]	up
AT1G07890	1.1142	1.9245e-12	3.702e-11	APX1	MEE6 [Source:UniProtKB/TrEMBL;Acc:A0A178W5I1]	up
AT1G74080	2.2767	2.2867e-12	4.3775e-11	MYB122	Transcription factor MYB122 [Source:UniProtKB/Swiss-Prot;Acc:Q9C9C8]	up
AT5G03610	1.1955	2.3539e-12	4.4989e-11	-	GDSL esterase/lipase At5g03610 [Source:UniProtKB/Swiss-Prot;Acc:Q9LZS7]	up
AT4G11655	1.9188	2.8185e-12	5.3527e-11	-	CASP-like protein [Source:UniProtKB/TrEMBL;Acc:A0A178USV5]	up
AT2G43580	2.8415	2.9189e-12	5.5301e-11	-	Endochitinase At2g43580 [Source:UniProtKB/Swiss-Prot;Acc:O24598]	up
AT2G03505	1.5284	4.0662e-12	7.5837e-11	-	At2g03505 [Source:UniProtKB/TrEMBL;Acc:Q6NPI4]	up
AT2G21660	1.273	4.3053e-12	7.9858e-11	RBG7	Glycine-rich RNA-binding protein 7 [Source:UniProtKB/Swiss-Prot;Acc:Q03250]	up
AT5G51060	2.0845	4.6403e-12	8.5939e-11	RBOHC	RHD2 [Source:UniProtKB/TrEMBL;Acc:A0A178UIV0]	up
AT4G01390	1.3839	6.2164e-12	1.132e-10	-	TRAF-like family protein [Source:UniProtKB/TrEMBL;Acc:F4JI18]	up
AT2G37580	1.6323	6.8831e-12	1.2439e-10	ATL33	RING-H2 finger protein ATL33 [Source:UniProtKB/Swiss-Prot;Acc:O80927]	up
AT2G01150	1.3889	1.1855e-11	2.0903e-10	RHA2B	RING-H2 finger protein 2B [Source:TAIR;Acc:AT2G01150]	up
AT4G28720	2.903	1.4788e-11	2.5845e-10	YUC8	Flavin-containing monooxygenase [Source:UniProtKB/TrEMBL;Acc:A0A178V2K9]	up
AT2G18230	1.0304	1.7296e-11	2.9966e-10	PPA2	PPa2 [Source:UniProtKB/TrEMBL;Acc:A0A178VY12]	up
AT5G09470	1.9296	1.793e-11	3.0995e-10	PUMP6	DIC3 [Source:UniProtKB/TrEMBL;Acc:A0A178UKG1]	up
AT2G37200	1.0357	2.171e-11	3.7235e-10	-	Uncharacterised protein family (UPF0497) [Source:TAIR;Acc:AT2G37200]	up
AT4G22530	1.2196	2.3717e-11	4.056e-10	-	S-adenosyl-L-methionine-dependent methyltransferases superfamily protein [Source:UniProtKB/TrEMBL;Acc:Q9SUW6]	up
AT2G12190	1.046	2.5147e-11	4.2821e-10	-	Cytochrome P450 superfamily protein [Source:UniProtKB/TrEMBL;Acc:Q9ZUQ6]	up
AT2G38360	1.2905	2.5513e-11	4.3383e-10	PRA1B4	PRA1 family protein B4 [Source:UniProtKB/Swiss-Prot;Acc:O80915]	up
AT3G48290	1.6049	3.0127e-11	5.0795e-10	CYP71A24	Cytochrome P450, family 71, subfamily A, polypeptide 24 [Source:UniProtKB/TrEMBL;Acc:F4JDX0]	up
AT5G19880	1.3464	3.3127e-11	5.5617e-10	PER58	Peroxidase 58 [Source:UniProtKB/Swiss-Prot;Acc:P59120]	up
AT3G51350	1.1059	3.3321e-11	5.5903e-10	-	Eukaryotic aspartyl protease family protein [Source:UniProtKB/TrEMBL;Acc:F4J3C0]	up
AT2G26020	1.0492	3.8432e-11	6.4118e-10	PDF1.2B	PDF1.2b [Source:UniProtKB/TrEMBL;Acc:A0A178VQC3]	up
AT2G20110	1.3803	3.9464e-11	6.5702e-10	-	Tesmin/TSO1-like CXC domain-containing protein [Source:TAIR;Acc:AT2G20110]	up
AT4G01360	1.3732	4.1017e-11	6.8241e-10	-	BPS1-like protein [Source:UniProtKB/TrEMBL;Acc:F4JI15]	up
AT4G29610	1.2224	5.0157e-11	8.2698e-10	CDA6	Cytidine deaminase 6 [Source:UniProtKB/Swiss-Prot;Acc:Q9SU86]	up
AT5G01320	1.3694	5.695e-11	9.3448e-10	PDC4	Pyruvate decarboxylase 4 [Source:UniProtKB/Swiss-Prot;Acc:Q9M040]	up
AT3G25180	2.0344	7.0314e-11	1.142e-09	CYP82G1	Cytochrome P450 82G1 [Source:UniProtKB/Swiss-Prot;Acc:Q9LSF8]	up
AT3G48020	1.4	8.793e-11	1.4099e-09	-	At3g48020 [Source:UniProtKB/TrEMBL;Acc:Q9SU65]	up
AT1G36675	1.7566	9.4971e-11	1.5187e-09	-	Glycine-rich protein [Source:UniProtKB/TrEMBL;Acc:F4I389]	up
AT2G45570	2.5771	1.4275e-10	2.2467e-09	CYP76C2	Cytochrome P450 76C2 [Source:UniProtKB/Swiss-Prot;Acc:O64637]	up
AT2G35700	1.1175	1.4435e-10	2.2674e-09	ERF038	ERF38 [Source:UniProtKB/TrEMBL;Acc:A0A178VWJ3]	up
AT1G04180	2.6799	1.8232e-10	2.8321e-09	YUC9	Flavin-containing monooxygenase [Source:UniProtKB/TrEMBL;Acc:A0A178WB22]	up
AT2G42480	3.2202	1.8617e-10	2.8881e-09	-	MATH domain and coiled-coil domain-containing protein At2g42480 [Source:UniProtKB/Swiss-Prot;Acc:P0DKG7]	up
AT1G13480	1.134	1.8636e-10	2.8892e-09	-	At1g13480 [Source:UniProtKB/TrEMBL;Acc:Q56Y29]	up
AT5G24205	1.7585	1.9334e-10	2.9917e-09	-	other RNA [Source:TAIR;Acc:AT5G24205]	up
AT5G40010	1.0287	2.6125e-10	3.9831e-09	AATP1	AAA-ATPase ASD, mitochondrial [Source:UniProtKB/Swiss-Prot;Acc:Q9FLD5]	up
AT2G21188	1.0599	2.6816e-10	4.0807e-09	-	other RNA [Source:TAIR;Acc:AT2G21188]	up
AT3G28210	1.5932	2.9914e-10	4.5223e-09	SAP12	Zinc finger AN1 domain-containing stress-associated protein 12 [Source:UniProtKB/Swiss-Prot;Acc:Q67YE6]	up
AT5G10340	2.3084	3.1028e-10	4.674e-09	-	F-box protein At5g10340 [Source:UniProtKB/Swiss-Prot;Acc:Q9LX89]	up
AT3G45330	1.4504	4.5839e-10	6.7811e-09	LECRK11	Putative L-type lectin-domain containing receptor kinase I.1 [Source:UniProtKB/Swiss-Prot;Acc:Q9M3E5]	up
AT4G09300	3.4754	4.795e-10	7.0801e-09	-	LisH and RanBPM domains containing protein [Source:TAIR;Acc:AT4G09300]	up
AT1G13310	2.3282	4.821e-10	7.1141e-09	-	Endosomal targeting BRO1-like domain-containing protein [Source:UniProtKB/TrEMBL;Acc:Q9FX66]	up
AT5G59320	1.1499	4.8596e-10	7.1668e-09	LTP3	Non-specific lipid-transfer protein 3 [Source:UniProtKB/Swiss-Prot;Acc:Q9LLR7]	up
AT3G25870	1.0942	5.2839e-10	7.7541e-09	-	unknown protein; BEST Arabidopsis thaliana protein match is: unknown protein (TAIR:AT1G13360.1); Ha. [Source:TAIR;Acc:AT3G25870]	up
AT2G06185	1.1366	5.6892e-10	8.2979e-09	-	-	up
AT1G75250	1.0648	6.0225e-10	8.7467e-09	ATRL6	RAD-like 6 [Source:TAIR;Acc:AT1G75250]	up
AT2G02320	4.023	6.2437e-10	9.0625e-09	PP2B7	F-box protein PP2-B7 [Source:UniProtKB/Swiss-Prot;Acc:Q9ZVQ9]	up
AT4G37400	1.2413	6.8291e-10	9.8583e-09	CYP81F3	Cytochrome P450 81F3 [Source:UniProtKB/Swiss-Prot;Acc:Q0WTF4]	up
AT2G34655	1.1605	7.0595e-10	1.016e-08	-	At2g34655 [Source:UniProtKB/TrEMBL;Acc:Q94BZ4]	up
AT1G76470	4.2614	7.0834e-10	1.0188e-08	-	NAD(P)-binding Rossmann-fold superfamily protein [Source:UniProtKB/TrEMBL;Acc:F4I2E5]	up
AT1G04490	2.5369	7.2398e-10	1.0401e-08	-	At1g04490 [Source:UniProtKB/TrEMBL;Acc:Q67XK9]	up
AT1G68740	1.124	7.3638e-10	1.0554e-08	PHO1-H1	Phosphate transporter PHO1 homolog 1 [Source:UniProtKB/Swiss-Prot;Acc:Q93ZF5]	up
AT3G04220	1.0229	8.2029e-10	1.1672e-08	-	Disease resistance protein (TIR-NBS-LRR class) family [Source:UniProtKB/TrEMBL;Acc:Q9M8X8]	up
AT1G15125	1.0451	8.3448e-10	1.1858e-08	-	F9L1.6 [Source:UniProtKB/TrEMBL;Acc:Q9XI57]	up
AT5G15480	5.1695	8.6483e-10	1.2269e-08	-	C2H2-type zinc finger family protein [Source:UniProtKB/TrEMBL;Acc:Q9LF34]	up
AT1G04540	1.8152	9.8185e-10	1.3856e-08	-	Calcium-dependent lipid-binding (CaLB domain) family protein [Source:UniProtKB/TrEMBL;Acc:F4I5P7]	up
AT1G03850	1.0558	1.0921e-09	1.533e-08	-	Glutaredoxin family protein [Source:TAIR;Acc:AT1G03850]	up
AT2G33110	1.0678	1.1062e-09	1.5519e-08	VAMP723	Vesicle-associated membrane protein 723 [Source:UniProtKB/Swiss-Prot;Acc:Q8VY69]	up
AT1G09935	2.8405	1.4451e-09	2.0038e-08	-	Phosphoglycerate mutase family protein [Source:UniProtKB/TrEMBL;Acc:F4I2N3]	up
AT5G47130	1.2357	1.6652e-09	2.297e-08	-	Bax inhibitor-1 family protein [Source:TAIR;Acc:AT5G47130]	up
AT1G09930	1.3961	1.8443e-09	2.5236e-08	OPT2	Oligopeptide transporter 2 [Source:UniProtKB/Swiss-Prot;Acc:O04514]	up
AT3G04720	1.0024	1.9535e-09	2.6548e-08	HEL	Hevein-like preproprotein [Source:UniProtKB/Swiss-Prot;Acc:P43082]	up
AT3G21080	1.5839	2.4171e-09	3.2479e-08	-	ABC transporter-like protein [Source:UniProtKB/TrEMBL;Acc:Q9LJC4]	up
AT4G01895	1.3765	2.6128e-09	3.4814e-08	-	At4g01895 [Source:UniProtKB/TrEMBL;Acc:Q9FNY8]	up
AT3G44720	1.1087	2.7197e-09	3.6117e-08	ADT4	Arogenate dehydratase 4, chloroplastic [Source:UniProtKB/Swiss-Prot;Acc:O22241]	up
AT1G73040	1.584	3.7671e-09	4.9047e-08	JAL19	Jacalin-related lectin 19 [Source:UniProtKB/Swiss-Prot;Acc:Q9SSM3]	up
AT1G59860	1.2917	4.2598e-09	5.4952e-08	HSP17.6A	17.6 kDa class I heat shock protein 1 [Source:UniProtKB/Swiss-Prot;Acc:Q9XIE3]	up
AT5G66040	1.0161	4.3073e-09	5.5504e-08	STR16	Thiosulfate sulfurtransferase 16, chloroplastic [Source:UniProtKB/Swiss-Prot;Acc:Q39129]	up
AT3G18260	1.5487	4.4862e-09	5.7499e-08	RTNLB9	Reticulon-like protein B9 [Source:UniProtKB/Swiss-Prot;Acc:Q9LJQ5]	up
AT2G39850	1.0988	4.5156e-09	5.7846e-08	SBT4.1	Subtilisin-like protease SBT4.1 [Source:UniProtKB/Swiss-Prot;Acc:F4IG09]	up
AT1G45616	1.7033	6.6566e-09	8.357e-08	AtRLP6	Receptor-like protein 6 [Source:UniProtKB/Swiss-Prot;Acc:Q9C637]	up
AT1G16500	1.0254	6.729e-09	8.4258e-08	-	>F3O9.30 [Source:UniProtKB/TrEMBL;Acc:Q9SA48]	up
AT5G62480	1.0103	6.8418e-09	8.558e-08	GSTU9	Glutathione S-transferase U9 [Source:UniProtKB/Swiss-Prot;Acc:Q9FUT0]	up
AT3G43670	1.4494	7.3612e-09	9.1789e-08	-	Amine oxidase [Source:UniProtKB/TrEMBL;Acc:Q9M2B9]	up
AT1G26400	6.3804	7.8883e-09	9.8207e-08	FOX3	Berberine bridge enzyme-like 5 [Source:UniProtKB/Swiss-Prot;Acc:Q9FZC6]	up
AT1G29640	1.357	9.2719e-09	1.1395e-07	-	At1g29640 [Source:UniProtKB/TrEMBL;Acc:Q9C7N7]	up
AT1G51920	1.2344	9.8062e-09	1.2014e-07	-	unknown protein; FUNCTIONS IN: molecular_function unknown; INVOLVED IN: biological_process unknown; LOCATED IN: endomembrane system; EXPRESSED IN: stem, stamen; EXPRESSED DURING: 4 anthesis; Ha. [Source:TAIR;Acc:AT1G51920]	up
AT3G05360	1.5223	1.0709e-08	1.306e-07	RLP30	Receptor-like protein 30 [Source:UniProtKB/Swiss-Prot;Acc:Q9MA83]	up
AT1G66060	1.1285	1.169e-08	1.4184e-07	-	Uncharacterized protein F15E12.9 [Source:UniProtKB/TrEMBL;Acc:Q9C8D9]	up
AT4G15270	1.3036	1.4867e-08	1.7713e-07	-	Glucosyltransferase-like protein (Fragment) [Source:UniProtKB/TrEMBL;Acc:W8PV66]	up
AT3G03450	1.2232	1.5868e-08	1.8824e-07	RGL2	RGL2 [Source:UniProtKB/TrEMBL;Acc:A0A178VH73]	up
AT1G65970	2.3408	1.609e-08	1.9049e-07	PRXIIC	TPX2 [Source:UniProtKB/TrEMBL;Acc:A0A178WKG0]	up
AT5G66890	2.4994	1.9067e-08	2.2287e-07	-	Probable disease resistance protein At5g66890 [Source:UniProtKB/Swiss-Prot;Acc:Q9FKZ2]	up
AT3G54420	1.2864	1.9067e-08	2.2287e-07	EP3	EP3 [Source:UniProtKB/TrEMBL;Acc:A0A178VE44]	up
AT1G19610	1.5967	2.1232e-08	2.466e-07	PDF1.4	Defensin-like protein 19 [Source:UniProtKB/Swiss-Prot;Acc:P82787]	up
AT2G04515	1.2163	2.2598e-08	2.617e-07	-	Transmembrane protein [Source:UniProtKB/TrEMBL;Acc:Q5S4Y8]	up
AT4G23280	1.4704	2.2853e-08	2.6453e-07	CRK20	Putative cysteine-rich receptor-like protein kinase 20 [Source:UniProtKB/Swiss-Prot;Acc:O65479]	up
AT1G55775	1.6062	2.3814e-08	2.7538e-07	-	-	up
AT1G72120	1.0801	2.4424e-08	2.8189e-07	NPF5.14	Protein NRT1/ PTR FAMILY 5.14 [Source:UniProtKB/Swiss-Prot;Acc:Q8VZE2]	up
AT3G49580	1.1495	2.8502e-08	3.2565e-07	LSU1	LSU1 [Source:UniProtKB/TrEMBL;Acc:A0A178VF66]	up
AT1G49490	1.0434	2.9408e-08	3.3552e-07	-	Leucine-rich repeat (LRR) family protein [Source:TAIR;Acc:AT1G49490]	up
AT4G35480	1.3413	3.4281e-08	3.8687e-07	ATL45	RHA3B [Source:UniProtKB/TrEMBL;Acc:A0A178UXS9]	up
AT4G07395	2.657	3.464e-08	3.9055e-07	-	-	up
AT5G51720	2.0515	3.8278e-08	4.2894e-07	NEET	NEET [Source:UniProtKB/TrEMBL;Acc:A0A178UGQ5]	up
AT3G61390	1.4622	3.8456e-08	4.3054e-07	PUB36	U-box domain-containing protein 36 [Source:UniProtKB/Swiss-Prot;Acc:Q8GZ84]	up
AT5G43860	1.021	3.8762e-08	4.3355e-07	CLH2	Chlorophyllase-2, chloroplastic [Source:UniProtKB/Swiss-Prot;Acc:Q9M7I7]	up
AT4G07385	3.9924	4.5314e-08	5.0074e-07	-	-	up
AT4G37290	1.8569	4.6645e-08	5.1402e-07	PIP2	unknown protein; FUNCTIONS IN: molecular_function unknown; INVOLVED IN: response to karrikin; LOCATED IN: endomembrane system; EXPRESSED IN: cotyledon, hypocotyl, leaf; EXPRESSED DURING: LP.04 four leaves visible; BEST Arabidopsis thaliana protein m /.../s: unknown protein (TAIR:AT2G23270.1); Ha. [Source:TAIR;Acc:AT4G37290]	up
AT5G13490	1.4787	5.6596e-08	6.1293e-07	AAC2	ADP,ATP carrier protein 2, mitochondrial [Source:UniProtKB/Swiss-Prot;Acc:P40941]	up
AT2G25240	6.5144	5.6581e-08	6.1293e-07	-	Serpin-Z10 [Source:UniProtKB/Swiss-Prot;Acc:Q9SIR9]	up
AT5G37490	1.9631	5.8081e-08	6.2816e-07	PUB21	U-box domain-containing protein 21 [Source:UniProtKB/Swiss-Prot;Acc:Q5PNY6]	up
AT3G62590	1.1404	8.575e-08	9.0252e-07	PLIP3	Phospholipase A1 PLIP3, chloroplastic [Source:UniProtKB/Swiss-Prot;Acc:Q940L4]	up
AT5G65600	1.2549	1.0296e-07	1.0695e-06	LECRK92	L-type lectin-domain containing receptor kinase IX.2 [Source:UniProtKB/Swiss-Prot;Acc:Q9LSL5]	up
AT3G20510	1.5973	1.0812e-07	1.1187e-06	FAX6	Protein FATTY ACID EXPORT 6 [Source:UniProtKB/Swiss-Prot;Acc:Q9LJU6]	up
AT1G30850	2.0375	1.1072e-07	1.1427e-06	RSH4	Root hair specific 4 [Source:UniProtKB/TrEMBL;Acc:Q9SY31]	up
AT2G46970	1.9347	1.4709e-07	1.4935e-06	PIL1	Transcription factor PIL1 [Source:UniProtKB/Swiss-Prot;Acc:Q8L5W8]	up
AT5G42010	1.0929	1.5464e-07	1.5628e-06	-	Similarity to unknown protein [Source:UniProtKB/TrEMBL;Acc:Q9FHY2]	up
AT5G46295	3.185	1.6161e-07	1.6298e-06	-	Transmembrane protein [Source:UniProtKB/TrEMBL;Acc:Q3E8F8]	up
AT3G52460	1.1021	1.8185e-07	1.8208e-06	-	Hydroxyproline-rich glycoprotein family protein [Source:UniProtKB/TrEMBL;Acc:Q9SVC7]	up
AT2G39050	1.1324	1.8931e-07	1.8861e-06	EULS3	Ricin B-like lectin EULS3 [Source:UniProtKB/Swiss-Prot;Acc:Q945P1]	up
AT5G36970	1.8013	1.9448e-07	1.9352e-06	NHL25	NHL25 [Source:UniProtKB/TrEMBL;Acc:A0A178UFH9]	up
AT3G01960	1.2014	1.9514e-07	1.9409e-06	-	At3g01960 [Source:UniProtKB/TrEMBL;Acc:Q9S839]	up
AT1G15010	1.4114	2.3079e-07	2.2607e-06	-	Mediator of RNA polymerase II transcription subunit [Source:UniProtKB/TrEMBL;Acc:Q8LCU9]	up
AT1G15100	1.0293	2.3242e-07	2.2729e-06	RHA2A	E3 ubiquitin-protein ligase RHA2A [Source:UniProtKB/Swiss-Prot;Acc:Q9ZT50]	up
AT5G10170	1.2202	2.7204e-07	2.6313e-06	IPS3	Probable inositol 3-phosphate synthase isozyme 3 [Source:UniProtKB/Swiss-Prot;Acc:Q9LX12]	up
AT5G27060	1.1161	2.9328e-07	2.8184e-06	AtRLP53	receptor like protein 53 [Source:TAIR;Acc:AT5G27060]	up
AT1G68050	1.6382	2.9968e-07	2.8742e-06	ADO3	FKF1 [Source:UniProtKB/TrEMBL;Acc:A0A178W8F6]	up
AT2G33845	1.1724	3.5251e-07	3.346e-06	-	Expressed protein [Source:UniProtKB/TrEMBL;Acc:Q8RYC3]	up
AT1G13550	1.1979	4.0598e-07	3.8156e-06	-	Putative uncharacterized protein [Source:UniProtKB/TrEMBL;Acc:Q3EDD3]	up
AT5G25755	1.6521	4.1345e-07	3.8797e-06	-	-	up
AT5G52720	1.7284	4.1523e-07	3.8948e-06	-	Copper transport protein family [Source:TAIR;Acc:AT5G52720]	up
AT1G75830	6.012	4.4161e-07	4.1197e-06	PDF1.1	Defensin-like protein 13 [Source:UniProtKB/Swiss-Prot;Acc:P30224]	up
AT5G36260	2.2685	4.7102e-07	4.3702e-06	-	At5g36260 [Source:UniProtKB/TrEMBL;Acc:Q4V3D2]	up
AT3G16360	1.5019	6.1377e-07	5.5968e-06	AHP4	AHP4 [Source:UniProtKB/TrEMBL;Acc:A0A384KT90]	up
AT2G46150	1.0002	6.6606e-07	6.0367e-06	-	Late embryogenesis abundant (LEA) hydroxyproline-rich glycoprotein family [Source:UniProtKB/TrEMBL;Acc:O82354]	up
AT5G03285	1.1446	7.8954e-07	7.0595e-06	-	other RNA [Source:TAIR;Acc:AT5G03285]	up
AT2G38465	1.164	7.9459e-07	7.102e-06	-	Expressed protein [Source:UniProtKB/TrEMBL;Acc:Q8S8P4]	up
AT5G11590	1.882	7.9568e-07	7.109e-06	DREB3	Dehydration-responsive element-binding protein 3 [Source:UniProtKB/Swiss-Prot;Acc:Q9LYD3]	up
AT5G64790	1.0426	8.5879e-07	7.6281e-06	-	Beta-1,3-glucanase [Source:UniProtKB/TrEMBL;Acc:Q9LV98]	up
AT4G25380	2.6546	1.0183e-06	8.9439e-06	SAP10	Zinc finger A20 and AN1 domain-containing stress-associated protein 10 [Source:UniProtKB/Swiss-Prot;Acc:Q9STJ9]	up
AT2G40230	1.1045	1.2068e-06	1.0481e-05	-	HXXXD-type acyl-transferase family protein [Source:UniProtKB/TrEMBL;Acc:Q9XEF2]	up
AT5G42370	1.2642	1.2238e-06	1.0621e-05	-	Calcineurin-like metallo-phosphoesterase superfamily protein [Source:UniProtKB/TrEMBL;Acc:F4K1J1]	up
AT5G40790	2.2804	1.5403e-06	1.311e-05	-	Emb [Source:UniProtKB/TrEMBL;Acc:Q9FKS7]	up
AT1G10970	1.1279	1.5652e-06	1.3298e-05	ZIP4	Zinc transporter 4, chloroplastic [Source:UniProtKB/Swiss-Prot;Acc:O04089]	up
AT3G53235	2.2344	1.7513e-06	1.4718e-05	-	unknown protein; Ha. [Source:TAIR;Acc:AT3G53235]	up
AT2G25297	1.6361	1.9294e-06	1.6128e-05	-	-	up
AT1G33940	3.069	2.0091e-06	1.6742e-05	-	Serine/Threonine-kinase ULK4-like protein [Source:UniProtKB/TrEMBL;Acc:Q9C8V1]	up
AT1G01250	1.5184	2.0119e-06	1.676e-05	ERF023	Ethylene-responsive transcription factor ERF023 [Source:UniProtKB/Swiss-Prot;Acc:Q1ECI2]	up
AT5G61430	1.6165	2.0456e-06	1.7005e-05	NAC100	NAC domain-containing protein 100 [Source:UniProtKB/Swiss-Prot;Acc:Q9FLJ2]	up
AT3G52540	1.1517	2.0531e-06	1.7055e-05	OFP18	Transcription repressor OFP18 [Source:UniProtKB/Swiss-Prot;Acc:Q9SVD5]	up
AT5G28345	3.5957	2.2671e-06	1.869e-05	-	-	up
AT2G02340	1.9448	3.1743e-06	2.5432e-05	PP2B8	Putative F-box protein PP2-B8 [Source:UniProtKB/Swiss-Prot;Acc:Q9ZVQ8]	up
AT4G15120	1.1602	3.2466e-06	2.595e-05	-	VQ motif-containing protein [Source:UniProtKB/TrEMBL;Acc:O23366]	up
AT1G18773	1.17	3.2742e-06	2.6127e-05	-	FUNCTIONS IN: molecular_function unknown; INVOLVED IN: biological_process unknown; LOCATED IN: endomembrane system; BEST Arabidopsis thaliana protein match is: carboxylesterases (TAIR:AT4G22300.1); Ha. [Source:TAIR;Acc:AT1G18773]	up
AT5G64890	2.5685	3.4522e-06	2.7438e-05	PEP2	Elicitor peptide 2 [Source:UniProtKB/Swiss-Prot;Acc:Q9LV88]	up
AT3G42670	1.1026	3.4883e-06	2.7659e-05	CHR38	Chromatin remodeling 38 [Source:UniProtKB/TrEMBL;Acc:A0A1I9LTS2]	up
AT2G29410	1.3355	4.3997e-06	3.4216e-05	MTPB	Metal tolerance protein B [Source:UniProtKB/Swiss-Prot;Acc:Q6DBM8]	up
AT5G26660	1.6834	4.6859e-06	3.6336e-05	MYB86	Transcription factor MYB86 [Source:UniProtKB/Swiss-Prot;Acc:Q8LPH6]	up
AT1G28390	1.2593	4.6914e-06	3.6366e-05	-	Protein kinase superfamily protein [Source:UniProtKB/TrEMBL;Acc:F4HWL9]	up
AT5G62865	1.1814	4.7231e-06	3.6589e-05	-	Uncharacterized protein At5g62860/MQB2_160 [Source:UniProtKB/TrEMBL;Acc:Q9FM08]	up
AT3G15300	1.1588	4.7604e-06	3.683e-05	VQ19	VQ motif-containing protein 19 [Source:UniProtKB/Swiss-Prot;Acc:Q9LDZ1]	up
AT1G01480	1.73	4.9788e-06	3.8371e-05	ACS2	1-aminocyclopropane-1-carboxylate synthase 2 [Source:UniProtKB/Swiss-Prot;Acc:Q06402]	up
AT1G61120	1.3258	5.579e-06	4.2625e-05	GES	(E,E)-geranyllinalool synthase [Source:UniProtKB/Swiss-Prot;Acc:Q93YV0]	up
AT4G26470	1.0458	6.9857e-06	5.2171e-05	-	Calcium-binding EF-hand family protein [Source:TAIR;Acc:AT4G26470]	up
AT5G64905	1.4543	7.0289e-06	5.2477e-05	PEP3	Elicitor peptide 3 [Source:UniProtKB/Swiss-Prot;Acc:Q8LAX3]	up
AT1G06980	1.1836	7.2347e-06	5.3879e-05	-	6,7-dimethyl-8-ribityllumazine synthase [Source:UniProtKB/TrEMBL;Acc:Q9LMJ2]	up
AT4G31620	1.394	7.2919e-06	5.4254e-05	-	Transcriptional factor B3 family protein [Source:UniProtKB/TrEMBL;Acc:G0XQD3]	up
AT3G26470	1.0041	7.9057e-06	5.8271e-05	-	Powdery mildew resistance protein, RPW8 domain-containing protein [Source:UniProtKB/TrEMBL;Acc:Q9LIM8]	up
AT3G49110	1.4861	8.0685e-06	5.9331e-05	PER33	Peroxidase 33 [Source:UniProtKB/Swiss-Prot;Acc:P24101]	up
AT4G15765	1.1136	8.1561e-06	5.9901e-05	-	FAD/NAD(P)-binding oxidoreductase family protein [Source:UniProtKB/TrEMBL;Acc:F4JK86]	up
AT3G55890	1.4879	8.2403e-06	6.0463e-05	-	Protein yippee-like [Source:UniProtKB/TrEMBL;Acc:Q0WPD7]	up
AT3G13433	1.5067	8.2845e-06	6.075e-05	-	Transmembrane protein [Source:UniProtKB/TrEMBL;Acc:F4JDB5]	up
AT1G21245	1.6709	8.329e-06	6.102e-05	-	F16F4.7 protein [Source:UniProtKB/TrEMBL;Acc:Q9LMN9]	up
AT3G23230	1.6997	8.5706e-06	6.2599e-05	ERF098	Ethylene-responsive transcription factor ERF098 [Source:UniProtKB/Swiss-Prot;Acc:Q9LTC5]	up
AT2G24285	2.6448	8.858e-06	6.4422e-05	-	BEST Arabidopsis thaliana protein match is: Zinc finger, C3HC4 type (RING finger) family protein (TAIR:AT2G24480.1); Ha. [Source:TAIR;Acc:AT2G24285]	up
AT3G02705	1.2035	8.8959e-06	6.4639e-05	-	-	up
AT4G35440	1.0904	1.0211e-05	7.3327e-05	CLC-E	Chloride channel protein [Source:UniProtKB/TrEMBL;Acc:F4JN11]	up
AT1G06993	1.4628	1.0322e-05	7.4056e-05	-	-	up
AT1G48100	1.7184	1.3099e-05	9.2259e-05	-	Polygalacturonase At1g48100 [Source:UniProtKB/Swiss-Prot;Acc:Q949Z1]	up
AT4G22770	1.2997	1.4425e-05	0.00010062	AHL2	AT-hook motif nuclear-localized protein 2 [Source:UniProtKB/Swiss-Prot;Acc:O49658]	up
AT1G11690	2.2624	1.813e-05	0.00012404	-	BRANCHLESS TRICHOME-like protein [Source:UniProtKB/TrEMBL;Acc:Q9SAA8]	up
AT3G47100	1.1353	2.1324e-05	0.00014383	-	unknown protein; Ha. [Source:TAIR;Acc:AT3G47100]	up
AT1G23060	1.4963	2.2824e-05	0.00015297	-	MDP40 [Source:UniProtKB/TrEMBL;Acc:A0A384LAT5]	up
AT3G14710	1.4465	2.3797e-05	0.00015894	-	F-box/FBD/LRR-repeat protein At3g14710 [Source:UniProtKB/Swiss-Prot;Acc:Q9LUC4]	up
AT5G36907	2.0077	2.3888e-05	0.00015951	-	-	up
AT4G36830	1.054	2.402e-05	0.0001603	HOS3-1	HOS3-1 [Source:UniProtKB/TrEMBL;Acc:A0A178UW40]	up
AT2G47140	1.4454	2.4433e-05	0.00016274	SDR3B	Short-chain dehydrogenase reductase 3b [Source:UniProtKB/Swiss-Prot;Acc:Q94K41]	up
AT1G59930	1.3528	2.5076e-05	0.00016655	-	F23H11.24 protein [Source:UniProtKB/TrEMBL;Acc:Q9SXC1]	up
AT5G12340	1.3519	2.7391e-05	0.00018032	-	DUF4228 domain protein [Source:UniProtKB/TrEMBL;Acc:Q1PDX4]	up
AT4G15200	4.8647	2.748e-05	0.00018086	AFH3	formin 3 [Source:TAIR;Acc:AT4G15200]	up
AT1G07400	1.63	2.7507e-05	0.00018094	HSP17.8	17.8 kDa class I heat shock protein [Source:UniProtKB/Swiss-Prot;Acc:Q9LNW0]	up
AT2G47670	1.5866	3.0915e-05	0.00020141	PMEI6	Pectinesterase inhibitor 6 [Source:UniProtKB/Swiss-Prot;Acc:O22244]	up
AT4G30830	1.1492	3.2006e-05	0.00020767	-	Putative uncharacterized protein [Source:UniProtKB/TrEMBL;Acc:Q1PE31]	up
AT4G28940	1.8152	3.2896e-05	0.00021281	-	Phosphorylase superfamily protein [Source:UniProtKB/TrEMBL;Acc:F4JM51]	up
AT2G28210	1.0006	3.3404e-05	0.00021565	ATACA2	ATACA2 [Source:UniProtKB/TrEMBL;Acc:A0A178VW72]	up
AT3G55150	1.8152	3.4363e-05	0.00022111	ATEXO70H1	Exocyst complex component EXO70H1 [Source:UniProtKB/Swiss-Prot;Acc:Q8VY27]	up
AT2G32130	1.9982	3.6072e-05	0.00023117	-	At2g32130 [Source:UniProtKB/TrEMBL;Acc:Q9SKY7]	up
AT3G23630	2.7195	3.8149e-05	0.0002435	IPT7	Adenylate isopentenyltransferase 7, mitochondrial [Source:UniProtKB/Swiss-Prot;Acc:Q94ID1]	up
AT1G29290	2.1273	3.8373e-05	0.00024473	CEP14	Precursor of CEP14 [Source:UniProtKB/Swiss-Prot;Acc:Q52K95]	up
AT4G37710	3.2066	3.9977e-05	0.00025388	VQ29	VQ motif-containing protein 29 [Source:UniProtKB/Swiss-Prot;Acc:Q9SZG3]	up
AT3G44006	5.2911	4.0473e-05	0.00025662	-	unknown protein; Ha. [Source:TAIR;Acc:AT3G44006]	up
AT4G16740	1.7618	4.1412e-05	0.00026208	TPS03	Tricyclene synthase, chloroplastic [Source:UniProtKB/Swiss-Prot;Acc:A4FVP2]	up
AT5G16530	2.0656	5.2976e-05	0.00032557	PIN5	Auxin efflux carrier component [Source:UniProtKB/TrEMBL;Acc:A0A178UIR3]	up
AT5G54240	1.8283	5.7096e-05	0.00034754	-	Membrane lipoprotein lipid attachment site-like protein, putative (DUF1223) [Source:UniProtKB/TrEMBL;Acc:Q9FL72]	up
AT1G69930	1.134	6.4104e-05	0.00038636	GSTU11	Glutathione S-transferase U11 [Source:UniProtKB/Swiss-Prot;Acc:Q9CAS6]	up
AT2G05995	1.094	6.7529e-05	0.00040465	-	other RNA [Source:TAIR;Acc:AT2G05995]	up
AT1G61810	2.7165	7.5076e-05	0.00044496	BGLU45	Beta-glucosidase 45 [Source:UniProtKB/TrEMBL;Acc:F4HVG0]	up
AT5G28340	2.2585	8.3516e-05	0.0004894	-	Tetratricopeptide repeat (TPR)-like superfamily protein [Source:UniProtKB/TrEMBL;Acc:Q303Z7]	up
AT5G57510	1.7614	8.958e-05	0.00052123	-	Cotton fiber protein [Source:UniProtKB/TrEMBL;Acc:Q9FKM0]	up
AT4G05295	3.135	9.0436e-05	0.00052608	-	-	up
AT2G15490	1.4633	9.6702e-05	0.00055818	UGT73B4	UDP-glycosyltransferase 73B4 [Source:UniProtKB/Swiss-Prot;Acc:Q7Y232]	up
AT1G71520	1.9772	0.00010034	0.000576	ERF020	Ethylene-responsive transcription factor ERF020 [Source:UniProtKB/Swiss-Prot;Acc:Q9C9I8]	up
AT5G41730	2.6872	0.00011618	0.00065559	-	Protein kinase family protein [Source:UniProtKB/TrEMBL;Acc:Q9FGG5]	up
AT1G09240	1.2619	0.00012699	0.00070752	NAS3	Nicotianamine synthase 3 [Source:UniProtKB/Swiss-Prot;Acc:O80483]	up
AT4G37770	2.0499	0.00013537	0.0007478	ACS8	1-aminocyclopropane-1-carboxylate synthase-like protein [Source:UniProtKB/TrEMBL;Acc:Q56Y32]	up
AT5G67310	2.4459	0.00014148	0.00077902	CYP81G1	At5g67310 [Source:UniProtKB/TrEMBL;Acc:Q8GZ20]	up
AT1G60830	1.1472	0.00014234	0.00078302	-	RNA-binding (RRM/RBD/RNP motifs) family protein [Source:UniProtKB/TrEMBL;Acc:Q9C6C1]	up
AT5G45080	1.0725	0.0001433	0.00078755	PP2A6	Protein PHLOEM PROTEIN 2-LIKE A6 [Source:UniProtKB/Swiss-Prot;Acc:Q9FHE8]	up
AT1G76800	1.5014	0.00014365	0.00078912	-	Vacuolar iron transporter homolog 2 [Source:UniProtKB/Swiss-Prot;Acc:Q9SRD3]	up
AT3G09280	1.7635	0.00014951	0.0008187	-	F3L24.15 protein [Source:UniProtKB/TrEMBL;Acc:Q9SR35]	up
AT5G09125	4.2985	0.00015213	0.00083228	-	-	up
AT2G32487	1.0055	0.00015497	0.00084607	-	unknown protein; FUNCTIONS IN: molecular_function unknown; INVOLVED IN: biological_process unknown; LOCATED IN: endomembrane system; Ha. [Source:TAIR;Acc:AT2G32487]	up
AT3G05937	1.0117	0.00016435	0.00089076	-	unknown protein; Ha. [Source:TAIR;Acc:AT3G05937]	up
AT5G24206	1.7142	0.00017306	0.0009314	-	other RNA [Source:TAIR;Acc:AT5G24206]	up
AT3G25880	1.3534	0.00019143	0.0010197	-	NAD(P)-binding Rossmann-fold superfamily protein [Source:UniProtKB/TrEMBL;Acc:A0A1I9LPS6]	up
AT1G02580	1.1052	0.00019971	0.0010596	MEA	Histone-lysine N-methyltransferase MEDEA [Source:UniProtKB/Swiss-Prot;Acc:O65312]	up
AT2G34610	2.7645	0.00020014	0.0010614	-	Cotton fiber protein [Source:UniProtKB/TrEMBL;Acc:Q8VYN4]	up
AT5G44460	1.363	0.0002229	0.0011679	CML43	Probable calcium-binding protein CML43 [Source:UniProtKB/Swiss-Prot;Acc:Q9FI19]	up
AT1G67870	1.3201	0.00022602	0.0011834	-	At1g67870/T23K23_28 [Source:UniProtKB/TrEMBL;Acc:Q93VS6]	up
AT5G22520	1.404	0.000234	0.0012207	-	At5g22520 [Source:UniProtKB/TrEMBL;Acc:Q9FK87]	up
AT2G24460	4.9847	0.00023473	0.0012236	-	C3HC4-type RING finger protein [Source:UniProtKB/TrEMBL;Acc:Q9ZQ22]	up
AT3G09550	1.0137	0.000236	0.0012292	-	Ankyrin repeat family protein [Source:UniProtKB/TrEMBL;Acc:A0A1I9LLR6]	up
AT5G53290	1.387	0.00024373	0.0012653	CRF3	Ethylene-responsive transcription factor CRF3 [Source:UniProtKB/Swiss-Prot;Acc:Q9FK12]	up
AT2G30395	1.2408	0.00024573	0.0012749	OFP17	Transcription repressor OFP17 [Source:UniProtKB/Swiss-Prot;Acc:Q84RF2]	up
AT5G06520	1.0627	0.00027948	0.0014338	-	Gb [Source:UniProtKB/TrEMBL;Acc:Q9FG18]	up
AT5G16200	1.3364	0.00030821	0.0015621	-	50S ribosomal protein-like protein [Source:UniProtKB/TrEMBL;Acc:Q9LF08]	up
AT3G63060	2.0044	0.00030828	0.0015621	EDL3	EID1-like F-box protein 3 [Source:UniProtKB/Swiss-Prot;Acc:Q93ZT5]	up
AT2G36020	2.0568	0.00032992	0.001658	HVA22J	HVA22-like protein [Source:UniProtKB/TrEMBL;Acc:Q1PEW5]	up
AT2G46660	1.1488	0.00034129	0.0017065	CYP78A6	Cytochrome P450 78A6 [Source:UniProtKB/Swiss-Prot;Acc:Q9ZNR0]	up
AT5G46825	2.8822	0.00034897	0.0017391	-	-	up
AT2G20515	1.3884	0.00036913	0.0018289	-	At2g20515 [Source:UniProtKB/TrEMBL;Acc:Q8S8D0]	up
AT5G49120	1.6129	0.00037045	0.0018335	FLZ15	FCS-Like Zinc finger 15 [Source:UniProtKB/Swiss-Prot;Acc:Q9FH22]	up
AT4G07815	1.3926	0.00037299	0.0018434	-	-	up
AT4G19395	1.8828	0.00037471	0.0018512	MIR168A	MIR168/MIR168A; miRNA [Source:TAIR;Acc:AT4G19395]	up
AT2G21910	2.2289	0.00038799	0.00191	CYP96A5	Cytochrome P450, family 96, subfamily A, polypeptide 5 [Source:UniProtKB/TrEMBL;Acc:Q9SJ08]	up
AT1G66550	4.88	0.00039159	0.001925	WRKY67	Probable WRKY transcription factor 67 [Source:UniProtKB/Swiss-Prot;Acc:Q93WV7]	up
AT1G68630	2.3697	0.00040636	0.0019906	PCR12	Protein PLANT CADMIUM RESISTANCE 12 [Source:UniProtKB/Swiss-Prot;Acc:Q9SX26]	up
AT4G39020	1.9892	0.00043579	0.0021144	-	SH3 domain-containing protein [Source:UniProtKB/TrEMBL;Acc:Q9SVJ1]	up
AT1G70170	1.4478	0.00044352	0.0021484	2MMP	Metalloendoproteinase 2-MMP [Source:UniProtKB/Swiss-Prot;Acc:O04529]	up
AT2G21100	2.5766	0.0004556	0.0021989	DIR23	Dirigent protein 23 [Source:UniProtKB/Swiss-Prot;Acc:Q84TH6]	up
AT1G02405	1.3308	0.00051139	0.0024343	-	At1g02405 [Source:UniProtKB/TrEMBL;Acc:Q6NMD9]	up
AT3G17130	1.2418	0.00051835	0.0024625	-	Plant invertase/pectin methylesterase inhibitor superfamily protein [Source:UniProtKB/TrEMBL;Acc:Q9LSN4]	up
AT3G02610	1.0806	0.00054385	0.0025668	-	Plant stearoyl-acyl-carrier desaturase family protein [Source:UniProtKB/TrEMBL;Acc:A0A178V7P2]	up
AT4G07205	1.1693	0.00056071	0.002637	-	-	up
AT5G56700	1.6958	0.0005706	0.0026745	-	FBD / Leucine Rich Repeat domains containing protein [Source:TAIR;Acc:AT5G56700]	up
AT1G30370	1.1318	0.00067451	0.0030948	-	DLAH [Source:UniProtKB/TrEMBL;Acc:A0A178W2K8]	up
AT4G05540	1.1541	0.00068457	0.0031356	-	P-loop containing nucleoside triphosphate hydrolases superfamily protein [Source:UniProtKB/TrEMBL;Acc:F4JGH5]	up
AT5G45810	5.6159	0.00081988	0.0036812	CIPK19	Non-specific serine/threonine protein kinase [Source:UniProtKB/TrEMBL;Acc:A0A178UQC9]	up
AT1G51670	1.1085	0.00083847	0.0037555	HTT5	Protein HEAT-INDUCED TAS1 TARGET 5 [Source:UniProtKB/Swiss-Prot;Acc:Q8RY97]	up
AT1G55240	2.4495	0.00084505	0.0037818	-	At1g55240 [Source:UniProtKB/TrEMBL;Acc:Q6NM31]	up
AT4G09445	5.0096	0.00085523	0.0038227	-	-	up
AT5G07650	1.9076	0.00088193	0.0039288	-	Actin-binding FH2 protein [Source:TAIR;Acc:AT5G07650]	up
AT2G44890	2.535	0.00090823	0.0040317	CYP704A1	Cytochrome P450, family 704, subfamily A, polypeptide 1 [Source:UniProtKB/TrEMBL;Acc:F4IV34]	up
AT2G47150	1.2116	0.00092184	0.0040845	-	NAD(P)-binding Rossmann-fold superfamily protein [Source:UniProtKB/TrEMBL;Acc:O80711]	up
AT5G50550	3.0444	0.00092747	0.0041064	-	At5g50550 [Source:UniProtKB/TrEMBL;Acc:Q9FGP3]	up
AT3G60420	3.4705	0.00095229	0.004198	-	Phosphoglycerate mutase family protein [Source:UniProtKB/TrEMBL;Acc:F4JBT8]	up
AT5G62040	2.6053	0.00097051	0.0042724	BFT	Protein BROTHER of FT and TFL 1 [Source:UniProtKB/Swiss-Prot;Acc:Q9FIT4]	up
AT1G29195	1.3689	0.00098008	0.0043106	-	At1g29190/F28N24_12 [Source:UniProtKB/TrEMBL;Acc:Q9LP48]	up
AT4G26260	2.1186	0.0010006	0.0043862	MIOX4	MIOX4 [Source:UniProtKB/TrEMBL;Acc:A0A178V1J3]	up
AT1G34317	2.3163	0.0010038	0.0043971	-	-	up
AT1G65240	1.1672	0.0010089	0.0044161	-	Aspartic proteinase-like protein 2 [Source:UniProtKB/Swiss-Prot;Acc:Q9S9K4]	up
AT4G16620	2.8939	0.0010252	0.0044779	-	WAT1-related protein At4g16620 [Source:UniProtKB/Swiss-Prot;Acc:F4JMI7]	up
AT4G12430	1.0852	0.0010557	0.0045974	TPPF	Probable trehalose-phosphate phosphatase F [Source:UniProtKB/Swiss-Prot;Acc:Q9SU39]	up
AT4G36050	1.5708	0.0011731	0.0050324	APE2	DNA-(apurinic or apyrimidinic site) lyase 2 [Source:UniProtKB/Swiss-Prot;Acc:F4JNY0]	up
AT4G33905	1.1471	0.0012452	0.0053163	-	AT4g33900 [Source:UniProtKB/TrEMBL;Acc:Q9FPH4]	up
AT4G13577	1.5904	0.0013108	0.0055566	-	-	up
AT1G43810	3.3499	0.0013351	0.0056495	-	unknown protein; Ha. [Source:TAIR;Acc:AT1G43810]	up
AT1G65760	1.5339	0.0016217	0.0067007	-	Uncharacterized protein At1g65760 [Source:UniProtKB/Swiss-Prot;Acc:P0C2F5]	up
AT3G62610	1.8621	0.0016764	0.0068838	MYB11	Transcription factor MYB11 [Source:UniProtKB/Swiss-Prot;Acc:Q9LZK4]	up
AT1G53990	1.3761	0.0017174	0.0070342	GLIP3	GDSL esterase/lipase 3 [Source:UniProtKB/Swiss-Prot;Acc:Q9SYF5]	up
AT5G01490	1.4862	0.0017421	0.0071135	CAX4	cation exchanger 4 [Source:TAIR;Acc:AT5G01490]	up
AT1G09155	2.0797	0.0017456	0.0071217	PP2B15	F-box protein PP2-B15 [Source:UniProtKB/Swiss-Prot;Acc:O80494]	up
AT3G25490	3.3498	0.0017482	0.0071311	WAKL16	Putative wall-associated receptor kinase-like 16 [Source:UniProtKB/Swiss-Prot;Acc:Q9LSV3]	up
AT1G08173	1.1983	0.0018008	0.0073144	-	-	up
AT1G70220	1.757	0.001805	0.0073288	-	RNA-processing, Lsm domain-containing protein [Source:UniProtKB/TrEMBL;Acc:F4I5D2]	up
AT2G30300	1.2318	0.0018404	0.0074549	-	Major facilitator superfamily protein [Source:UniProtKB/TrEMBL;Acc:O22926]	up
AT4G09405	2.2781	0.0019326	0.0077743	-	-	up
AT4G18422	2.1707	0.0019406	0.0078019	-	unknown protein; FUNCTIONS IN: molecular_function unknown; INVOLVED IN: biological_process unknown; LOCATED IN: cellular_component unknown; Ha. [Source:TAIR;Acc:AT4G18422]	up
AT3G23170	1.4168	0.0019482	0.0078279	-	At3g23170 [Source:UniProtKB/TrEMBL;Acc:Q9LTD3]	up
AT3G26820	3.9263	0.0020833	0.008305	-	Esterase/lipase/thioesterase family protein [Source:UniProtKB/TrEMBL;Acc:F4JDQ6]	up
AT4G38530	1.6087	0.0021041	0.0083686	PLC3	Phosphoinositide phospholipase C [Source:UniProtKB/TrEMBL;Acc:A0A178UYI1]	up
AT1G70800	1.0402	0.0021243	0.0084368	CAR6	Protein C2-DOMAIN ABA-RELATED 6 [Source:UniProtKB/Swiss-Prot;Acc:Q9S764]	up
AT5G52770	1.5135	0.0021509	0.0085333	-	Copper transport protein family [Source:UniProtKB/TrEMBL;Acc:Q9LTE0]	up
AT4G18540	2.3643	0.0021601	0.008564	-	Transmembrane protein [Source:UniProtKB/TrEMBL;Acc:O49522]	up
AT3G15780	1.2946	0.0022041	0.0087139	-	Transmembrane protein [Source:UniProtKB/TrEMBL;Acc:Q9LW01]	up
AT2G44010	1.5368	0.0023534	0.0092159	-	At2g44010 [Source:UniProtKB/TrEMBL;Acc:O80571]	up
AT2G04500	4.0662	0.0024639	0.009584	-	Cysteine/Histidine-rich C1 domain family protein [Source:UniProtKB/TrEMBL;Acc:Q6DR61]	up
AT2G14290	2.5777	0.0025925	0.010018	-	F-box protein At2g14290 [Source:UniProtKB/Swiss-Prot;Acc:Q9ZQ60]	up
AT3G27290	1.0762	0.0027068	0.010382	-	F-box protein At3g27290 [Source:UniProtKB/Swiss-Prot;Acc:Q9LK24]	up
AT3G50460	1.2596	0.0027534	0.01053	HR2	RPW8-like protein 2 [Source:UniProtKB/Swiss-Prot;Acc:Q9SCS8]	up
AT5G01380	1.0482	0.0027706	0.010586	GT-3A	Trihelix transcription factor GT-3a [Source:UniProtKB/Swiss-Prot;Acc:Q9SDW0]	up
AT1G52900	1.9885	0.0028437	0.010849	-	Toll-Interleukin-Resistance (TIR) domain family protein [Source:UniProtKB/TrEMBL;Acc:Q9C931]	up
AT2G38160	1.057	0.0029712	0.01126	-	unknown protein; BEST Arabidopsis thaliana protein match is: unknown protein (TAIR:AT2G40070.2); Ha. [Source:TAIR;Acc:AT2G38160]	up
AT5G58570	1.0209	0.0031337	0.01179	-	Transmembrane protein [Source:UniProtKB/TrEMBL;Acc:Q94AT2]	up
AT1G49230	1.1065	0.0032601	0.012195	ATL78	RING-H2 finger protein ATL78 [Source:UniProtKB/Swiss-Prot;Acc:Q6NQG7]	up
AT3G43250	2.1909	0.0033889	0.012603	-	Coiled-coil protein (DUF572) [Source:UniProtKB/TrEMBL;Acc:Q9LXK9]	up
AT1G11915	2.4796	0.003392	0.012611	-	F12F1.23 protein [Source:UniProtKB/TrEMBL;Acc:O65389]	up
AT1G09583	3.1662	0.0037069	0.0136	-	-	up
AT1G02550	4.0377	0.0037525	0.013746	-	Invertase [Source:UniProtKB/TrEMBL;Acc:Q4PT42]	up
AT1G76650	1.4836	0.0038725	0.014125	CML38	CML38 [Source:UniProtKB/TrEMBL;Acc:A0A178WMC5]	up
AT1G15415	1.875	0.0040201	0.014579	-	F9L1.37 [Source:UniProtKB/TrEMBL;Acc:Q9XI27]	up
AT3G43110	1.2019	0.0040277	0.014604	-	At3g43110 [Source:UniProtKB/TrEMBL;Acc:Q9M250]	up
AT1G11572	1.2646	0.0042171	0.015178	-	Plant thionin family protein [Source:UniProtKB/TrEMBL;Acc:A7RED7]	up
AT5G61890	4.6552	0.0042398	0.015243	ERF114	Ethylene-responsive transcription factor ERF114 [Source:UniProtKB/Swiss-Prot;Acc:Q9FH54]	up
AT4G19925	2.1068	0.0042498	0.015273	-	Toll-Interleukin-Resistance (TIR) domain family protein [Source:UniProtKB/TrEMBL;Acc:F4JU10]	up
AT1G05420	2.4353	0.0044983	0.016038	ATOFP12	ovate family protein 12 [Source:TAIR;Acc:AT1G05420]	up
AT5G56050	1.0707	0.0045378	0.016147	-	Late embryogenesis abundant (LEA) hydroxyproline-rich glycoprotein family protein [Source:UniProtKB/TrEMBL;Acc:Q9FKU2]	up
AT1G31750	1.2253	0.0045984	0.016339	-	At1g31750 [Source:UniProtKB/TrEMBL;Acc:Q9C4Z8]	up
AT4G24410	2.574	0.0048485	0.017125	-	Uncharacterized protein AT4g24410 [Source:UniProtKB/TrEMBL;Acc:Q9STV3]	up
AT4G24415	1.4653	0.0050645	0.017783	MIR824A	MIR824a; miRNA [Source:TAIR;Acc:AT4G24415]	up
AT4G11393	5.0348	0.0051033	0.017909	-	Putative defensin-like protein 202 [Source:UniProtKB/Swiss-Prot;Acc:Q2V3J6]	up
AT4G05030	1.308	0.0051801	0.018147	-	AT4g05030 protein [Source:UniProtKB/TrEMBL;Acc:Q9S9T4]	up
AT1G04370	4.8988	0.0055689	0.01933	ERF14	Uncharacterized protein At1g04370 (Fragment) [Source:UniProtKB/TrEMBL;Acc:C0SUS6]	up
AT5G48550	1.1808	0.0055877	0.019381	-	F-box associated ubiquitination effector family protein [Source:UniProtKB/TrEMBL;Acc:F4K1R3]	up
AT1G75580	1.4711	0.0056831	0.019649	-	At1g75580 [Source:UniProtKB/TrEMBL;Acc:Q9LR00]	up
AT5G55893	3.5691	0.0061954	0.021151	-	unknown protein; Ha. [Source:TAIR;Acc:AT5G55893]	up
AT3G13900	1.3394	0.0064099	0.021787	ALA7	Probable phospholipid-transporting ATPase 7 [Source:UniProtKB/Swiss-Prot;Acc:Q9LVK9]	up
AT5G59490	1.6548	0.0067097	0.022622	-	At5g59490 [Source:UniProtKB/TrEMBL;Acc:Q7XJ55]	up
AT2G48150	1.0512	0.0069968	0.023441	GPX4	Probable glutathione peroxidase 4 [Source:UniProtKB/Swiss-Prot;Acc:Q8L910]	up
AT3G25240	1.7895	0.0070301	0.02353	-	Sulfate/thiosulfate import ATP-binding protein, putative (DUF506) [Source:UniProtKB/TrEMBL;Acc:Q9LSF2]	up
AT5G59230	4.2265	0.0070783	0.023655	-	TFIIA-L3 [Source:UniProtKB/TrEMBL;Acc:Q9FIF4]	up
AT1G30814	4.1758	0.0075183	0.024878	-	unknown protein; Ha. [Source:TAIR;Acc:AT1G30814]	up
AT1G69920	1.5929	0.0077421	0.025485	GSTU12	Glutathione S-transferase U12 [Source:UniProtKB/Swiss-Prot;Acc:Q6NMS0]	up
AT1G08630	1.0778	0.0078757	0.025857	THA1	Probable low-specificity L-threonine aldolase 1 [Source:UniProtKB/Swiss-Prot;Acc:Q8RXU4]	up
AT3G03910	1.057	0.0078866	0.025882	GSH3	Glutamate dehydrogenase [Source:UniProtKB/TrEMBL;Acc:A0A178VBI2]	up
AT5G66870	2.5057	0.0079695	0.026104	LBD36	LOB domain-containing protein 36 [Source:UniProtKB/Swiss-Prot;Acc:Q9FKZ3]	up
AT5G63390	1.0442	0.0083847	0.027263	OFUT37	O-fucosyltransferase 37 [Source:UniProtKB/Swiss-Prot;Acc:Q9FMW3]	up
AT1G53625	1.3456	0.0088151	0.028471	-	At1g53625 [Source:UniProtKB/TrEMBL;Acc:Q9LPH9]	up
AT4G09432	1.3223	0.0088221	0.02849	-	Potential natural antisense gene, locus overlaps with AT4G09430 [Source:TAIR;Acc:AT4G09432]	up
AT3G03085	1.0142	0.0090223	0.029078	-	-	up
AT1G62290	1.4481	0.009331	0.029959	APA2	Aspartic proteinase A2 [Source:UniProtKB/Swiss-Prot;Acc:Q8VYL3]	up
AT4G21490	1.0137	0.0094249	0.030204	NDB3	External alternative NAD(P)H-ubiquinone oxidoreductase B3, mitochondrial [Source:UniProtKB/Swiss-Prot;Acc:F4JJJ3]	up
AT3G60961	1.5425	0.0095785	0.030626	-	P-loop containing nucleoside triphosphate hydrolases superfamily protein [Source:UniProtKB/TrEMBL;Acc:B3H4S0]	up
AT4G05018	1.9966	0.010313	0.032587	-	unknown protein; FUNCTIONS IN: molecular_function unknown; INVOLVED IN: biological_process unknown; LOCATED IN: endomembrane system; BEST Arabidopsis thaliana protein match is: unknown protein (TAIR:AT4G21500.1); Ha. [Source:TAIR;Acc:AT4G05018]	up
AT4G38830	1.2008	0.01042	0.032855	CRK26	Cysteine-rich receptor-like protein kinase 26 [Source:UniProtKB/Swiss-Prot;Acc:Q9T0J1]	up
AT2G36440	1.597	0.010741	0.03372	-	Uncharacterized protein At2g36440 [Source:UniProtKB/TrEMBL;Acc:Q9SJR1]	up
AT1G10770	2.7126	0.011349	0.035322	-	At1g10770 [Source:UniProtKB/TrEMBL;Acc:Q9SAC5]	up
AT1G75945	1.2338	0.01141	0.03549	-	-	up
AT2G43390	4.6014	0.011479	0.035666	-	Putative uncharacterized protein [Source:UniProtKB/TrEMBL;Acc:Q5BPR6]	up
AT1G59920	1.4074	0.011877	0.036699	-	F23H11.23 protein [Source:UniProtKB/TrEMBL;Acc:Q9XID9]	up
AT2G26390	1.1691	0.01202	0.037062	-	Serpin-Z3 [Source:UniProtKB/Swiss-Prot;Acc:O48706]	up
AT5G11416	1.5516	0.012522	0.038311	-	unknown protein; Ha. [Source:TAIR;Acc:AT5G11416]	up
AT4G31380	2.3183	0.01278	0.038981	FLP1	Flowering-promoting factor 1-like protein 1 [Source:UniProtKB/Swiss-Prot;Acc:Q5Q0B3]	up
AT1G53610	3.3785	0.01299	0.039513	-	Transmembrane protein [Source:UniProtKB/TrEMBL;Acc:Q9C8L7]	up
AT1G66570	3.4553	0.013663	0.041241	SUC7	Sucrose transport protein SUC7 [Source:UniProtKB/Swiss-Prot;Acc:Q67YF8]	up
AT4G28790	1.1269	0.01368	0.041286	BHLH23	Uncharacterized protein At4g28790 (Fragment) [Source:UniProtKB/TrEMBL;Acc:C0SVK2]	up
AT5G52930	1.365	0.013989	0.042002	-	Expressed protein [Source:UniProtKB/TrEMBL;Acc:Q9FLW8]	up
AT4G37140	2.0364	0.014071	0.042191	MES20	MES20 [Source:UniProtKB/TrEMBL;Acc:A0A178UX87]	up
AT3G53590	2.8847	0.014126	0.042328	-	Leucine-rich repeat protein kinase family protein [Source:TAIR;Acc:AT3G53590]	up
AT2G26750	1.0366	0.014328	0.042777	-	Alpha/beta-Hydrolases superfamily protein [Source:UniProtKB/TrEMBL;Acc:O48789]	up
AT1G36640	2.1103	0.014534	0.043285	-	Transmembrane protein [Source:UniProtKB/TrEMBL;Acc:Q9C8F3]	up
AT1G68380	4.5374	0.014606	0.043455	-	Core-2/I-branching beta-1,6-N-acetylglucosaminyltransferase family protein [Source:UniProtKB/TrEMBL;Acc:Q9M9C3]	up
AT5G41280	1.1656	0.014671	0.043617	CRRSP57	Cysteine-rich repeat secretory protein 57 [Source:UniProtKB/Swiss-Prot;Acc:Q9FHD5]	up
AT4G27850	1.7472	0.014707	0.043712	-	Glycine-rich protein family [Source:UniProtKB/TrEMBL;Acc:Q9STP1]	up
AT5G08000	1.4741	0.015244	0.045072	E13L3	glucan endo-1,3-beta-glucosidase-like protein 3 [Source:TAIR;Acc:AT5G08000]	up
AT2G02580	1.7947	0.015447	0.045599	CYP71B9	At2g02580 [Source:UniProtKB/TrEMBL;Acc:Q5E922]	up
AT4G18990	1.11	0.015495	0.045715	XTH29	Probable xyloglucan endotransglucosylase/hydrolase protein 29 [Source:UniProtKB/Swiss-Prot;Acc:Q8L7H3]	up
AT1G20310	1.6089	0.016023	0.047022	-	Syringolide-induced protein [Source:UniProtKB/TrEMBL;Acc:Q8L956]	up
AT3G03341	4.3316	0.016337	0.047804	-	Cold-regulated protein [Source:UniProtKB/TrEMBL;Acc:Q1G3B4]	up
AT3G49540	3.7733	0.017028	0.04945	-	At3g49540 [Source:UniProtKB/TrEMBL;Acc:Q9SCK5]	up
AT2G05440	-7.0344	4.8112e-304	2.2989e-300	ATGRP9	Glycine-rich protein 9 [Source:UniProtKB/TrEMBL;Acc:Q9SL23]	down
AT3G48360	-4.2191	1.6842e-242	4.4708e-239	BT2	BTB/POZ and TAZ domain-containing protein 2 [Source:UniProtKB/Swiss-Prot;Acc:Q94BN0]	down
AT1G73330	-5.6149	7.5462e-189	1.3868e-185	ATDR4	Dr4 protein [Source:UniProtKB/TrEMBL;Acc:Q39091]	down
AT3G09260	-6.0662	2.1936e-137	1.8072e-134	BGLU23	PYK10 [Source:UniProtKB/TrEMBL;Acc:A0A178VCN3]	down
AT5G20630	-2.2779	4.2346e-134	3.1615e-131	GER3	Germin-like protein subfamily 3 member 3 [Source:UniProtKB/Swiss-Prot;Acc:P94072]	down
AT1G67105	-3.8408	1.8216e-116	9.8907e-114	-	other RNA [Source:TAIR;Acc:AT1G67105]	down
AT4G11320	-4.1886	3.0865e-111	1.5049e-108	RDL5	Probable cysteine protease RDL5 [Source:UniProtKB/Swiss-Prot;Acc:Q9SUS9]	down
AT3G49940	-1.9816	1.1631e-105	5.5576e-103	LBD38	LOB domain-containing protein 38 [Source:UniProtKB/Swiss-Prot;Acc:Q9SN23]	down
AT4G23180	-1.1436	1.1312e-101	4.9138e-99	CRK10	Cysteine-rich receptor-like protein kinase 10 [Source:UniProtKB/Swiss-Prot;Acc:Q8GYA4]	down
AT3G55980	-1.2721	4.1737e-101	1.7494e-98	SZF1	Salt-inducible zinc finger 1 [Source:UniProtKB/TrEMBL;Acc:A0A1I9LNJ4]	down
AT1G70290	-1.1687	1.8253e-97	7.2682e-95	TPS8	Probable alpha,alpha-trehalose-phosphate synthase [UDP-forming] 8 [Source:UniProtKB/Swiss-Prot;Acc:Q0WUI9]	down
AT5G22390	-1.1097	7.0767e-97	2.7269e-94	-	FANTASTIC four-like protein (DUF3049) [Source:UniProtKB/TrEMBL;Acc:Q9FMR2]	down
AT2G20670	-2.4887	1.3545e-89	4.6901e-87	-	Expressed protein [Source:UniProtKB/TrEMBL;Acc:Q9SIU5]	down
AT5G22920	-1.6381	7.5868e-86	2.5174e-83	RZPF34	E3 ubiquitin-protein ligase RZFP34 [Source:UniProtKB/Swiss-Prot;Acc:Q9FFB6]	down
AT3G15450	-2.2254	9.0738e-82	2.7098e-79	-	AT3g15450/MJK13_11 [Source:UniProtKB/TrEMBL;Acc:Q9LE80]	down
AT1G12520	-1.8875	6.9978e-81	2.0143e-78	CCS	Copper chaperone for superoxide dismutase, chloroplastic/cytosolic [Source:UniProtKB/Swiss-Prot;Acc:Q9LD47]	down
AT5G57560	-1.7412	6.9003e-80	1.9169e-77	XTH22	Xyloglucan endotransglucosylase/hydrolase [Source:UniProtKB/TrEMBL;Acc:A0A178UQX4]	down
AT2G29300	-2.3593	3.1835e-77	8.5458e-75	-	NAD(P)-binding Rossmann-fold superfamily protein [Source:UniProtKB/TrEMBL;Acc:F4IKL5]	down
AT5G42830	-1.4036	9.3614e-77	2.485e-74	-	HXXXD-type acyl-transferase family protein [Source:UniProtKB/TrEMBL;Acc:Q9FMN6]	down
AT1G23870	-1.5155	1.15e-75	2.9229e-73	TPS9	Probable alpha,alpha-trehalose-phosphate synthase [UDP-forming] 9 [Source:UniProtKB/Swiss-Prot;Acc:Q9LRA7]	down
AT5G48490	-1.5408	2.0212e-71	4.8777e-69	-	At5g48490 [Source:UniProtKB/TrEMBL;Acc:Q9LV65]	down
AT2G05510	-8.438	2.3324e-71	5.5722e-69	-	At2g05510 [Source:UniProtKB/TrEMBL;Acc:Q9SL16]	down
AT1G54740	-1.622	8.3241e-69	1.9122e-66	-	Protein of unknown function (DUF3049) [Source:TAIR;Acc:AT1G54740]	down
AT1G52770	-2.9418	1.1269e-68	2.5162e-66	-	At1g52770 [Source:UniProtKB/TrEMBL;Acc:Q9C941]	down
AT4G36360	-1.1387	8.0035e-68	1.7542e-65	BGAL3	Beta-galactosidase 3 [Source:UniProtKB/Swiss-Prot;Acc:Q9SCV9]	down
AT4G37610	-2.3998	2.7509e-65	5.6656e-63	BT5	BTB/POZ and TAZ domain-containing protein 5 [Source:UniProtKB/Swiss-Prot;Acc:Q6EJ98]	down
AT5G04150	-1.3782	9.4718e-64	1.8398e-61	BHLH101	basic helix-loop-helix (bHLH) DNA-binding superfamily protein [Source:TAIR;Acc:AT5G04150]	down
AT4G01460	-1.8682	1.2002e-60	2.2229e-58	BHLH57	Transcription factor bHLH57 [Source:UniProtKB/Swiss-Prot;Acc:Q9M128]	down
AT4G27450	-1.3681	1.1871e-59	2.1649e-57	-	AT4g27450/F27G19_50 [Source:UniProtKB/TrEMBL;Acc:Q93V62]	down
AT5G15780	-1.9171	3.0651e-59	5.5058e-57	-	At5g15780 [Source:UniProtKB/TrEMBL;Acc:Q9LFU8]	down
AT2G18700	-1.1258	2.9243e-58	5.0997e-56	TPS11	Probable alpha,alpha-trehalose-phosphate synthase [UDP-forming] 11 [Source:UniProtKB/Swiss-Prot;Acc:Q9ZV48]	down
AT5G49360	-1.7126	8.9427e-58	1.5152e-55	BXL1	Beta-D-xylosidase 1 [Source:UniProtKB/Swiss-Prot;Acc:Q9FGY1]	down
AT3G28220	-1.2986	4.9474e-57	8.2081e-55	-	AT3g28220/T19D11_3 [Source:UniProtKB/TrEMBL;Acc:Q9LHA6]	down
AT5G14120	-1.251	6.9995e-57	1.1454e-54	-	Major facilitator superfamily protein [Source:UniProtKB/TrEMBL;Acc:Q9FMT8]	down
AT2G28190	-2.9419	1.2321e-55	1.9114e-53	CSD2	Superoxide dismutase [Cu-Zn] 2, chloroplastic [Source:UniProtKB/Swiss-Prot;Acc:O78310]	down
AT2G06850	-1.1741	7.4629e-55	1.1285e-52	XTH4	Xyloglucan endotransglucosylase/hydrolase protein 4 [Source:UniProtKB/Swiss-Prot;Acc:Q39099]	down
AT3G58120	-1.3337	3.6678e-53	5.4091e-51	BZIP61	BZIP61 [Source:UniProtKB/TrEMBL;Acc:A0A178VLL5]	down
AT1G22690	-1.3257	1.9962e-51	2.873e-49	GASA9	Gibberellin-regulated protein 9 [Source:UniProtKB/Swiss-Prot;Acc:Q8GWK5]	down
AT5G25190	-1.4828	1.9285e-50	2.7262e-48	ERF003	Ethylene-responsive transcription factor ERF003 [Source:UniProtKB/Swiss-Prot;Acc:Q94AW5]	down
AT1G70850	-4.9044	7.1809e-50	9.9167e-48	MLP34	MLP34 [Source:UniProtKB/TrEMBL;Acc:A0A384KEJ8]	down
AT4G36850	-1.3782	2.5756e-49	3.4963e-47	-	PQ-loop repeat family protein / transmembrane family protein [Source:UniProtKB/TrEMBL;Acc:Q94AH7]	down
AT1G22590	-1.2876	4.1346e-49	5.5185e-47	AGL87	AGAMOUS-like 87 [Source:UniProtKB/TrEMBL;Acc:Q7X9H1]	down
AT2G28740	-1.2637	1.2598e-48	1.6537e-46	HIS4	Histone H4 [Source:UniProtKB/Swiss-Prot;Acc:P59259]	down
AT2G04780	-1.4768	5.0893e-48	6.502e-46	FLA7	Fasciclin-like arabinogalactan protein 7 [Source:UniProtKB/Swiss-Prot;Acc:Q9SJ81]	down
AT5G52050	-2.3124	3.5535e-47	4.4288e-45	DTX50	Protein DETOXIFICATION 50 [Source:UniProtKB/Swiss-Prot;Acc:Q9FJ87]	down
AT2G16060	-1.2755	5.571e-45	6.461e-43	AHB1	NSHB1 [Source:UniProtKB/TrEMBL;Acc:A0A384KL50]	down
AT3G49790	-1.6182	6.4184e-45	7.4078e-43	-	At3g49790 [Source:UniProtKB/TrEMBL;Acc:Q9M2X9]	down
AT4G32480	-2.1643	1.8085e-44	2.0673e-42	-	AT4g32480/F8B4_180 [Source:UniProtKB/TrEMBL;Acc:Q9SUU4]	down
AT5G19120	-2.3064	7.1214e-41	7.2399e-39	-	AT5g19120/T24G5_20 [Source:UniProtKB/TrEMBL;Acc:Q93VG3]	down
AT3G32980	-1.9898	8.04e-41	8.1391e-39	PER32	Peroxidase 32 [Source:UniProtKB/Swiss-Prot;Acc:Q9LHB9]	down
AT3G46600	-1.0053	8.9238e-40	8.6666e-38	SCL30	Scarecrow-like protein 30 [Source:UniProtKB/Swiss-Prot;Acc:Q9SNB8]	down
AT2G28950	-1.0281	8.8167e-39	8.1961e-37	EXPA6	Expansin [Source:UniProtKB/TrEMBL;Acc:A0A178VZL6]	down
AT5G61590	-1.0959	2.1153e-38	1.9143e-36	ERF107	Ethylene-responsive transcription factor ERF107 [Source:UniProtKB/Swiss-Prot;Acc:Q9FKG2]	down
AT2G28630	-1.082	2.2264e-38	2.0072e-36	KCS12	3-ketoacyl-CoA synthase 12 [Source:UniProtKB/Swiss-Prot;Acc:Q9SIB2]	down
AT1G13700	-1.8235	2.265e-38	2.0343e-36	PGL1	Probable 6-phosphogluconolactonase 1 [Source:UniProtKB/Swiss-Prot;Acc:Q9LMX8]	down
AT1G11260	-1.3153	2.4539e-38	2.1876e-36	STP1	STP1 [Source:UniProtKB/TrEMBL;Acc:A0A178WJ63]	down
AT2G01520	-4.7194	1.8694e-37	1.6066e-35	MLP328	MLP-like protein 328 [Source:UniProtKB/Swiss-Prot;Acc:Q9ZVF3]	down
AT2G36050	-1.8305	8.9387e-37	7.4409e-35	OFP15	OFP15 [Source:UniProtKB/TrEMBL;Acc:A0A178VSX7]	down
AT5G56550	-2.4359	3.2882e-36	2.672e-34	OXS3	Emb [Source:UniProtKB/TrEMBL;Acc:Q9LVB9]	down
AT1G62420	-1.1917	2.4431e-35	1.9327e-33	-	DUF506 family protein (DUF506) [Source:UniProtKB/TrEMBL;Acc:O48807]	down
AT2G38390	-2.8694	5.4894e-35	4.2858e-33	PER23	Peroxidase 23 [Source:UniProtKB/Swiss-Prot;Acc:O80912]	down
AT1G66280	-6.6525	6.535e-35	5.069e-33	BGLU22	Beta-glucosidase 22 [Source:UniProtKB/Swiss-Prot;Acc:Q9C8Y9]	down
AT2G17780	-1.2239	1.5064e-34	1.1535e-32	MCA2	Protein MID1-COMPLEMENTING ACTIVITY 2 [Source:UniProtKB/Swiss-Prot;Acc:Q3EBY6]	down
AT2G15890	-1.2118	1.5516e-34	1.1843e-32	MEE14	CCG-binding protein 1 [Source:UniProtKB/Swiss-Prot;Acc:Q9XIM0]	down
AT4G36470	-1.2874	1.7426e-34	1.3259e-32	-	At4g36470 [Source:UniProtKB/TrEMBL;Acc:O23234]	down
AT5G64190	-1.411	1.381e-33	1.0214e-31	-	unknown protein; BEST Arabidopsis thaliana protein match is: unknown protein (TAIR:AT2G40390.1); Ha. [Source:TAIR;Acc:AT5G64190]	down
AT4G25835	-2.0533	2.842e-33	2.07e-31	-	AAA-ATPase At4g25835 [Source:UniProtKB/Swiss-Prot;Acc:Q8RY66]	down
AT2G24600	-1.2823	3.8683e-33	2.7837e-31	-	Ankyrin repeat family protein [Source:UniProtKB/TrEMBL;Acc:F4IPR3]	down
AT5G03760	-1.2565	1.7245e-32	1.2118e-30	CSLA9	Glucomannan 4-beta-mannosyltransferase 9 [Source:UniProtKB/Swiss-Prot;Acc:Q9LZR3]	down
AT1G60590	-1.8956	1.5199e-31	1.02e-29	-	Pectin lyase-like superfamily protein [Source:UniProtKB/TrEMBL;Acc:O22699]	down
AT2G37025	-1.7209	2.2747e-31	1.518e-29	TRFL8	TRF-like 8 [Source:UniProtKB/TrEMBL;Acc:F4IPY7]	down
AT2G14900	-2.058	5.5438e-31	3.6386e-29	GASA7	Gibberellin-regulated protein 7 [Source:UniProtKB/Swiss-Prot;Acc:O82328]	down
AT1G11580	-1.1756	1.3669e-30	8.8741e-29	ATPMEPCRA	methylesterase PCR A [Source:TAIR;Acc:AT1G11580]	down
AT1G04800	-2.9254	1.8197e-30	1.1718e-28	-	At1g04800 [Source:UniProtKB/TrEMBL;Acc:Q9MAS9]	down
AT2G02710	-1.0611	2.8514e-30	1.8215e-28	TLP1	Protein TWIN LOV 1 [Source:UniProtKB/Swiss-Prot;Acc:O64511]	down
AT5G05270	-1.0448	4.56e-30	2.8898e-28	CHI3	Probable chalcone--flavonone isomerase 3 [Source:UniProtKB/Swiss-Prot;Acc:Q8VZW3]	down
AT4G34138	-2.2083	6.2585e-30	3.9452e-28	UGT73B1	Glycosyltransferase (Fragment) [Source:UniProtKB/TrEMBL;Acc:W8PUI6]	down
AT2G38820	-1.5074	7.4518e-30	4.6851e-28	-	Protein of unknown function (DUF506) [Source:TAIR;Acc:AT2G38820]	down
AT3G16450	-4.5582	1.3146e-29	8.1788e-28	JAL33	Jacalin-related lectin 33 [Source:UniProtKB/Swiss-Prot;Acc:O04311]	down
AT3G25920	-1.0313	2.2959e-29	1.4173e-27	RPL15	50S ribosomal protein L15, chloroplastic [Source:UniProtKB/Swiss-Prot;Acc:P25873]	down
AT1G20190	-1.0258	8.0456e-29	4.8663e-27	EXPA11	Expansin-A11 [Source:UniProtKB/Swiss-Prot;Acc:Q9LNU3]	down
AT2G18150	-3.6998	8.2603e-29	4.9835e-27	PER15	Peroxidase 15 [Source:UniProtKB/Swiss-Prot;Acc:Q9SI16]	down
AT2G17880	-1.1489	1.0862e-28	6.504e-27	-	At2g17880/At2g17880 [Source:UniProtKB/TrEMBL;Acc:O48828]	down
AT4G13410	-2.3021	2.124e-28	1.2591e-26	CSLA15	Probable glucomannan 4-beta-mannosyltransferase 15 [Source:UniProtKB/Swiss-Prot;Acc:Q9T0L2]	down
AT4G30610	-2.0069	3.9337e-28	2.3091e-26	SCPL24	Serine carboxypeptidase 24 [Source:UniProtKB/Swiss-Prot;Acc:Q9M099]	down
AT3G18773	-1.2318	7.3542e-28	4.2235e-26	ATL77	RING-H2 finger protein ATL77 [Source:UniProtKB/Swiss-Prot;Acc:Q9LS99]	down
AT3G12710	-1.5012	3.4573e-27	1.9254e-25	-	DNA glycosylase superfamily protein [Source:UniProtKB/TrEMBL;Acc:Q9LTW3]	down
AT2G25900	-1.0743	6.1118e-27	3.3567e-25	ATCTH	Zinc finger CCCH domain-containing protein 23 [Source:UniProtKB/Swiss-Prot;Acc:O82307]	down
AT1G23390	-1.147	6.287e-27	3.445e-25	-	F-box/Kelch repeat-containing F-box family protein [Source:UniProtKB/TrEMBL;Acc:C4PVQ8]	down
AT5G21940	-1.1836	1.0928e-26	5.9069e-25	-	At5g21940 [Source:UniProtKB/TrEMBL;Acc:Q9C593]	down
AT4G02330	-1.2032	1.6679e-26	8.9952e-25	PME41	Probable pectinesterase/pectinesterase inhibitor 41 [Source:UniProtKB/Swiss-Prot;Acc:Q8RXK7]	down
AT2G32690	-1.5979	2.5858e-26	1.3759e-24	GRP23	Glycine-rich protein 23 [Source:UniProtKB/Swiss-Prot;Acc:O48848]	down
AT1G28010	-1.5992	1.2271e-25	6.3593e-24	ABCB14	ABC transporter B family member 14 [Source:UniProtKB/Swiss-Prot;Acc:Q9C7F2]	down
AT1G80850	-1.2381	3.584e-25	1.8026e-23	-	At1g80850 [Source:UniProtKB/TrEMBL;Acc:Q9SAH6]	down
AT4G36700	-1.2709	3.6087e-25	1.8112e-23	-	Vicilin-like seed storage protein At4g36700 [Source:UniProtKB/Swiss-Prot;Acc:F4JQG6]	down
AT5G04160	-1.2939	3.76e-25	1.8832e-23	UUAT1	UDP-URONIC ACID TRANSPORTER 1 [Source:UniProtKB/Swiss-Prot;Acc:Q9FYE5]	down
AT1G53520	-2.6478	6.1985e-25	3.0724e-23	FAP3	Fatty-acid-binding protein 3, chloroplastic [Source:UniProtKB/Swiss-Prot;Acc:Q9C8L2]	down
AT4G18970	-1.4061	7.3749e-25	3.6479e-23	-	GDSL-like Lipase/Acylhydrolase superfamily protein [Source:UniProtKB/TrEMBL;Acc:F4JSC9]	down
AT5G57785	-1.1856	9.902e-25	4.8777e-23	-	At5g57785 [Source:UniProtKB/TrEMBL;Acc:Q8GY06]	down
AT1G02610	-1.9326	1.6324e-24	7.9429e-23	-	RING/FYVE/PHD zinc finger superfamily protein [Source:UniProtKB/TrEMBL;Acc:F4HXK4]	down
AT3G12900	-5.0582	2.2755e-24	1.0983e-22	-	2-oxoglutarate (2OG) and Fe(II)-dependent oxygenase superfamily protein [Source:UniProtKB/TrEMBL;Acc:Q9LE86]	down
AT4G24230	-1.0468	2.6587e-24	1.278e-22	ACBP3	Acyl-CoA-binding domain 3 [Source:UniProtKB/TrEMBL;Acc:B3H4G6]	down
AT3G23810	-1.0561	3.3374e-24	1.5915e-22	SAHH2	Adenosylhomocysteinase [Source:UniProtKB/TrEMBL;Acc:A0A178VEP9]	down
AT2G46780	-1.128	4.5871e-24	2.1658e-22	-	At2g46780 [Source:UniProtKB/TrEMBL;Acc:Q501B0]	down
AT2G33510	-1.2963	5.4317e-24	2.5445e-22	-	CONTAINS InterPro DOMAIN/s: WW/Rsp5/WWP (InterPro:IPR001202); BEST Arabidopsis thaliana protein match is: unknown protein (TAIR:AT1G28070.1); Ha. [Source:TAIR;Acc:AT2G33510]	down
AT3G21770	-2.0982	7.5059e-24	3.4552e-22	PER30	Peroxidase 30 [Source:UniProtKB/Swiss-Prot;Acc:Q9LSY7]	down
AT1G14290	-1.0689	1.0118e-23	4.6218e-22	SBH2	SBH2 [Source:UniProtKB/TrEMBL;Acc:A0A178WPE2]	down
AT3G15950	-2.3789	1.1906e-23	5.4076e-22	NAI2	TSA1-like protein [Source:UniProtKB/Swiss-Prot;Acc:Q9LSB4]	down
AT1G47290	-1.1149	1.2863e-23	5.8205e-22	3BETAHSD/D1	3beta-hydroxysteroid-dehydrogenase/decarboxylase isoform 1 [Source:UniProtKB/Swiss-Prot;Acc:Q9FX01]	down
AT1G33610	-1.1369	1.3759e-23	6.1787e-22	-	Leucine-rich repeat (LRR) family protein [Source:UniProtKB/TrEMBL;Acc:F4HR91]	down
AT5G56100	-1.4716	1.5015e-23	6.6924e-22	-	Glycine-rich protein / oleosin [Source:UniProtKB/TrEMBL;Acc:Q9FKT7]	down
AT4G12970	-1.2606	1.9199e-23	8.494e-22	EPFL9	EPIDERMAL PATTERNING FACTOR-like protein 9 [Source:UniProtKB/Swiss-Prot;Acc:Q9SV72]	down
AT5G51560	-1.8268	6.1283e-23	2.6145e-21	-	Leucine-rich repeat protein kinase family protein [Source:UniProtKB/TrEMBL;Acc:Q9FHM8]	down
AT4G35100	-1.0227	9.2939e-23	3.916e-21	PIP2-7	Aquaporin PIP2-7 [Source:UniProtKB/Swiss-Prot;Acc:P93004]	down
AT2G43610	-4.5936	9.7875e-23	4.1023e-21	-	Endochitinase At2g43610 [Source:UniProtKB/Swiss-Prot;Acc:O22842]	down
AT1G08830	-1.6726	1.0798e-22	4.5179e-21	CSD1	Superoxide dismutase [Cu-Zn] 1 [Source:UniProtKB/Swiss-Prot;Acc:P24704]	down
AT5G50915	-2.0377	1.2758e-22	5.2918e-21	BHLH137	Transcription factor bHLH137 [Source:UniProtKB/Swiss-Prot;Acc:Q93W88]	down
AT3G06880	-1.5448	2.0717e-22	8.4897e-21	-	Transducin/WD40 repeat-like superfamily protein [Source:UniProtKB/TrEMBL;Acc:A0A1I9LN87]	down
AT1G02660	-1.2896	6.7173e-22	2.6927e-20	PLIP2	Phospholipase A1 PLIP2, chloroplastic [Source:UniProtKB/Swiss-Prot;Acc:F4HXL0]	down
AT5G26280	-5.4142	1.4396e-21	5.6941e-20	-	TRAF-like family protein [Source:TAIR;Acc:AT5G26280]	down
AT4G37110	-1.177	3.1036e-21	1.1998e-19	-	Zinc-finger domain of monoamine-oxidase A repressor R1 [Source:UniProtKB/TrEMBL;Acc:Q0WPT6]	down
AT1G15210	-4.8839	4.1179e-21	1.5817e-19	ABCG35	PDR7 [Source:UniProtKB/TrEMBL;Acc:A0A178WAD4]	down
AT5G50450	-1.0478	4.512e-21	1.7247e-19	-	F-box protein At5g50450 [Source:UniProtKB/Swiss-Prot;Acc:Q9FK27]	down
AT4G15760	-1.0888	8.4459e-21	3.1726e-19	MO1	monooxygenase 1 [Source:TAIR;Acc:AT4G15760]	down
AT3G02480	-1.7214	9.4054e-21	3.522e-19	-	AT3g02480/F16B3_11 [Source:UniProtKB/TrEMBL;Acc:Q9M892]	down
AT1G49860	-6.9489	1.3189e-20	4.8703e-19	GSTF14	Glutathione S-transferase F14 [Source:UniProtKB/Swiss-Prot;Acc:Q9C6C8]	down
AT5G49450	-1.3317	1.3533e-20	4.9895e-19	BZIP1	Basic leucine zipper 1 [Source:UniProtKB/Swiss-Prot;Acc:Q9FGX2]	down
AT5G20250	-1.0935	1.4495e-20	5.3359e-19	DIN10	Raffinose synthase family protein [Source:UniProtKB/TrEMBL;Acc:F4K470]	down
AT1G18840	-1.2583	1.9221e-20	7.0321e-19	IQD30	At1g18840 [Source:UniProtKB/TrEMBL;Acc:Q501D2]	down
AT4G28190	-1.5681	4.4712e-20	1.592e-18	ULT1	Developmental regulator, ULTRAPETALA [Source:UniProtKB/TrEMBL;Acc:F4JKJ1]	down
AT2G38380	-4.1201	5.3064e-20	1.8809e-18	PER22	Peroxidase 22 [Source:UniProtKB/Swiss-Prot;Acc:P24102]	down
AT3G54560	-1.2581	6.8162e-20	2.3913e-18	H2AV	Histone H2A [Source:UniProtKB/TrEMBL;Acc:A0A178V944]	down
AT2G33330	-1.451	1.2215e-19	4.2292e-18	CRRSP11	Cysteine-rich repeat secretory protein 11 [Source:UniProtKB/Swiss-Prot;Acc:O22784]	down
AT2G05540	-1.5471	1.8571e-19	6.3564e-18	-	At2g05540/T20G20.11 [Source:UniProtKB/TrEMBL;Acc:Q9SL13]	down
AT1G56720	-1.061	2.6756e-19	9.0928e-18	-	At1g56720 [Source:UniProtKB/TrEMBL;Acc:Q7Y229]	down
AT5G09650	-1.0442	3.1666e-19	1.0701e-17	PPA6	Soluble inorganic pyrophosphatase 6, chloroplastic [Source:UniProtKB/Swiss-Prot;Acc:Q9LXC9]	down
AT2G45450	-2.9799	6.9148e-19	2.2786e-17	ZPR1	Protein LITTLE ZIPPER 1 [Source:UniProtKB/Swiss-Prot;Acc:F4IG60]	down
AT1G47395	-1.0632	1.147e-18	3.7285e-17	-	At1g47390 [Source:UniProtKB/TrEMBL;Acc:Q8GUL3]	down
AT5G13140	-1.1462	1.7746e-18	5.6984e-17	-	Pollen Ole e 1 allergen and extensin family protein [Source:UniProtKB/TrEMBL;Acc:Q9FY96]	down
AT5G13090	-1.032	2.2651e-18	7.2348e-17	-	Uncharacterized protein At5g13090 [Source:UniProtKB/TrEMBL;Acc:Q8H0Z9]	down
AT1G15380	-5.8751	3.4013e-18	1.0636e-16	-	GLYI4 [Source:UniProtKB/TrEMBL;Acc:A0A178W6B2]	down
AT4G15680	-1.399	3.7397e-18	1.1679e-16	GRXS4	Monothiol glutaredoxin-S4 [Source:UniProtKB/Swiss-Prot;Acc:O23419]	down
AT1G67148	-4.3011	4.7801e-18	1.4812e-16	-	Putative uncharacterized protein [Source:UniProtKB/TrEMBL;Acc:Q0WR90]	down
AT4G00020	-1.2631	8.1711e-18	2.5124e-16	MEE43	BREAST CANCER 2 like 2A [Source:UniProtKB/TrEMBL;Acc:F4JGU5]	down
AT5G61440	-2.256	1.7991e-17	5.3796e-16	ACHT5	Thioredoxin-like 1-2, chloroplastic [Source:UniProtKB/Swiss-Prot;Acc:Q9XFI1]	down
AT4G23800	-1.8753	2.0275e-17	6.0322e-16	HMGB6	High mobility group B protein 6 [Source:UniProtKB/Swiss-Prot;Acc:Q9SUP7]	down
AT2G21140	-2.4699	2.1217e-17	6.2889e-16	PRP2	Proline-rich protein 2 [Source:UniProtKB/Swiss-Prot;Acc:Q9SKP9]	down
AT3G23890	-2.0835	2.328e-17	6.8817e-16	TOP2	DNA topoisomerase 2 [Source:UniProtKB/Swiss-Prot;Acc:P30182]	down
AT1G27565	-8.5162	3.2664e-17	9.5753e-16	-	unknown protein; FUNCTIONS IN: molecular_function unknown; INVOLVED IN: biological_process unknown; LOCATED IN: cellular_component unknown; BEST Arabidopsis thaliana protein match is: unknown protein (TAIR:AT1G52905.1); Ha. [Source:TAIR;Acc:AT1G27565]	down
AT3G16240	-1.305	3.8003e-17	1.1086e-15	TIP2-1	Aquaporin TIP2-1 [Source:UniProtKB/Swiss-Prot;Acc:Q41951]	down
AT5G01015	-1.5432	5.061e-17	1.4656e-15	-	At5g01015 [Source:UniProtKB/TrEMBL;Acc:Q8LBK1]	down
AT5G39320	-1.5547	6.4346e-17	1.8477e-15	UGD4	UDP-glucose 6-dehydrogenase 4 [Source:UniProtKB/Swiss-Prot;Acc:Q9FM01]	down
AT2G33850	-4.3969	7.0976e-17	2.0235e-15	-	E6-like protein [Source:UniProtKB/TrEMBL;Acc:P93019]	down
AT5G39120	-4.8286	7.3272e-17	2.084e-15	-	Germin-like protein subfamily 1 member 15 [Source:UniProtKB/Swiss-Prot;Acc:Q9FIC9]	down
AT4G29020	-2.6311	7.6803e-17	2.1727e-15	-	Putative glycine-rich protein 5 [Source:UniProtKB/TrEMBL;Acc:Q9SZD2]	down
AT2G44740	-1.1781	1.6009e-16	4.4526e-15	CYCU4-1	Cyclin-U4-1 [Source:UniProtKB/Swiss-Prot;Acc:O80513]	down
AT2G03090	-2.3876	1.8754e-16	5.1859e-15	EXPA15	Expansin-A15 [Source:UniProtKB/Swiss-Prot;Acc:O80622]	down
AT3G23510	-1.8641	2.0458e-16	5.6373e-15	-	Cyclopropane-fatty-acyl-phospholipid synthase [Source:UniProtKB/TrEMBL;Acc:Q8GZ28]	down
AT5G45340	-1.3128	2.1374e-16	5.8761e-15	CYP707A3	Abscisic acid 8'-hydroxylase 3 [Source:UniProtKB/Swiss-Prot;Acc:Q9FH76]	down
AT5G14610	-1.0041	2.3927e-16	6.5405e-15	-	DEAD box RNA helicase family protein [Source:UniProtKB/TrEMBL;Acc:F4K6V1]	down
AT2G24550	-1.4236	2.583e-16	7.0365e-15	-	At2g24550/F25P17.15 [Source:UniProtKB/TrEMBL;Acc:Q945P6]	down
AT5G26670	-1.5311	2.8622e-16	7.7706e-15	PAE10	Pectin acetylesterase 10 [Source:UniProtKB/Swiss-Prot;Acc:Q66GM8]	down
AT1G66270	-8.5753	3.0119e-16	8.1398e-15	BGLU21	BGLU21 [Source:UniProtKB/TrEMBL;Acc:A0A178WA93]	down
AT4G22212	-8.6853	5.3043e-16	1.4143e-14	-	Defensin-like protein 98 [Source:UniProtKB/Swiss-Prot;Acc:Q94AZ8]	down
AT2G28780	-4.3691	6.1087e-16	1.6162e-14	-	p-hydroxybenzoic acid efflux pump subunit [Source:UniProtKB/TrEMBL;Acc:Q84W96]	down
AT5G05860	-1.0232	6.962e-16	1.8338e-14	UGT76C2	Glycosyltransferase (Fragment) [Source:UniProtKB/TrEMBL;Acc:W8QNB5]	down
AT5G59870	-1.0357	7.2056e-16	1.8959e-14	HTA6	Probable histone H2A.7 [Source:UniProtKB/Swiss-Prot;Acc:Q9FJE8]	down
AT2G30500	-1.2616	8.8074e-16	2.2971e-14	NET4B	Protein NETWORKED 4B [Source:UniProtKB/Swiss-Prot;Acc:Q84VY2]	down
AT3G53480	-2.4909	9.1782e-16	2.3912e-14	ABCG37	ABC transporter G family member 37 [Source:UniProtKB/Swiss-Prot;Acc:Q9LFH0]	down
AT1G11740	-1.7816	1.8514e-15	4.7459e-14	-	Ankyrin repeat family protein [Source:UniProtKB/TrEMBL;Acc:F4IAG4]	down
AT4G30860	-1.4534	2.1624e-15	5.4961e-14	ASHR3	SDG4 [Source:UniProtKB/TrEMBL;Acc:A0A178UX33]	down
AT4G02850	-1.8474	2.6248e-15	6.6358e-14	-	At4g02850 [Source:UniProtKB/TrEMBL;Acc:Q66GM9]	down
AT2G13610	-1.405	3.0737e-15	7.7298e-14	ABCG5	ABC transporter G family member 5 [Source:UniProtKB/Swiss-Prot;Acc:Q9SIT6]	down
AT3G51080	-1.9843	3.5898e-15	8.9806e-14	GATA6	GATA transcription factor [Source:UniProtKB/TrEMBL;Acc:A0A178VKT0]	down
AT3G46490	-2.0798	4.5992e-15	1.1434e-13	-	2-oxoglutarate (2OG) and Fe(II)-dependent oxygenase superfamily protein [Source:UniProtKB/TrEMBL;Acc:F4J938]	down
AT3G07350	-1.1831	4.6151e-15	1.1461e-13	-	F21O3.6 protein [Source:UniProtKB/TrEMBL;Acc:Q9SRT1]	down
AT5G61070	-1.3824	5.9515e-15	1.4598e-13	HDA18	Histone deacetylase 18 [Source:UniProtKB/Swiss-Prot;Acc:Q8LRK8]	down
AT1G67750	-1.5766	6.5426e-15	1.595e-13	-	Probable pectate lyase 5 [Source:UniProtKB/Swiss-Prot;Acc:Q9FXD8]	down
AT5G10160	-1.0641	9.266e-15	2.2338e-13	-	(3R)-hydroxymyristoyl-[acyl carrier protein] dehydratase-like protein [Source:UniProtKB/TrEMBL;Acc:Q9LX13]	down
AT1G09575	-1.7175	1.4392e-14	3.4179e-13	-	Calcium uniporter protein 6, mitochondrial [Source:UniProtKB/Swiss-Prot;Acc:F4I111]	down
AT4G04840	-1.9889	1.4845e-14	3.5083e-13	MSRB6	MSRB6 [Source:UniProtKB/TrEMBL;Acc:A0A178V4R5]	down
AT3G49340	-1.516	2.0839e-14	4.8893e-13	-	Cysteine protease-like protein [Source:UniProtKB/TrEMBL;Acc:Q9SG15]	down
AT5G55150	-2.4199	2.1163e-14	4.9569e-13	-	Putative F-box protein At5g55150 [Source:UniProtKB/Swiss-Prot;Acc:Q9FLP7]	down
AT2G14890	-1.0991	2.3342e-14	5.4407e-13	AGP9	AGP9 [Source:UniProtKB/TrEMBL;Acc:A0A178VSX2]	down
AT2G05160	-1.4783	2.8045e-14	6.4611e-13	-	Zinc finger CCCH domain-containing protein 18 [Source:UniProtKB/Swiss-Prot;Acc:Q9SJ41]	down
AT4G33710	-8.1772	3.1894e-14	7.2777e-13	-	CAP (Cysteine-rich secretory proteins, Antigen 5, and Pathogenesis-related 1 protein) superfamily protein [Source:UniProtKB/TrEMBL;Acc:Q39187]	down
AT1G30730	-1.8786	3.9021e-14	8.8448e-13	-	Berberine bridge enzyme-like 11 [Source:UniProtKB/Swiss-Prot;Acc:Q9SA88]	down
AT1G75030	-1.9885	4.4724e-14	1.008e-12	ATLP-3	At1g75030 [Source:UniProtKB/TrEMBL;Acc:Q9C9P9]	down
AT3G27160	-1.1028	1.4789e-13	3.2033e-12	GHS1	Ribosomal protein S21 family protein [Source:UniProtKB/TrEMBL;Acc:A0A1I9LRJ3]	down
AT5G55730	-1.8243	2.1892e-13	4.6782e-12	FLA1	Fasciclin-like arabinogalactan protein 1 [Source:UniProtKB/Swiss-Prot;Acc:Q9FM65]	down
AT2G30210	-3.3736	2.2185e-13	4.7323e-12	LAC3	Laccase-3 [Source:UniProtKB/Swiss-Prot;Acc:Q56YT0]	down
AT4G16141	-1.0386	2.762e-13	5.8138e-12	-	GATA type zinc finger transcription factor family protein [Source:UniProtKB/TrEMBL;Acc:Q8GW81]	down
AT2G30424	-1.063	3.483e-13	7.2929e-12	TCL2	MYB-like transcription factor TCL2 [Source:UniProtKB/Swiss-Prot;Acc:B3H4X8]	down
AT2G35190	-1.6365	4.0803e-13	8.4914e-12	NPSN11	Novel plant SNARE 11 [Source:UniProtKB/Swiss-Prot;Acc:Q944A9]	down
AT1G30760	-2.8502	5.5766e-13	1.1416e-11	-	FAD-binding Berberine family protein [Source:TAIR;Acc:AT1G30760]	down
AT4G14060	-4.9841	5.7847e-13	1.1832e-11	-	AT4g14060/dl3070w [Source:UniProtKB/TrEMBL;Acc:O23267]	down
AT1G70950	-3.0302	5.9355e-13	1.213e-11	WDL7	Protein WVD2-like 7 [Source:UniProtKB/Swiss-Prot;Acc:Q67Y69]	down
AT3G13470	-1.0008	6.8387e-13	1.3893e-11	CPN60B2	Chaperonin 60 subunit beta 2, chloroplastic [Source:UniProtKB/Swiss-Prot;Acc:Q9LJE4]	down
AT5G65360	-1.0132	8.719e-13	1.7446e-11	HTR2	Histone H3 [Source:UniProtKB/TrEMBL;Acc:Q0WRA9]	down
AT2G46810	-1.0569	1.1409e-12	2.249e-11	BHLH70	Transcription factor bHLH70 [Source:UniProtKB/Swiss-Prot;Acc:O81037]	down
AT1G28130	-1.503	1.2194e-12	2.3899e-11	GH3.17	GH3.17 [Source:UniProtKB/TrEMBL;Acc:A0A178WH43]	down
AT1G52750	-1.6355	1.2646e-12	2.4723e-11	-	Alpha/beta-Hydrolases superfamily protein [Source:UniProtKB/TrEMBL;Acc:F4IEK5]	down
AT4G22010	-1.0686	1.4144e-12	2.7517e-11	sks4	At4g22010 [Source:UniProtKB/TrEMBL;Acc:O65449]	down
AT4G16240	-1.6224	1.5615e-12	3.0281e-11	-	Glycine-rich protein homolog [Source:UniProtKB/TrEMBL;Acc:O23471]	down
AT1G05260	-5.8623	1.7188e-12	3.3196e-11	PER3	Peroxidase [Source:UniProtKB/TrEMBL;Acc:Q0WSR2]	down
AT1G13300	-3.1761	2.1084e-12	4.0491e-11	HRS1	Transcription factor HRS1 [Source:UniProtKB/Swiss-Prot;Acc:Q9FX67]	down
AT1G04680	-1.0251	2.3277e-12	4.4524e-11	-	Pectate lyase [Source:UniProtKB/TrEMBL;Acc:A0A178W464]	down
AT1G08090	-1.5426	2.4018e-12	4.5868e-11	NRT2.1	High-affinity nitrate transporter 2.1 [Source:UniProtKB/Swiss-Prot;Acc:O82811]	down
AT1G63260	-1.0452	3.0484e-12	5.7572e-11	TET10	Tetraspanin-10 [Source:UniProtKB/Swiss-Prot;Acc:F4I214]	down
AT4G13310	-7.7259	3.1807e-12	5.9976e-11	CYP71A20	Cytochrome P450 71A20 [Source:UniProtKB/Swiss-Prot;Acc:Q9T0K2]	down
AT4G02060	-1.0744	3.2038e-12	6.0317e-11	MCM7	DNA replication licensing factor MCM7 [Source:UniProtKB/Swiss-Prot;Acc:P43299]	down
AT5G19890	-7.2524	3.2185e-12	6.0545e-11	PER59	Peroxidase 59 [Source:UniProtKB/Swiss-Prot;Acc:Q39034]	down
AT1G60270	-1.0208	3.4806e-12	6.5322e-11	BGLU6	Putative beta-glucosidase 6 [Source:UniProtKB/Swiss-Prot;Acc:Q682B4]	down
AT2G24645	-1.1795	4.0724e-12	7.5892e-11	-	Transcriptional factor B3 family protein [Source:TAIR;Acc:AT2G24645]	down
AT2G02170	-1.011	4.2543e-12	7.9096e-11	-	At2g02170/F5O4.6 [Source:UniProtKB/TrEMBL;Acc:Q9ZUM1]	down
AT5G27360	-1.2032	4.2898e-12	7.9695e-11	SFP2	Major facilitator superfamily protein [Source:TAIR;Acc:AT5G27360]	down
AT3G01190	-7.0884	5.4333e-12	9.9621e-11	PER27	Peroxidase [Source:UniProtKB/TrEMBL;Acc:A0A178V802]	down
AT1G53920	-2.0863	5.7704e-12	1.0564e-10	GLIP5	GLIP5 [Source:UniProtKB/TrEMBL;Acc:A0A178WKF5]	down
AT3G17185	-1.8823	5.8077e-12	1.0624e-10	TASIR-ARF	TAS3/TASIR-ARF (TRANS-ACTING SIRNA3); other RNA [Source:TAIR;Acc:AT3G17185]	down
AT3G62040	-1.76	6.5615e-12	1.1903e-10	-	Haloacid dehalogenase-like hydrolase (HAD) superfamily protein [Source:UniProtKB/TrEMBL;Acc:F4IX29]	down
AT1G77530	-7.448	6.6127e-12	1.1978e-10	-	O-methyltransferase family protein [Source:UniProtKB/TrEMBL;Acc:Q9CAQ3]	down
AT3G54580	-3.4504	7.0741e-12	1.2765e-10	-	Proline-rich extensin-like family protein [Source:UniProtKB/TrEMBL;Acc:F4JCZ1]	down
AT1G11850	-1.518	7.1371e-12	1.2859e-10	-	F12F1.31 protein [Source:UniProtKB/TrEMBL;Acc:O65397]	down
AT2G38940	-1.122	7.9263e-12	1.4164e-10	PHT1-4	PHT1 [Source:UniProtKB/TrEMBL;Acc:A0A178VRB1]	down
AT3G02410	-1.2005	1.0193e-11	1.8093e-10	ICMEL2	Carboxylic ester hydrolase [Source:UniProtKB/TrEMBL;Acc:A0A178V7M1]	down
AT4G30330	-1.2767	1.1639e-11	2.0536e-10	-	At4g30330 [Source:UniProtKB/TrEMBL;Acc:Q8LAK5]	down
AT5G39720	-1.4825	1.2999e-11	2.2851e-10	AIG2LA	At5g39720 [Source:UniProtKB/TrEMBL;Acc:A2RVP6]	down
AT5G45950	-1.0343	1.4971e-11	2.6146e-10	-	GDSL esterase/lipase At5g45950 [Source:UniProtKB/Swiss-Prot;Acc:Q9FJ41]	down
AT5G27450	-1.3962	1.6869e-11	2.9268e-10	MVK	Mevalonate kinase [Source:UniProtKB/TrEMBL;Acc:A0A178UNV0]	down
AT1G76090	-1.1703	1.7347e-11	3.0032e-10	SMT3	24-methylenesterol C-methyltransferase 3 [Source:UniProtKB/Swiss-Prot;Acc:Q94JS4]	down
AT1G73890	-1.0345	1.7734e-11	3.0679e-10	-	Bifunctional inhibitor/lipid-transfer protein/seed storage 2S albumin superfamily protein [Source:UniProtKB/TrEMBL;Acc:Q9C9B1]	down
AT1G06360	-2.0144	1.9023e-11	3.2791e-10	-	Fatty acid desaturase family protein [Source:TAIR;Acc:AT1G06360]	down
AT4G34790	-1.3584	1.947e-11	3.3512e-10	-	At4g34790 [Source:UniProtKB/TrEMBL;Acc:Q9SW55]	down
AT5G52280	-1.3189	2.115e-11	3.6326e-10	-	At5g52280 [Source:UniProtKB/TrEMBL;Acc:Q9FHD1]	down
AT3G55710	-1.9455	2.4218e-11	4.1298e-10	UGT76F2	UDP-glycosyltransferase 76F2 [Source:UniProtKB/Swiss-Prot;Acc:Q9M051]	down
AT4G29270	-7.2913	2.5978e-11	4.408e-10	-	Acid phosphatase-like protein [Source:UniProtKB/TrEMBL;Acc:Q9M0F4]	down
AT4G19750	-7.3219	3.1482e-11	5.2967e-10	-	Glycosyl hydrolase family protein with chitinase insertion domain-containing protein [Source:UniProtKB/TrEMBL;Acc:F4JTY7]	down
AT1G02640	-1.0969	3.1971e-11	5.3715e-10	BXL2	Probable beta-D-xylosidase 2 [Source:UniProtKB/Swiss-Prot;Acc:Q94KD8]	down
AT5G38020	-7.3067	3.3917e-11	5.6864e-10	-	At5g38020 [Source:UniProtKB/TrEMBL;Acc:Q84MB1]	down
AT5G10580	-6.8381	3.9026e-11	6.5019e-10	-	Protein of unknown function, DUF599 [Source:TAIR;Acc:AT5G10580]	down
AT4G17800	-7.2936	4.1404e-11	6.8837e-10	AHL23	AT-hook motif nuclear-localized protein 23 [Source:UniProtKB/Swiss-Prot;Acc:O23620]	down
AT3G06345	-1.5472	4.5824e-11	7.5817e-10	-	-	down
AT1G33475	-1.3108	5.2368e-11	8.6284e-10	PHYL1.2	Phytolongin Phyl1.2 [Source:UniProtKB/Swiss-Prot;Acc:Q84WF5]	down
AT4G00310	-1.5954	5.6634e-11	9.2993e-10	MEE46	AT4G00310 protein [Source:UniProtKB/TrEMBL;Acc:O23071]	down
AT2G31730	-1.3253	6.1307e-11	1.0032e-09	BHLH154	Transcription factor bHLH154 [Source:UniProtKB/Swiss-Prot;Acc:Q7XJU1]	down
AT1G53250	-1.3403	6.4919e-11	1.0594e-09	-	unknown protein; BEST Arabidopsis thaliana protein match is: unknown protein (TAIR:AT1G53800.1); Ha. [Source:TAIR;Acc:AT1G53250]	down
AT1G23720	-5.3135	6.7834e-11	1.104e-09	-	Proline-rich extensin-like family protein [Source:TAIR;Acc:AT1G23720]	down
AT1G66760	-1.6281	8.0162e-11	1.2914e-09	DTX9	Protein DETOXIFICATION 9 [Source:UniProtKB/Swiss-Prot;Acc:Q9C9M8]	down
AT1G78860	-2.6512	1.019e-10	1.6274e-09	-	EP1-like glycoprotein 4 [Source:UniProtKB/Swiss-Prot;Acc:Q9ZVA5]	down
AT1G66230	-1.1944	1.1086e-10	1.7633e-09	MYB20	Transcription factor MYB20 [Source:UniProtKB/Swiss-Prot;Acc:Q9C7U7]	down
AT3G49780	-1.0146	1.1586e-10	1.8368e-09	PSK3	Phytosulfokines 3 [Source:UniProtKB/Swiss-Prot;Acc:Q9M2Y0]	down
AT3G62060	-1.3522	1.1955e-10	1.8939e-09	-	Pectin acetylesterase [Source:UniProtKB/TrEMBL;Acc:A0A1I9LQL7]	down
AT4G15390	-6.7042	1.421e-10	2.2379e-09	-	HSR201-like protein [Source:UniProtKB/TrEMBL;Acc:O23392]	down
AT4G28140	-1.9253	1.4734e-10	2.3098e-09	ERF054	Ethylene-responsive transcription factor ERF054 [Source:UniProtKB/Swiss-Prot;Acc:Q9M0J3]	down
AT2G18890	-1.1992	2.0441e-10	3.1547e-09	-	At2g18890 [Source:UniProtKB/TrEMBL;Acc:O64619]	down
AT1G28290	-1.2019	2.2821e-10	3.5153e-09	AGP31	Non-classical arabinogalactan protein 31 [Source:UniProtKB/Swiss-Prot;Acc:Q9FZA2]	down
AT2G30420	-1.1239	2.334e-10	3.5928e-09	ETC2	MYB-like transcription factor ETC2 [Source:UniProtKB/Swiss-Prot;Acc:Q84RD1]	down
AT5G25130	-1.2239	2.3839e-10	3.665e-09	CYP71B12	Cytochrome P450 71B12 [Source:UniProtKB/Swiss-Prot;Acc:Q9ZU07]	down
AT3G19030	-1.0476	2.5835e-10	3.9439e-09	-	AT3g19030/K13E13_15 [Source:UniProtKB/TrEMBL;Acc:Q9LJ63]	down
AT1G70210	-1.2848	4.7416e-10	7.01e-09	CYCD1-1	Cyclin-D1-1 [Source:UniProtKB/Swiss-Prot;Acc:P42751]	down
AT4G11880	-6.9891	5.0706e-10	7.4686e-09	AGL14	Agamous-like MADS-box protein AGL14 [Source:UniProtKB/Swiss-Prot;Acc:Q38838]	down
AT2G37720	-1.2642	5.1046e-10	7.5094e-09	TBL15	Protein trichome birefringence-like 15 [Source:UniProtKB/Swiss-Prot;Acc:O80940]	down
AT3G19300	-1.6207	5.8202e-10	8.4735e-09	-	At3g19300 [Source:UniProtKB/TrEMBL;Acc:Q9LT87]	down
AT4G12440	-6.5106	6.4627e-10	9.3633e-09	APT4	APT4 [Source:UniProtKB/TrEMBL;Acc:A0A178URQ7]	down
AT2G45430	-6.8873	7.8121e-10	1.1169e-08	AHL22	AT-hook motif nuclear-localized protein [Source:UniProtKB/TrEMBL;Acc:A0A178VXD2]	down
AT2G37770	-1.5236	8.4747e-10	1.203e-08	AKR4C9	NADPH-dependent aldo-keto reductase, chloroplastic [Source:UniProtKB/Swiss-Prot;Acc:Q0PGJ6]	down
AT5G43350	-6.3983	8.9028e-10	1.2623e-08	PHT1-1	Inorganic phosphate transporter 1-1 [Source:UniProtKB/Swiss-Prot;Acc:Q8VYM2]	down
AT5G05160	-1.2242	1.141e-09	1.5988e-08	-	Probable leucine-rich repeat receptor-like protein kinase At5g05160 [Source:UniProtKB/Swiss-Prot;Acc:Q9FHK7]	down
AT1G75590	-2.3102	1.2045e-09	1.6848e-08	-	SAUR-like auxin-responsive protein family [Source:UniProtKB/TrEMBL;Acc:F4HZ54]	down
AT5G44572	-1.1128	1.25e-09	1.7465e-08	-	Transmembrane protein [Source:UniProtKB/TrEMBL;Acc:Q0WML3]	down
AT5G43060	-1.1425	1.3106e-09	1.83e-08	RD21B	Probable cysteine protease RD21B [Source:UniProtKB/Swiss-Prot;Acc:Q9FMH8]	down
AT1G12080	-1.138	1.3292e-09	1.8539e-08	-	At1g12080 [Source:UniProtKB/TrEMBL;Acc:O65370]	down
AT5G39550	-1.2544	1.4168e-09	1.9668e-08	ORTH1	E3 ubiquitin-protein ligase ORTHRUS 1 [Source:UniProtKB/Swiss-Prot;Acc:Q9FKA7]	down
AT5G04320	-1.2027	1.4304e-09	1.9845e-08	SGO2	SHUGOSHIN 2 [Source:UniProtKB/Swiss-Prot;Acc:Q0WTB8]	down
AT5G07870	-1.0173	1.6097e-09	2.2217e-08	-	HXXXD-type acyl-transferase family protein [Source:UniProtKB/TrEMBL;Acc:Q9SD97]	down
AT5G22880	-1.0477	1.6711e-09	2.3037e-08	H2B	Histone H2B [Source:UniProtKB/TrEMBL;Acc:Q1H5F7]	down
AT4G21070	-1.3263	1.7292e-09	2.3798e-08	BRCA1	Protein BREAST CANCER SUSCEPTIBILITY 1 homolog [Source:UniProtKB/Swiss-Prot;Acc:Q8RXD4]	down
AT5G63600	-3.4794	1.8112e-09	2.4868e-08	FLS5	Flavonol synthase 5 [Source:UniProtKB/TrEMBL;Acc:F4KAS3]	down
AT2G43520	-2.472	1.8299e-09	2.5054e-08	ATTI2	TI2 [Source:UniProtKB/TrEMBL;Acc:A0A178W058]	down
AT5G52710	-3.7524	1.8464e-09	2.5236e-08	-	Copper transport protein family [Source:UniProtKB/TrEMBL;Acc:Q9LTE6]	down
AT4G15660	-1.3306	1.8461e-09	2.5236e-08	GRXS8	Monothiol glutaredoxin-S8 [Source:UniProtKB/Swiss-Prot;Acc:O23417]	down
AT2G10940	-1.1562	1.8708e-09	2.554e-08	-	At2g10940/F15K19.1 [Source:UniProtKB/TrEMBL;Acc:Q9SKI0]	down
AT1G49130	-1.6067	2.0547e-09	2.7812e-08	-	B-box type zinc finger protein with CCT domain-containing protein [Source:UniProtKB/TrEMBL;Acc:F4I1N0]	down
AT5G37990	-4.5489	2.0568e-09	2.7825e-08	-	Probable S-adenosylmethionine-dependent methyltransferase At5g37990 [Source:UniProtKB/Swiss-Prot;Acc:Q9FKC8]	down
AT5G56080	-6.7628	2.3064e-09	3.1044e-08	NAS2	NAS2 [Source:UniProtKB/TrEMBL;Acc:A0A178ULG9]	down
AT2G36100	-6.7121	2.4189e-09	3.2485e-08	CASP1	Casparian strip membrane protein 1 [Source:UniProtKB/Swiss-Prot;Acc:Q9SIH4]	down
AT5G46710	-1.0766	2.4623e-09	3.3011e-08	-	At5g46710 [Source:UniProtKB/TrEMBL;Acc:Q9FIQ4]	down
AT4G02670	-2.5555	2.5038e-09	3.3504e-08	AtIDD12	IDD12 [Source:UniProtKB/TrEMBL;Acc:A0A178V4W8]	down
AT3G55970	-1.0794	2.8149e-09	3.7299e-08	JRG21	JRG21 [Source:UniProtKB/TrEMBL;Acc:A0A178V764]	down
AT5G23990	-6.8393	2.8193e-09	3.7337e-08	ATFRO5	ferric reduction oxidase 5 [Source:TAIR;Acc:AT5G23990]	down
AT5G60200	-1.1479	2.8953e-09	3.828e-08	DOF5.3	Dof zinc finger protein DOF5.3 [Source:UniProtKB/Swiss-Prot;Acc:Q84TE9]	down
AT2G26520	-2.0479	2.952e-09	3.9008e-08	-	Expressed protein [Source:UniProtKB/TrEMBL;Acc:O48719]	down
AT4G22880	-1.2653	3.001e-09	3.9568e-08	LDOX	AT4G22880 protein [Source:UniProtKB/TrEMBL;Acc:Q0WWD6]	down
AT2G16750	-1.2456	3.3217e-09	4.3484e-08	-	At2g16750 [Source:UniProtKB/TrEMBL;Acc:B5X4Z9]	down
AT4G21510	-1.1458	4.0612e-09	5.2703e-08	SKIP27	F-box protein SKIP27 [Source:UniProtKB/Swiss-Prot;Acc:O65416]	down
AT5G55480	-1.0489	4.3065e-09	5.5504e-08	GDPDL4	Glycerophosphodiester phosphodiesterase GDPDL4 [Source:UniProtKB/Swiss-Prot;Acc:Q9FJ62]	down
AT3G18485	-1.0543	4.3682e-09	5.6138e-08	ILR2	IAA-leucine resistant 2 [Source:UniProtKB/Swiss-Prot;Acc:F4J8R4]	down
AT5G02550	-1.8722	4.3908e-09	5.6387e-08	-	At5g02550 [Source:UniProtKB/TrEMBL;Acc:Q9LZ47]	down
AT3G04570	-4.1892	4.6464e-09	5.9457e-08	AHL19	AT-hook motif nuclear-localized protein 19 [Source:UniProtKB/Swiss-Prot;Acc:Q9SR17]	down
AT1G11080	-6.2146	4.6583e-09	5.9577e-08	scpl31	Carboxypeptidase [Source:UniProtKB/TrEMBL;Acc:F4I7C9]	down
AT3G01345	-3.0396	4.7978e-09	6.1329e-08	-	Expressed protein [Source:UniProtKB/TrEMBL;Acc:Q3EBD7]	down
AT1G65010	-1.0784	4.8929e-09	6.2478e-08	-	Putative WEB family protein At1g65010, chloroplastic [Source:UniProtKB/Swiss-Prot;Acc:F4I8B9]	down
ATCG00470	-1.0267	5.1705e-09	6.5882e-08	ATPE	ATP synthase epsilon chain, chloroplastic [Source:UniProtKB/Swiss-Prot;Acc:P09468]	down
AT3G15630	-1.04	5.6692e-09	7.1777e-08	-	AT3g15630/MSJ11_3 [Source:UniProtKB/TrEMBL;Acc:Q9LW16]	down
AT2G32990	-1.9326	5.8386e-09	7.3804e-08	AtGH9B8	Endoglucanase 11 [Source:UniProtKB/Swiss-Prot;Acc:O48766]	down
AT5G14330	-1.1653	5.9445e-09	7.5024e-08	-	Transmembrane protein [Source:UniProtKB/TrEMBL;Acc:Q9LY96]	down
AT1G04520	-1.1124	6.113e-09	7.7069e-08	CRRSP3	Cysteine-rich repeat secretory protein 3 [Source:UniProtKB/Swiss-Prot;Acc:Q6NM73]	down
AT1G52120	-6.2376	6.563e-09	8.2525e-08	JAL12	Jacalin-related lectin 12 [Source:UniProtKB/Swiss-Prot;Acc:Q0WMR0]	down
AT5G25590	-1.1175	6.675e-09	8.3756e-08	-	DNA ligase (DUF630 and DUF632) [Source:UniProtKB/TrEMBL;Acc:Q8RWW9]	down
AT5G27330	-1.4121	7.5759e-09	9.4417e-08	-	Prefoldin chaperone subunit family protein [Source:UniProtKB/TrEMBL;Acc:F4K498]	down
AT2G24170	-1.5022	7.971e-09	9.9082e-08	TMN10	Transmembrane 9 superfamily member 10 [Source:UniProtKB/Swiss-Prot;Acc:Q8RWW1]	down
AT4G19100	-1.2977	8.0573e-09	1.0003e-07	PAM68	Protein PAM68, chloroplastic [Source:UniProtKB/Swiss-Prot;Acc:O49668]	down
AT4G34160	-1.0858	8.4405e-09	1.0432e-07	CYCD3-1	Cyclin-D3-1 [Source:UniProtKB/Swiss-Prot;Acc:P42753]	down
AT1G02650	-2.1999	8.8823e-09	1.095e-07	-	T14P4.7 protein [Source:UniProtKB/TrEMBL;Acc:Q9FWY3]	down
AT5G46700	-1.3422	8.9924e-09	1.1074e-07	TRN2	TRN2 [Source:UniProtKB/TrEMBL;Acc:A0A178ULL6]	down
AT3G16430	-5.0018	9.2058e-09	1.1325e-07	PBP2	PYK10-binding protein 2 [Source:UniProtKB/Swiss-Prot;Acc:O04313]	down
AT4G24540	-1.3185	1.0105e-08	1.2348e-07	AGL24	MADS-box protein AGL24 [Source:UniProtKB/Swiss-Prot;Acc:O82794]	down
AT3G25930	-6.6059	1.0149e-08	1.2396e-07	-	Adenine nucleotide alpha hydrolases-like superfamily protein [Source:UniProtKB/TrEMBL;Acc:Q9LU98]	down
AT3G20380	-6.7198	1.0596e-08	1.2929e-07	-	TRAF-like family protein [Source:UniProtKB/TrEMBL;Acc:Q9LTQ4]	down
AT5G52882	-1.0406	1.1244e-08	1.3663e-07	-	P-loop containing nucleoside triphosphate hydrolases superfamily protein [Source:UniProtKB/TrEMBL;Acc:F4KHN5]	down
AT1G04220	-1.0061	1.3837e-08	1.6604e-07	KCS2	3-ketoacyl-CoA synthase 2 [Source:UniProtKB/Swiss-Prot;Acc:Q5XEP9]	down
AT1G33811	-2.2417	1.3933e-08	1.6694e-07	-	GDSL esterase/lipase At1g33811 [Source:UniProtKB/Swiss-Prot;Acc:Q8L5Z1]	down
AT1G74890	-1.1689	1.5707e-08	1.866e-07	ARR15	Two-component response regulator ARR15 [Source:UniProtKB/Swiss-Prot;Acc:Q7G8V2]	down
AT5G64100	-6.0344	1.5828e-08	1.8785e-07	PER69	Peroxidase [Source:UniProtKB/TrEMBL;Acc:A0A178U798]	down
AT3G43190	-4.7814	1.7418e-08	2.052e-07	SUS4	Sucrose synthase 4 [Source:UniProtKB/Swiss-Prot;Acc:Q9LXL5]	down
AT2G30670	-6.5227	1.8028e-08	2.1186e-07	-	Tropinone reductase homolog At2g30670 [Source:UniProtKB/Swiss-Prot;Acc:O49332]	down
AT2G36200	-2.0059	1.9664e-08	2.2906e-07	-	P-loop containing nucleoside triphosphate hydrolases superfamily protein [Source:UniProtKB/TrEMBL;Acc:F4ILV6]	down
AT1G44180	-6.7846	2.4395e-08	2.817e-07	-	Aminoacylase, putative [Source:UniProtKB/TrEMBL;Acc:Q9C6Y8]	down
AT1G23205	-1.2698	2.5814e-08	2.9692e-07	-	At1g23205 [Source:UniProtKB/TrEMBL;Acc:O49297]	down
AT5G48070	-5.9115	2.6013e-08	2.9908e-07	XTH20	Xyloglucan endotransglucosylase/hydrolase protein 20 [Source:UniProtKB/Swiss-Prot;Acc:Q9FI31]	down
AT1G72620	-1.4809	2.7482e-08	3.1476e-07	-	Alpha/beta-Hydrolases superfamily protein [Source:UniProtKB/TrEMBL;Acc:F4IDE6]	down
AT4G02075	-1.2747	2.7603e-08	3.1568e-07	PIT1	At4g02075 [Source:UniProtKB/TrEMBL;Acc:Q9XF50]	down
AT2G03760	-1.1141	3.1412e-08	3.5651e-07	SOT12	Cytosolic sulfotransferase 12 [Source:UniProtKB/Swiss-Prot;Acc:P52839]	down
AT4G29905	-1.1868	3.1928e-08	3.6193e-07	-	Putative uncharacterized protein [Source:UniProtKB/TrEMBL;Acc:Q940I1]	down
AT3G20370	-6.419	3.2854e-08	3.7182e-07	-	AT3g20370/MQC12_13 [Source:UniProtKB/TrEMBL;Acc:Q9LTQ5]	down
AT2G44580	-1.2361	3.3129e-08	3.7475e-07	-	Zinc ion binding protein [Source:UniProtKB/TrEMBL;Acc:F4IU60]	down
AT4G13235	-2.2847	3.4315e-08	3.8708e-07	EDA21	EDA21 [Source:UniProtKB/TrEMBL;Acc:A0A178UY76]	down
AT2G29680	-1.1551	3.5605e-08	4.0067e-07	CDC6	Cell division control protein 6 homolog [Source:UniProtKB/Swiss-Prot;Acc:O82387]	down
AT4G14770	-1.7887	3.7695e-08	4.23e-07	TCX2	Protein tesmin/TSO1-like CXC 2 [Source:UniProtKB/Swiss-Prot;Acc:F4JIF5]	down
AT1G58270	-1.4531	4.0053e-08	4.4694e-07	ZW9	At1g58270/F19C14_8 [Source:UniProtKB/TrEMBL;Acc:Q9SLV3]	down
AT2G38720	-1.4243	4.0508e-08	4.5152e-07	MAP65-5	65-kDa microtubule-associated protein 5 [Source:UniProtKB/Swiss-Prot;Acc:Q9ZVJ3]	down
AT5G16600	-1.0296	4.4517e-08	4.9261e-07	MYB43	MYB transcription factor [Source:UniProtKB/TrEMBL;Acc:Q9SPG7]	down
AT4G04710	-1.7388	4.9962e-08	5.4754e-07	CPK22	calcium-dependent protein kinase 22 [Source:TAIR;Acc:AT4G04710]	down
AT1G70710	-1.5601	5.2776e-08	5.7574e-07	CEL1	Endoglucanase 8 [Source:UniProtKB/Swiss-Prot;Acc:Q9CAC1]	down
AT1G08560	-1.0973	5.4145e-08	5.892e-07	KN	SYP111 [Source:UniProtKB/TrEMBL;Acc:A0A178WAC8]	down
AT4G11290	-2.9873	5.9189e-08	6.3956e-07	PER39	Peroxidase 39 [Source:UniProtKB/Swiss-Prot;Acc:Q9SUT2]	down
AT5G43990	-1.3379	6.0835e-08	6.5647e-07	SUVR2	SET-domain containing protein lysine methyltransferase family protein [Source:UniProtKB/TrEMBL;Acc:F4K7E3]	down
AT3G14760	-1.7479	6.4699e-08	6.9596e-07	-	Transmembrane protein [Source:UniProtKB/TrEMBL;Acc:Q9LH80]	down
AT2G31840	-1.1241	7.1352e-08	7.6306e-07	MRL7L	Thioredoxin-like fold domain-containing protein MRL7L, chloroplastic [Source:UniProtKB/Swiss-Prot;Acc:Q9SKB6]	down
AT2G27402	-1.0476	7.249e-08	7.7384e-07	-	At2g27402 [Source:UniProtKB/TrEMBL;Acc:Q8GX30]	down
AT5G36910	-1.2402	7.9747e-08	8.4602e-07	THI2.2	At5g36910 [Source:UniProtKB/TrEMBL;Acc:A6QRC1]	down
AT4G30140	-6.5803	8.0753e-08	8.5593e-07	CDEF1	CDEF1 [Source:UniProtKB/TrEMBL;Acc:A0A178V2L8]	down
AT2G05330	-2.1645	8.4694e-08	8.9397e-07	-	Putative BTB/POZ domain-containing protein At2g05330 [Source:UniProtKB/Swiss-Prot;Acc:Q9SJ29]	down
AT5G45920	-1.1755	8.627e-08	9.0716e-07	-	GDSL esterase/lipase At5g45920 [Source:UniProtKB/Swiss-Prot;Acc:Q6NMR9]	down
AT1G43160	-3.8774	8.7657e-08	9.2094e-07	RAP2-6	Ethylene-responsive transcription factor RAP2-6 [Source:UniProtKB/Swiss-Prot;Acc:Q7G1L2]	down
AT3G22800	-6.5896	9.068e-08	9.4894e-07	LRX6	Leucine-rich repeat extensin-like protein 6 [Source:UniProtKB/Swiss-Prot;Acc:Q9LUI1]	down
AT5G34940	-1.0323	9.9849e-08	1.0394e-06	AtGUS3	Heparanase-like protein 3 [Source:UniProtKB/Swiss-Prot;Acc:Q9FZP1]	down
AT5G66390	-6.6545	1.0038e-07	1.0445e-06	PER72	Peroxidase [Source:UniProtKB/TrEMBL;Acc:Q0WT45]	down
AT3G54820	-1.3484	1.0595e-07	1.0996e-06	PIP2-5	Probable aquaporin PIP2-5 [Source:UniProtKB/Swiss-Prot;Acc:Q9SV31]	down
AT3G06030	-1.7541	1.0647e-07	1.104e-06	ANP3	Mitogen-activated protein kinase kinase kinase 3 [Source:UniProtKB/Swiss-Prot;Acc:O22042]	down
AT1G18970	-5.739	1.0976e-07	1.1332e-06	GLP1	Germin-like protein subfamily T member 1 [Source:UniProtKB/Swiss-Prot;Acc:P92995]	down
AT3G06140	-1.0375	1.1092e-07	1.1442e-06	LUL4	Probable E3 ubiquitin-protein ligase LUL4 [Source:UniProtKB/Swiss-Prot;Acc:Q8LA32]	down
AT1G71050	-1.8552	1.1145e-07	1.1492e-06	HIPP20	HIPP20 [Source:UniProtKB/TrEMBL;Acc:A0A178W5Y0]	down
AT3G60890	-4.5947	1.2414e-07	1.2756e-06	ZPR2	Binding protein [Source:UniProtKB/TrEMBL;Acc:B3H6W5]	down
AT4G36430	-1.7311	1.2583e-07	1.2924e-06	PER49	Peroxidase 49 [Source:UniProtKB/Swiss-Prot;Acc:O23237]	down
AT1G21010	-1.1145	1.3263e-07	1.3542e-06	-	At1g21010 [Source:UniProtKB/TrEMBL;Acc:Q7XJ58]	down
AT2G23690	-1.2473	1.3444e-07	1.3708e-06	-	HTH-type transcriptional regulator [Source:UniProtKB/TrEMBL;Acc:Q680G2]	down
AT1G09415	-1.3474	1.5143e-07	1.5329e-06	NIMIN-3	Protein NIM1-INTERACTING 3 [Source:UniProtKB/Swiss-Prot;Acc:Q9FNZ4]	down
AT4G26760	-1.113	1.834e-07	1.8333e-06	MAP65-2	MAP65-2 [Source:UniProtKB/TrEMBL;Acc:A0A178V4W3]	down
AT2G39560	-1.1574	1.8926e-07	1.8861e-06	-	At2g39560/F12L6.22 [Source:UniProtKB/TrEMBL;Acc:O80643]	down
AT1G73830	-1.0649	1.9618e-07	1.9505e-06	BEE3	Transcription factor BEE 3 [Source:UniProtKB/Swiss-Prot;Acc:Q8GWK7]	down
AT5G24105	-1.1938	1.9766e-07	1.961e-06	AGP41	Arabinogalactan protein 41 [Source:UniProtKB/Swiss-Prot;Acc:Q8L9T8]	down
AT3G25190	-6.3735	1.9762e-07	1.961e-06	-	Vacuolar iron transporter homolog 2.1 [Source:UniProtKB/Swiss-Prot;Acc:Q9LSF6]	down
AT1G64160	-6.1994	2.0969e-07	2.071e-06	DIR5	Dirigent protein 5 [Source:UniProtKB/Swiss-Prot;Acc:Q9SH66]	down
AT3G46330	-6.2519	2.2011e-07	2.1641e-06	MEE39	Probable LRR receptor-like serine/threonine-protein kinase MEE39 [Source:UniProtKB/Swiss-Prot;Acc:C0LGP2]	down
AT2G35710	-1.0275	2.201e-07	2.1641e-06	PGSIP8	Putative glucuronosyltransferase PGSIP8 [Source:UniProtKB/Swiss-Prot;Acc:Q8VZP6]	down
AT1G05210	-1.305	2.6281e-07	2.5462e-06	-	At1g05210 [Source:UniProtKB/TrEMBL;Acc:O23047]	down
AT5G14410	-1.0671	2.6304e-07	2.5473e-06	-	unknown protein; Ha. [Source:TAIR;Acc:AT5G14410]	down
AT4G22810	-6.2729	2.7221e-07	2.6319e-06	AHL24	AT-hook motif nuclear-localized protein [Source:UniProtKB/TrEMBL;Acc:A0A178V625]	down
AT4G16162	-1.4633	2.7977e-07	2.7027e-06	-	Leucine-rich repeat (LRR) family protein [Source:UniProtKB/TrEMBL;Acc:F4JLP8]	down
AT5G44582	-1.0414	2.8074e-07	2.7111e-06	-	unknown protein; FUNCTIONS IN: molecular_function unknown; INVOLVED IN: biological_process unknown; LOCATED IN: endomembrane system; BEST Arabidopsis thaliana protein match is: unknown protein (TAIR:AT5G44580.1); Ha. [Source:TAIR;Acc:AT5G44582]	down
AT4G21745	-3.6629	3.3881e-07	3.2236e-06	RIC11	CRIB domain-containing protein RIC11 [Source:UniProtKB/Swiss-Prot;Acc:Q0WL69]	down
AT1G67180	-1.2377	3.6105e-07	3.4175e-06	-	F5A8.9 protein [Source:UniProtKB/TrEMBL;Acc:Q9ZW89]	down
AT4G19720	-4.4377	3.8913e-07	3.6731e-06	-	Glycosyl hydrolase family protein with chitinase insertion domain [Source:TAIR;Acc:AT4G19720]	down
AT1G73000	-1.8198	3.9137e-07	3.6928e-06	PYL3	RCAR13 [Source:UniProtKB/TrEMBL;Acc:A0A178W862]	down
AT3G62070	-1.3623	3.9666e-07	3.7412e-06	-	At3g62070 [Source:UniProtKB/TrEMBL;Acc:Q9M1R7]	down
AT3G59765	-1.5649	3.9767e-07	3.7493e-06	-	other RNA [Source:TAIR;Acc:AT3G59765]	down
AT5G02440	-1.0002	4.1799e-07	3.9192e-06	-	60S ribosomal protein L36 [Source:UniProtKB/TrEMBL;Acc:Q9LZ58]	down
AT3G07540	-1.1547	4.1868e-07	3.9238e-06	FH10	Formin-like protein 10 [Source:UniProtKB/Swiss-Prot;Acc:Q9SRR2]	down
AT2G21045	-6.0924	4.3113e-07	4.0283e-06	HAC1	Protein HIGH ARSENIC CONTENT 1, mitochondrial [Source:UniProtKB/Swiss-Prot;Acc:Q8RUD6]	down
AT3G54040	-2.6643	4.5372e-07	4.2195e-06	-	PAR1 protein [Source:UniProtKB/TrEMBL;Acc:A0A1I9LQ94]	down
ATCG00330	-1.4075	4.814e-07	4.4564e-06	RPS14	30S ribosomal protein S14, chloroplastic [Source:UniProtKB/TrEMBL;Acc:A0A1B1W4T5]	down
AT1G61590	-6.138	4.9831e-07	4.5966e-06	PBL15	Probable serine/threonine-protein kinase PBL15 [Source:UniProtKB/Swiss-Prot;Acc:Q9SY91]	down
AT1G77520	-3.7336	5.2262e-07	4.8097e-06	-	O-methyltransferase family protein [Source:UniProtKB/TrEMBL;Acc:Q9CAQ4]	down
AT2G04800	-3.3678	5.3347e-07	4.902e-06	-	At2g04800 [Source:UniProtKB/TrEMBL;Acc:Q9SJ79]	down
AT3G52770	-3.1212	5.4503e-07	5.0005e-06	ZPR3	ZPR3 [Source:UniProtKB/TrEMBL;Acc:A0A178VBM1]	down
AT3G45610	-1.169	5.7861e-07	5.2944e-06	DOF3.2	Dof zinc finger protein DOF3.2 [Source:UniProtKB/Swiss-Prot;Acc:Q9M1E6]	down
AT3G44970	-1.4893	5.8362e-07	5.3382e-06	-	Cytochrome P450 superfamily protein [Source:UniProtKB/TrEMBL;Acc:F4J4C0]	down
AT5G35670	-1.1546	6.2935e-07	5.7301e-06	iqd33	IQ-domain 33 [Source:UniProtKB/TrEMBL;Acc:Q8L8M9]	down
AT4G17240	-1.0807	6.3748e-07	5.8019e-06	-	unknown protein; FUNCTIONS IN: molecular_function unknown; INVOLVED IN: biological_process unknown; LOCATED IN: chloroplast; EXPRESSED IN: 16 plant structures; EXPRESSED DURING: 8 growth stages; Ha. [Source:TAIR;Acc:AT4G17240]	down
AT4G37220	-2.3682	6.8713e-07	6.2112e-06	-	Cold-regulated 413 plasma membrane protein 4 [Source:UniProtKB/Swiss-Prot;Acc:O23164]	down
AT5G47450	-6.0075	7.2719e-07	6.5486e-06	TIP2-3	Aquaporin TIP2-3 [Source:UniProtKB/Swiss-Prot;Acc:Q9FGL2]	down
AT5G25240	-1.2231	7.479e-07	6.7198e-06	-	Stress induced protein [Source:UniProtKB/TrEMBL;Acc:Q8GYN8]	down
AT5G38940	-6.0055	7.5382e-07	6.7654e-06	-	RmlC-like cupins superfamily protein [Source:TAIR;Acc:AT5G38940]	down
AT4G39675	-2.2592	8.3269e-07	7.4148e-06	-	At4g39675 [Source:UniProtKB/TrEMBL;Acc:Q8LEP7]	down
AT2G30540	-1.2079	8.5888e-07	7.6281e-06	GRXS9	Monothiol glutaredoxin-S9 [Source:UniProtKB/Swiss-Prot;Acc:O04341]	down
AT5G64630	-1.1285	8.7597e-07	7.7712e-06	FAS2	Chromatin assembly factor 1 subunit FAS2 [Source:UniProtKB/Swiss-Prot;Acc:Q9SXY1]	down
AT1G09090	-5.9286	9.0025e-07	7.9747e-06	RBOHB	Respiratory burst oxidase homolog protein B [Source:UniProtKB/Swiss-Prot;Acc:Q9SBI0]	down
AT1G49510	-1.0037	9.2752e-07	8.192e-06	emb1273	At1g49510 [Source:UniProtKB/TrEMBL;Acc:Q9XIB8]	down
AT2G29450	-1.1023	9.6806e-07	8.5217e-06	GSTU5	GSTU5 [Source:UniProtKB/TrEMBL;Acc:A0A178VPP0]	down
AT1G62770	-2.0477	1.0306e-06	9.0356e-06	PMEI9	Pectinesterase inhibitor 9 [Source:UniProtKB/Swiss-Prot;Acc:Q9SI72]	down
AT3G10930	-1.5412	1.0753e-06	9.4036e-06	-	Uncharacterized protein At3g10930 [Source:UniProtKB/TrEMBL;Acc:Q84TK4]	down
AT1G65620	-1.7832	1.1585e-06	1.0101e-05	AS2	AS2 [Source:UniProtKB/TrEMBL;Acc:A0A178WIA0]	down
AT5G52990	-1.4637	1.1821e-06	1.0292e-05	PHYL2.2	Phytolongin Phyl2.2 [Source:UniProtKB/Swiss-Prot;Acc:Q9LVV3]	down
AT4G23690	-1.0076	1.1918e-06	1.0368e-05	DIR6	Dirigent protein 6 [Source:UniProtKB/Swiss-Prot;Acc:Q9SUQ8]	down
AT3G52525	-2.0737	1.1992e-06	1.0422e-05	OFP6	Transcription repressor OFP6 [Source:UniProtKB/Swiss-Prot;Acc:Q3EAL1]	down
AT3G47790	-5.5862	1.2001e-06	1.0426e-05	ABCA8	ABC transporter A family member 8 [Source:UniProtKB/Swiss-Prot;Acc:Q8LPK0]	down
AT1G22065	-2.2077	1.2221e-06	1.0609e-05	-	Putative uncharacterized protein [Source:UniProtKB/TrEMBL;Acc:Q1G3T6]	down
AT2G19800	-1.1827	1.2318e-06	1.0686e-05	MIOX2	At2g19800 [Source:UniProtKB/TrEMBL;Acc:B4F7Q2]	down
AT1G78090	-5.8932	1.3506e-06	1.1624e-05	TPPB	Trehalose-phosphate phosphatase B [Source:UniProtKB/Swiss-Prot;Acc:Q9C9S4]	down
AT2G20980	-1.532	1.4303e-06	1.2239e-05	MCM10	Minichromosome maintenance 10 [Source:UniProtKB/TrEMBL;Acc:Q5XVE2]	down
AT3G57930	-1.0726	1.4988e-06	1.2789e-05	-	Rho GTPase-activating gacO-like protein [Source:UniProtKB/TrEMBL;Acc:Q9M2Q5]	down
AT3G17830	-1.0144	1.614e-06	1.3665e-05	-	At3g17830 [Source:UniProtKB/TrEMBL;Acc:Q058J9]	down
AT4G39410	-1.06	1.6195e-06	1.3696e-05	WRKY13	Probable WRKY transcription factor 13 [Source:UniProtKB/Swiss-Prot;Acc:Q9SVB7]	down
AT2G24630	-1.051	1.7628e-06	1.4803e-05	CSLC8	Probable xyloglucan glycosyltransferase 8 [Source:UniProtKB/Swiss-Prot;Acc:Q9SJA2]	down
AT1G75780	-1.1556	1.7832e-06	1.4969e-05	TUBB1	Tubulin beta-1 chain [Source:UniProtKB/Swiss-Prot;Acc:P12411]	down
AT4G33720	-5.4351	1.9828e-06	1.6546e-05	-	AT4g33720/T16L1_210 [Source:UniProtKB/TrEMBL;Acc:O81888]	down
AT3G15358	-1.0218	2.0136e-06	1.6768e-05	-	Transmembrane protein [Source:UniProtKB/TrEMBL;Acc:Q9LJR0]	down
AT2G40010	-1.2796	2.1e-06	1.7414e-05	RPP0A	60S acidic ribosomal protein P0-1 [Source:UniProtKB/Swiss-Prot;Acc:O04204]	down
AT1G76310	-1.6845	2.1613e-06	1.7886e-05	CYCB2;4	CYCLIN B2;4 [Source:TAIR;Acc:AT1G76310]	down
AT5G10210	-3.4784	2.2275e-06	1.8389e-05	-	At5g10210 [Source:UniProtKB/TrEMBL;Acc:Q9LX09]	down
AT4G13280	-4.4293	2.4568e-06	2.0143e-05	TPS12	(Z)-gamma-bisabolene synthase 1 [Source:UniProtKB/Swiss-Prot;Acc:Q9T0J9]	down
AT2G24970	-1.2322	2.4971e-06	2.0452e-05	-	At2g24970 [Source:UniProtKB/TrEMBL;Acc:Q9SK36]	down
AT1G13670	-1.0845	2.6342e-06	2.1464e-05	-	At1g13670 [Source:UniProtKB/TrEMBL;Acc:Q9LMY0]	down
AT2G22770	-5.7885	2.7536e-06	2.2361e-05	NAI1	NAI1 [Source:UniProtKB/TrEMBL;Acc:A0A178VWP9]	down
AT1G50490	-1.0388	2.7633e-06	2.2432e-05	UBC20	Ubiquitin-conjugating enzyme E2 20 [Source:UniProtKB/Swiss-Prot;Acc:Q8L7T3]	down
AT5G42180	-6.17	2.7817e-06	2.2566e-05	PER64	Peroxidase [Source:UniProtKB/TrEMBL;Acc:A0A178UJR4]	down
AT5G24780	-1.7587	2.7901e-06	2.2619e-05	VSP1	Vegetative storage protein 1 [Source:UniProtKB/Swiss-Prot;Acc:O49195]	down
AT4G10310	-2.0116	2.7983e-06	2.267e-05	HKT1	Sodium transporter HKT1 [Source:UniProtKB/Swiss-Prot;Acc:Q84TI7]	down
AT1G09460	-1.1988	2.9756e-06	2.3976e-05	-	Carbohydrate-binding X8 domain superfamily protein [Source:UniProtKB/TrEMBL;Acc:F4I0Z2]	down
AT4G12690	-1.1432	3.0811e-06	2.476e-05	-	At4g12690 [Source:UniProtKB/TrEMBL;Acc:Q9SU17]	down
AT2G41850	-3.2595	3.273e-06	2.6126e-05	ADPG2	Polygalacturonase ADPG2 [Source:UniProtKB/Swiss-Prot;Acc:Q8RY29]	down
AT1G63300	-1.551	3.302e-06	2.6314e-05	-	Myosin heavy chain-related protein [Source:UniProtKB/TrEMBL;Acc:Q9C8T4]	down
AT4G30290	-1.3638	3.3744e-06	2.6862e-05	XTH19	Xyloglucan endotransglucosylase/hydrolase [Source:UniProtKB/TrEMBL;Acc:A0A178UU22]	down
AT2G15880	-1.0265	3.4276e-06	2.7251e-05	PEX3	Pollen-specific leucine-rich repeat extensin-like protein 3 [Source:UniProtKB/Swiss-Prot;Acc:Q9XIL9]	down
AT1G80710	-1.5041	3.4737e-06	2.7572e-05	DRS1	DROUGHT SENSITIVE 1 [Source:UniProtKB/TrEMBL;Acc:Q9SAI7]	down
AT4G25400	-6.115	3.7486e-06	2.9557e-05	-	basic helix-loop-helix (bHLH) DNA-binding superfamily protein [Source:TAIR;Acc:AT4G25400]	down
AT5G17820	-5.1738	4.002e-06	3.14e-05	-	Peroxidase superfamily protein [Source:TAIR;Acc:AT5G17820]	down
AT1G29020	-5.7164	4.1021e-06	3.2121e-05	-	Calcium-binding EF-hand family protein [Source:TAIR;Acc:AT1G29020]	down
AT3G29410	-5.7247	4.2274e-06	3.3017e-05	TPS25	Terpenoid synthase 25 [Source:UniProtKB/Swiss-Prot;Acc:Q9LIA1]	down
AT2G16850	-1.0709	4.3037e-06	3.3568e-05	PIP2-8	Probable aquaporin PIP2-8 [Source:UniProtKB/Swiss-Prot;Acc:Q9ZVX8]	down
AT5G62340	-5.8412	4.5739e-06	3.5502e-05	-	At5g62340 [Source:UniProtKB/TrEMBL;Acc:Q9LVA5]	down
AT1G03457	-1.0305	4.7792e-06	3.6935e-05	-	RNA-binding (RRM/RBD/RNP motifs) family protein [Source:UniProtKB/TrEMBL;Acc:F4I0X0]	down
AT1G03220	-1.1095	4.7802e-06	3.6935e-05	-	Eukaryotic aspartyl protease family protein [Source:UniProtKB/TrEMBL;Acc:Q9ZVS4]	down
AT3G19390	-1.8474	4.9456e-06	3.8139e-05	RD21C	Probable cysteine protease RD21C [Source:UniProtKB/Swiss-Prot;Acc:Q9LT78]	down
AT5G48110	-5.6403	5.4857e-06	4.1993e-05	-	Terpenoid cyclases/Protein prenyltransferases superfamily protein [Source:TAIR;Acc:AT5G48110]	down
AT2G35270	-5.9647	5.5213e-06	4.2238e-05	AHL21	AT-hook motif nuclear-localized protein 21 [Source:UniProtKB/Swiss-Prot;Acc:O82166]	down
AT3G18010	-1.112	5.7717e-06	4.4027e-05	WOX1	WUSCHEL-related homeobox 1 [Source:UniProtKB/Swiss-Prot;Acc:Q6X7K0]	down
AT3G54590	-5.0727	5.8372e-06	4.4469e-05	EXT2	Extensin-2 [Source:UniProtKB/Swiss-Prot;Acc:Q9M1G9]	down
AT4G31890	-1.1022	5.9728e-06	4.5358e-05	-	ARM repeat superfamily protein [Source:UniProtKB/TrEMBL;Acc:Q9SZ56]	down
AT4G30170	-3.7343	5.9958e-06	4.549e-05	PER45	Peroxidase 45 [Source:UniProtKB/Swiss-Prot;Acc:Q96522]	down
AT2G32765	-2.0648	6.1024e-06	4.6239e-05	SUMO5	Small ubiquitin-related modifier 5 [Source:UniProtKB/Swiss-Prot;Acc:Q8VZI7]	down
AT3G20150	-1.6456	6.1559e-06	4.6571e-05	KIN12F	Kinesin-like protein KIN-12F [Source:UniProtKB/Swiss-Prot;Acc:F4JDI6]	down
AT1G06520	-1.0991	6.4292e-06	4.85e-05	GPAT1	Glycerol-3-phosphate acyltransferase 1 [Source:UniProtKB/Swiss-Prot;Acc:Q9SHJ5]	down
AT5G63550	-1.0496	6.4461e-06	4.8613e-05	-	DEK domain-containing chromatin associated protein [Source:UniProtKB/TrEMBL;Acc:Q9FFQ8]	down
AT5G65790	-4.0707	6.6301e-06	4.9749e-05	ATMYB68	At5g65790 [Source:UniProtKB/TrEMBL;Acc:O49538]	down
AT5G55520	-1.9133	6.7457e-06	5.0569e-05	-	CONTAINS InterPro DOMAIN/s: Kinesin-related protein (InterPro:IPR010544); BEST Arabidopsis thaliana protein match is: unknown protein (TAIR:AT4G26660.1); Ha. [Source:TAIR;Acc:AT5G55520]	down
AT3G06840	-1.5327	6.7562e-06	5.0631e-05	-	Putative uncharacterized protein [Source:UniProtKB/TrEMBL;Acc:Q8LFJ2]	down
AT3G10180	-1.4777	6.9564e-06	5.2001e-05	KIN7O	Kinesin-like protein KIN-7O [Source:UniProtKB/Swiss-Prot;Acc:F4J2K4]	down
AT3G23740	-1.6515	7.2002e-06	5.3656e-05	-	unknown protein; FUNCTIONS IN: molecular_function unknown; INVOLVED IN: biological_process unknown; LOCATED IN: chloroplast; EXPRESSED IN: 9 plant structures; EXPRESSED DURING: C globular stage, F mature embryo stage, petal differentiation and expan /.../tage, E expanded cotyledon stage, D bilateral stage; BEST Arabidopsis thaliana protein match is: unknown protein (TAIR:AT4G14120.1); Ha. [Source…	down
AT3G41768	-1.0157	7.2534e-06	5.4002e-05	-	rRNA [Source:TAIR;Acc:AT3G41768]	down
AT4G15340	-5.6337	7.3101e-06	5.4339e-05	PEN1	Arabidiol synthase [Source:UniProtKB/Swiss-Prot;Acc:Q9FR95]	down
AT1G62280	-5.1573	7.5231e-06	5.5812e-05	SLAH1	SLAH1 [Source:UniProtKB/TrEMBL;Acc:A0A178W8P4]	down
AT4G13540	-1.4906	7.5996e-06	5.6316e-05	-	Golgin family A protein [Source:UniProtKB/TrEMBL;Acc:Q9T0H4]	down
AT2G39310	-3.5075	7.6936e-06	5.6889e-05	JAL22	Jacalin-related lectin 22 [Source:UniProtKB/Swiss-Prot;Acc:O80950]	down
AT1G18180	-1.1419	7.7612e-06	5.7353e-05	-	Protein of unknown function (DUF1295) [Source:TAIR;Acc:AT1G18180]	down
AT4G13300	-5.9253	7.9574e-06	5.86e-05	TPS13	(Z)-gamma-bisabolene synthase 2 [Source:UniProtKB/Swiss-Prot;Acc:Q9T0K1]	down
AT1G76540	-1.3612	7.9751e-06	5.8698e-05	CDKB2-1	CDKB2 [Source:UniProtKB/TrEMBL;Acc:A0A178WJF2]	down
AT5G52690	-5.5847	8.1006e-06	5.9546e-05	-	Copper transport protein family [Source:UniProtKB/TrEMBL;Acc:Q9LTE8]	down
AT3G04290	-5.707	8.3191e-06	6.0967e-05	LTL1	LTL1 [Source:UniProtKB/TrEMBL;Acc:A0A178VLC7]	down
AT1G70430	-1.0645	8.3945e-06	6.1462e-05	-	Protein kinase superfamily protein [Source:TAIR;Acc:AT1G70430]	down
AT5G44575	-1.0934	8.5966e-06	6.275e-05	-	At5g44575 [Source:UniProtKB/TrEMBL;Acc:Q8GWN6]	down
AT1G30750	-5.7243	8.8865e-06	6.459e-05	-	TPRXL [Source:UniProtKB/TrEMBL;Acc:Q949S2]	down
AT5G62500	-1.1562	9.2589e-06	6.7174e-05	EB1B	Microtubule-associated protein RP/EB family member 1B [Source:UniProtKB/Swiss-Prot;Acc:Q9FJJ5]	down
AT1G20720	-1.1368	9.6692e-06	6.997e-05	-	RAD3-like DNA-binding helicase protein [Source:TAIR;Acc:AT1G20720]	down
AT5G25470	-1.068	9.6719e-06	6.997e-05	-	B3 domain-containing protein At5g25470 [Source:UniProtKB/Swiss-Prot;Acc:Q1PDT6]	down
AT5G01370	-1.0484	9.6778e-06	6.9979e-05	ACI1	ALC-interacting protein 1 [Source:UniProtKB/TrEMBL;Acc:Q9M035]	down
AT1G11185	-1.8249	9.6844e-06	7.0006e-05	-	other RNA [Source:TAIR;Acc:AT1G11185]	down
AT2G36307	-2.9128	9.7074e-06	7.013e-05	ZPR4	ZPR4 (LITTLE ZIPPER 4); other RNA [Source:TAIR;Acc:AT2G36307]	down
AT3G24230	-2.2204	9.7111e-06	7.0135e-05	-	Probable pectate lyase 9 [Source:UniProtKB/Swiss-Prot;Acc:Q9LRM5]	down
AT4G02290	-3.0653	9.9631e-06	7.1653e-05	AtGH9B13	Endoglucanase 17 [Source:UniProtKB/Swiss-Prot;Acc:O81416]	down
AT2G27550	-2.919	1.0096e-05	7.2524e-05	CEN	Protein CENTRORADIALIS-like [Source:UniProtKB/Swiss-Prot;Acc:Q9ZNV5]	down
AT5G66750	-1.3563	1.0725e-05	7.6716e-05	DDM1	ATP-dependent DNA helicase DDM1 [Source:UniProtKB/Swiss-Prot;Acc:Q9XFH4]	down
AT3G06390	-1.9548	1.0936e-05	7.8157e-05	-	CASP-like protein 1D2 [Source:UniProtKB/Swiss-Prot;Acc:Q9SQU2]	down
AT4G02800	-1.6027	1.1613e-05	8.2502e-05	-	At4g02800 [Source:UniProtKB/TrEMBL;Acc:Q9SY05]	down
AT5G05130	-1.2351	1.2675e-05	8.9484e-05	-	Putative SWI/SNF-related matrix-associated actin-dependent regulator of chromatin subfamily A member 3-like 1 [Source:UniProtKB/Swiss-Prot;Acc:Q9FF61]	down
AT2G17442	-1.4201	1.3575e-05	9.5385e-05	-	Putative uncharacterized protein [Source:UniProtKB/TrEMBL;Acc:Q1G3P7]	down
ATCG00350	-1.0367	1.3637e-05	9.5766e-05	PSAA	Photosystem I P700 chlorophyll a apoprotein A1 [Source:UniProtKB/Swiss-Prot;Acc:P56766]	down
AT5G64080	-1.2544	1.4237e-05	9.9543e-05	-	Non-specific lipid-transfer protein-like protein At5g64080 [Source:UniProtKB/Swiss-Prot;Acc:Q8VYI9]	down
AT5G14110	-3.545	1.4731e-05	0.0001026	-	Peroxidase (DUF 3339) [Source:UniProtKB/TrEMBL;Acc:Q9FMT9]	down
AT1G53940	-5.5787	1.4762e-05	0.00010279	GLIP2	GDSL esterase/lipase 2 [Source:UniProtKB/Swiss-Prot;Acc:Q9SYF0]	down
AT1G62480	-1.5204	1.5312e-05	0.00010631	-	At1g62480/T3P18_4 [Source:UniProtKB/TrEMBL;Acc:Q9SXE9]	down
AT4G20325	-1.3644	1.5542e-05	0.00010766	-	Ribonuclease H2 subunit B [Source:UniProtKB/TrEMBL;Acc:A8MRG8]	down
AT3G26460	-1.5474	1.6397e-05	0.00011306	-	Major latex protein-like [Source:UniProtKB/TrEMBL;Acc:Q9LIM9]	down
AT5G23820	-1.1029	1.7335e-05	0.00011897	ML3	MD-2-related lipid-recognition protein 3 [Source:UniProtKB/Swiss-Prot;Acc:Q9FF98]	down
AT4G35730	-1.321	1.7925e-05	0.00012271	-	Regulator of Vps4 activity in the MVB pathway protein [Source:UniProtKB/TrEMBL;Acc:F4JNS8]	down
AT1G64580	-1.0469	1.866e-05	0.00012741	-	Pentatricopeptide repeat-containing protein At1g64580 [Source:UniProtKB/Swiss-Prot;Acc:Q0WKZ3]	down
ATCG00400	-1.054	1.874e-05	0.00012788	TRNL.1	tRNA-Leu [Source:TAIR;Acc:ATCG00400]	down
AT4G20940	-1.2595	1.9169e-05	0.00013055	-	Probable LRR receptor-like serine/threonine-protein kinase At4g20940 [Source:UniProtKB/Swiss-Prot;Acc:C0LGQ9]	down
AT5G24580	-1.4266	1.9595e-05	0.00013311	HIPP09	Heavy metal-associated isoprenylated plant protein 9 [Source:UniProtKB/Swiss-Prot;Acc:Q9FLU5]	down
AT4G06744	-1.3558	1.9868e-05	0.00013473	-	Uncharacterized protein At4g06744 [Source:UniProtKB/Swiss-Prot;Acc:Q8W3M4]	down
AT3G02850	-1.4468	2.1321e-05	0.00014383	SKOR	SKOR [Source:UniProtKB/TrEMBL;Acc:A0A178VHK5]	down
AT3G24240	-5.5054	2.2119e-05	0.00014886	RCH2	Receptor-like protein kinase 2 [Source:UniProtKB/Swiss-Prot;Acc:Q9LHP4]	down
AT4G23550	-1.2909	2.2344e-05	0.00015025	WRKY29	WRKY29 [Source:UniProtKB/TrEMBL;Acc:A0A178V2E9]	down
AT5G20850	-1.0196	2.2401e-05	0.0001505	RAD51	DNA repair protein RAD51 homolog 1 [Source:UniProtKB/Swiss-Prot;Acc:P94102]	down
AT3G58550	-1.9455	2.267e-05	0.0001521	-	At3g58550 [Source:UniProtKB/TrEMBL;Acc:Q9M2G1]	down
AT3G13175	-2.8943	2.3333e-05	0.00015606	-	At3g13171 [Source:UniProtKB/TrEMBL;Acc:Q9LK55]	down
AT4G15393	-4.0637	2.361e-05	0.00015774	CYP702A5	Cytochrome P450, family 702, subfamily A, polypeptide 5 [Source:UniProtKB/TrEMBL;Acc:A8MS53]	down
AT1G10640	-2.6495	2.4674e-05	0.0001642	-	Pectin lyase-like superfamily protein [Source:UniProtKB/TrEMBL;Acc:F4I5U6]	down
AT4G22517	-4.9909	2.5e-05	0.0001661	-	Bifunctional inhibitor/lipid-transfer protein/seed storage 2S albumin superfamily protein [Source:UniProtKB/TrEMBL;Acc:A8MQX9]	down
AT2G02680	-5.4534	2.5247e-05	0.00016759	-	Cysteine/Histidine-rich C1 domain family protein [Source:UniProtKB/TrEMBL;Acc:Q8S8R6]	down
AT2G44450	-2.5773	2.6641e-05	0.00017592	BGLU15	Beta-glucosidase 15 [Source:UniProtKB/Swiss-Prot;Acc:O64879]	down
AT3G22790	-1.3071	2.842e-05	0.00018653	NET1A	Protein NETWORKED 1A [Source:UniProtKB/Swiss-Prot;Acc:Q9LUI2]	down
AT2G01530	-2.2511	3.031e-05	0.00019801	MLP329	Uncharacterized protein At2g01530 (Fragment) [Source:UniProtKB/TrEMBL;Acc:C0SV41]	down
AT2G44690	-1.9204	3.0711e-05	0.00020036	ARAC9	ROP8 [Source:UniProtKB/TrEMBL;Acc:A0A384LBU4]	down
AT5G06839	-5.3829	3.1451e-05	0.00020441	TGA10	Transcription factor TGA10 [Source:UniProtKB/Swiss-Prot;Acc:E3VNM4]	down
AT5G67400	-5.3971	3.2287e-05	0.00020927	PER73	Peroxidase [Source:UniProtKB/TrEMBL;Acc:A3KPG1]	down
AT5G55820	-1.7273	3.306e-05	0.00021376	-	Inner centromere protein, ARK-binding region protein [Source:UniProtKB/TrEMBL;Acc:Q9FM57]	down
AT5G19520	-3.0359	3.3732e-05	0.00021751	MSL9	Mechanosensitive ion channel protein 9 [Source:UniProtKB/Swiss-Prot;Acc:Q84M97]	down
AT3G57600	-1.259	3.6978e-05	0.00023666	DREB2F	Dehydration-responsive element-binding protein 2F [Source:UniProtKB/Swiss-Prot;Acc:Q9SVX5]	down
AT1G24130	-1.9158	3.7664e-05	0.00024066	-	F3I6.5 protein [Source:UniProtKB/TrEMBL;Acc:O48679]	down
ATCG01110	-1.6544	3.9044e-05	0.00024862	NDHH	NAD(P)H-quinone oxidoreductase subunit H, chloroplastic [Source:UniProtKB/Swiss-Prot;Acc:P56753]	down
AT3G45070	-5.5253	3.9339e-05	0.00025022	-	Sulfotransferase [Source:UniProtKB/TrEMBL;Acc:A0A1I9LRV5]	down
AT1G23150	-1.2474	3.982e-05	0.00025302	-	Uncharacterized protein At1g23150 [Source:UniProtKB/TrEMBL;Acc:Q84JS3]	down
AT5G45890	-5.3766	4.0197e-05	0.00025501	SAG12	Senescence-specific cysteine protease SAG12 [Source:UniProtKB/Swiss-Prot;Acc:Q9FJ47]	down
AT3G15240	-3.3327	4.1282e-05	0.00026133	-	Serine/threonine-protein kinase WNK (With No Lysine)-like protein [Source:UniProtKB/TrEMBL;Acc:F4IXI5]	down
AT4G36450	-2.7258	4.2008e-05	0.00026564	MPK14	Mitogen-activated protein kinase 14 [Source:UniProtKB/Swiss-Prot;Acc:O23236]	down
AT1G07880	-1.0857	4.2604e-05	0.00026913	MPK13	Mitogen-activated protein kinase 13 [Source:UniProtKB/Swiss-Prot;Acc:Q9LQQ9]	down
AT2G31085	-5.4882	4.4408e-05	0.00027898	CLE6	CLE6 [Source:UniProtKB/TrEMBL;Acc:A0A178VSR3]	down
AT4G21270	-1.8418	4.4405e-05	0.00027898	KIN14C	Kinesin-like protein KIN-14C [Source:UniProtKB/Swiss-Prot;Acc:Q07970]	down
AT4G13690	-1.8402	4.4445e-05	0.00027914	-	RNA-binding protein [Source:UniProtKB/TrEMBL;Acc:Q1PE84]	down
AT5G41080	-1.5667	4.4586e-05	0.00027995	GDPD2	Glycerophosphodiester phosphodiesterase GDPD2 [Source:UniProtKB/Swiss-Prot;Acc:Q9FLM1]	down
AT3G46030	-1.0384	4.6697e-05	0.00029243	HTB11	HTB11 [Source:UniProtKB/TrEMBL;Acc:A0A384L1F0]	down
AT1G47980	-1.6399	4.7289e-05	0.00029568	-	unknown protein; FUNCTIONS IN: molecular_function unknown; INVOLVED IN: biological_process unknown; LOCATED IN: endomembrane system; EXPRESSED IN: 6 plant structures; EXPRESSED DURING: 4 anthesis, F mature embryo stage, petal differentiation and exp /.../ stage, E expanded cotyledon stage; BEST Arabidopsis thaliana protein match is: unknown protein (TAIR:AT3G62730.1); Ha. [Source:TAIR;Acc:AT1G479…	down
AT1G02900	-1.0529	4.9003e-05	0.00030498	RALF1	RALFL1 [Source:UniProtKB/TrEMBL;Acc:A0A178WER1]	down
AT3G27070	-2.2141	4.9805e-05	0.0003093	TOM20-1	Translocase outer membrane 20-1 [Source:UniProtKB/TrEMBL;Acc:F4JEW8]	down
AT2G32590	-1.2247	5.0623e-05	0.00031324	CAPH	Condensin complex subunit 2 [Source:UniProtKB/Swiss-Prot;Acc:Q564K3]	down
AT4G14465	-3.766	5.0976e-05	0.00031519	AHL20	AT-hook motif nuclear-localized protein 20 [Source:UniProtKB/Swiss-Prot;Acc:Q8GWQ2]	down
AT5G43020	-1.4175	5.2193e-05	0.00032154	-	Leucine-rich repeat protein kinase family protein [Source:UniProtKB/TrEMBL;Acc:Q9FMI2]	down
AT5G43520	-3.7047	5.2871e-05	0.00032505	-	Cysteine/Histidine-rich C1 domain family protein [Source:UniProtKB/TrEMBL;Acc:Q9FIY8]	down
AT3G05727	-5.3585	5.3514e-05	0.00032807	-	Defensin-like protein 204 [Source:UniProtKB/Swiss-Prot;Acc:Q56XB0]	down
AT3G46700	-4.8105	5.4174e-05	0.00033144	UGT76E3	Glycosyltransferase (Fragment) [Source:UniProtKB/TrEMBL;Acc:W8Q6Q0]	down
AT1G15570	-1.6347	5.4514e-05	0.00033335	CYCA2-3	CYCA2 [Source:UniProtKB/TrEMBL;Acc:A0A178WNJ4]	down
AT5G43700	-1.4507	5.5152e-05	0.00033708	IAA4	IAA4 [Source:UniProtKB/TrEMBL;Acc:A0A384LA06]	down
AT5G60780	-5.3904	5.5247e-05	0.00033749	NRT2.3	High affinity nitrate transporter 2.3 [Source:UniProtKB/Swiss-Prot;Acc:Q9FJH7]	down
AT5G40590	-5.2764	5.5665e-05	0.00033978	-	At5g40590 [Source:UniProtKB/TrEMBL;Acc:Q9FM39]	down
AT5G07140	-1.6898	5.7517e-05	0.00035001	-	Protein kinase superfamily protein [Source:UniProtKB/TrEMBL;Acc:F4K6K4]	down
AT1G33840	-1.3769	5.8161e-05	0.00035384	-	Protein of unknown function (DUF567) [Source:TAIR;Acc:AT1G33840]	down
AT3G58930	-1.0906	6.4235e-05	0.00038704	-	F-box/LRR-repeat protein At3g58930 [Source:UniProtKB/Swiss-Prot;Acc:Q8GXW6]	down
AT5G20740	-1.1017	6.5948e-05	0.00039647	-	Plant invertase/pectin methylesterase inhibitor superfamily protein [Source:TAIR;Acc:AT5G20740]	down
AT3G05950	-5.579	6.8284e-05	0.00040876	-	Germin-like protein subfamily 1 member 7 [Source:UniProtKB/Swiss-Prot;Acc:Q9SFF9]	down
AT5G12330	-5.2463	6.9518e-05	0.00041511	LRP1	Lateral root primordium (LRP) protein-related [Source:TAIR;Acc:AT5G12330]	down
AT4G03100	-1.3141	6.9954e-05	0.0004175	ROPGAP2	Rho GTPase-activating protein 2 [Source:UniProtKB/Swiss-Prot;Acc:F4JI46]	down
AT4G19920	-5.2905	7.1699e-05	0.00042717	-	Toll-Interleukin-Resistance (TIR) domain family protein [Source:UniProtKB/TrEMBL;Acc:F4JU09]	down
AT5G45070	-2.3146	7.4358e-05	0.00044137	PP2A8	Protein PHLOEM PROTEIN 2-LIKE A8 [Source:UniProtKB/Swiss-Prot;Acc:Q9FHE9]	down
AT1G47840	-1.0122	7.4737e-05	0.00044306	HXK3	Hexokinase-like 1 protein [Source:UniProtKB/Swiss-Prot;Acc:Q9FZG4]	down
AT5G06150	-1.3336	7.6307e-05	0.00045125	CYCB1-2	Cyclin-B1-2 [Source:UniProtKB/Swiss-Prot;Acc:Q39067]	down
AT1G07187	-1.0244	8.1548e-05	0.00047869	-	-	down
AT2G25090	-1.0897	8.1927e-05	0.00048079	CIPK16	Non-specific serine/threonine protein kinase [Source:UniProtKB/TrEMBL;Acc:A0A178W078]	down
AT5G14360	-1.0926	8.4237e-05	0.00049326	-	At5g14360 [Source:UniProtKB/TrEMBL;Acc:Q9LY93]	down
AT4G25990	-1.1461	9.5152e-05	0.00055097	CIL	CCT motif family protein (Fragment) [Source:UniProtKB/TrEMBL;Acc:C0SVJ8]	down
AT4G32780	-3.424	9.778e-05	0.00056359	-	phosphoinositide binding [Source:TAIR;Acc:AT4G32780]	down
AT2G05530	-4.8158	0.00010062	0.00057732	-	Glycine-rich protein [Source:UniProtKB/TrEMBL;Acc:Q9SL14]	down
AT4G31910	-3.035	0.00010112	0.00057991	BAT1	Brassinosteroid-related acyltransferase 1 [Source:UniProtKB/Swiss-Prot;Acc:Q9SZ58]	down
AT2G28620	-1.3331	0.00010362	0.00059322	-	P-loop containing nucleoside triphosphate hydrolases superfamily protein [Source:TAIR;Acc:AT2G28620]	down
AT4G20240	-5.4359	0.00010445	0.00059772	CYP71A27	cytochrome P450, family 71, subfamily A, polypeptide 27 [Source:TAIR;Acc:AT4G20240]	down
AT5G25010	-1.2566	0.0001057	0.00060344	-	Protein of unknown function (DUF1336) [Source:TAIR;Acc:AT5G25010]	down
AT3G52900	-1.0223	0.00010853	0.00061798	-	RAB6-interacting golgin (DUF662) [Source:UniProtKB/TrEMBL;Acc:Q9LFA1]	down
AT3G52490	-1.0076	0.0001087	0.00061876	SMXL3	Protein SMAX1-LIKE 3 [Source:UniProtKB/Swiss-Prot;Acc:Q9SVD0]	down
AT4G34580	-2.682	0.00010935	0.00062194	SFH1	SRH1 [Source:UniProtKB/TrEMBL;Acc:A0A178V672]	down
AT4G19680	-5.432	0.00011082	0.00062903	IRT2	Fe(2+) transport protein 2 [Source:UniProtKB/Swiss-Prot;Acc:O81850]	down
AT2G16270	-1.3074	0.000115	0.00064969	-	Transmembrane protein [Source:UniProtKB/TrEMBL;Acc:Q9SIX2]	down
AT3G03840	-1.3227	0.00011801	0.00066462	-	At3g03840 [Source:UniProtKB/TrEMBL;Acc:Q9SRW1]	down
AT4G26200	-1.1741	0.00012095	0.00067817	ACS7	1-aminocyclopropane-1-carboxylate synthase 7 [Source:UniProtKB/Swiss-Prot;Acc:Q9STR4]	down
ATCG00040	-1.9452	0.0001272	0.00070852	MATK	maturase K [Source:TAIR;Acc:ATCG00040]	down
AT4G18260	-1.772	0.00012921	0.00071856	-	Cytochrome b561 domain-containing protein At4g18260 [Source:UniProtKB/Swiss-Prot;Acc:Q0WPS2]	down
AT5G57090	-5.5311	0.00013308	0.00073684	PIN2	WAV6 [Source:UniProtKB/TrEMBL;Acc:A0A384LBE9]	down
ATCG00180	-1.1751	0.00013491	0.00074591	RPOC1	DNA-directed RNA polymerase subunit beta' [Source:UniProtKB/Swiss-Prot;Acc:P56763]	down
AT5G07080	-1.6232	0.00013723	0.00075719	-	HXXXD-type acyl-transferase family protein [Source:UniProtKB/TrEMBL;Acc:Q9LYQ7]	down
AT3G22900	-1.2264	0.00013856	0.00076346	NRPD7	DNA-directed RNA polymerase IV subunit 7 [Source:UniProtKB/Swiss-Prot;Acc:Q8LE42]	down
AT4G01730	-1.6055	0.0001451	0.00079638	PAT18	Protein S-acyltransferase 18 [Source:UniProtKB/Swiss-Prot;Acc:Q9M115]	down
AT4G31730	-1.4743	0.00014862	0.0008144	GDU1	Protein GLUTAMINE DUMPER 1 [Source:UniProtKB/Swiss-Prot;Acc:O81775]	down
AT4G35160	-1.4271	0.00015194	0.00083142	ASMT	Acetylserotonin O-methyltransferase [Source:UniProtKB/Swiss-Prot;Acc:Q9T003]	down
AT4G30800	-1.0733	0.00015299	0.00083676	RPS11B	40S ribosomal protein S11-2 [Source:UniProtKB/Swiss-Prot;Acc:O65569]	down
AT3G58650	-1.8744	0.00015734	0.00085745	-	TRM7 [Source:UniProtKB/TrEMBL;Acc:A0A384KX90]	down
AT2G24720	-4.4675	0.00015796	0.00085963	GLR2.2	Glutamate receptor 2.2 [Source:UniProtKB/Swiss-Prot;Acc:Q9SHV1]	down
AT5G55170	-1.3731	0.00016374	0.00088786	SUMO3	Small ubiquitin-related modifier 3 [Source:UniProtKB/Swiss-Prot;Acc:Q9FLP5]	down
AT5G62165	-1.1509	0.00016605	0.00089848	AGL42	MADS-box protein AGL42 [Source:UniProtKB/Swiss-Prot;Acc:Q9FIS1]	down
AT5G03570	-4.4644	0.00016676	0.00090158	IREG2	iron regulated 2 [Source:TAIR;Acc:AT5G03570]	down
AT5G43080	-1.0302	0.00017754	0.00095316	CYCA3-1	Putative cyclin-A3-1 [Source:UniProtKB/Swiss-Prot;Acc:Q9FMH5]	down
AT1G60470	-2.0397	0.00017782	0.00095448	GOLS4	Galactinol synthase 4 [Source:UniProtKB/Swiss-Prot;Acc:O22693]	down
AT5G15180	-5.1782	0.0001874	0.0010003	PER56	Peroxidase 56 [Source:UniProtKB/Swiss-Prot;Acc:Q9LXG3]	down
AT5G49850	-3.5505	0.00018802	0.0010031	JAL46	Jacalin-related lectin 46 [Source:UniProtKB/Swiss-Prot;Acc:Q9LTA8]	down
AT2G21880	-1.3019	0.00019431	0.0010339	RABG2	RAB7A [Source:UniProtKB/TrEMBL;Acc:A0A178VZI8]	down
AT1G07367	-1.5922	0.00019839	0.001053	-	-	down
AT3G05890	-3.2648	0.00020555	0.001086	RCI2B	At3g05890 [Source:UniProtKB/TrEMBL;Acc:Q67Z65]	down
AT1G71380	-5.0633	0.00020644	0.0010899	CEL3	Endoglucanase [Source:UniProtKB/TrEMBL;Acc:Q0V7W1]	down
AT4G22640	-5.0633	0.00020644	0.0010899	-	Bifunctional inhibitor/lipid-transfer protein/seed storage 2S albumin superfamily protein [Source:UniProtKB/TrEMBL;Acc:O49645]	down
AT5G13910	-5.327	0.00021459	0.0011295	LEP	LEP [Source:UniProtKB/TrEMBL;Acc:A0A178UQP2]	down
AT4G19380	-1.2848	0.00021944	0.0011515	-	Long-chain fatty alcohol dehydrogenase family protein [Source:TAIR;Acc:AT4G19380]	down
AT4G21600	-5.1611	0.00022518	0.0011793	ENDO5	Endonuclease 5 [Source:UniProtKB/Swiss-Prot;Acc:F4JJL3]	down
AT1G04360	-1.218	0.00024192	0.0012573	ATL1	RING-H2 finger protein ATL1 [Source:UniProtKB/Swiss-Prot;Acc:P93823]	down
AT2G28120	-1.0249	0.00024224	0.0012587	-	At2g28120/F24D13.9 [Source:UniProtKB/TrEMBL;Acc:Q9ZUV4]	down
AT5G01910	-1.8138	0.00024567	0.0012748	-	Myelin transcription factor [Source:UniProtKB/TrEMBL;Acc:Q1PE06]	down
AT5G38820	-4.3944	0.00025737	0.0013298	-	-	down
AT4G14330	-1.4137	0.0002622	0.001353	KIN10A	Kinesin-like protein KIN-10A [Source:UniProtKB/Swiss-Prot;Acc:Q8VWI7]	down
ATCG00290	-2.9139	0.00029366	0.0014984	TRNS.2	tRNA-Ser [Source:TAIR;Acc:ATCG00290]	down
AT3G11460	-1.3019	0.00029523	0.0015055	PCMP-H52	Putative pentatricopeptide repeat-containing protein At3g11460, mitochondrial [Source:UniProtKB/Swiss-Prot;Acc:Q9CAY1]	down
ATCG00500	-1.477	0.00029855	0.0015192	ACCD	Acetyl-coenzyme A carboxylase carboxyl transferase subunit beta, chloroplastic [Source:UniProtKB/TrEMBL;Acc:A0A1B1W4V3]	down
AT3G58150	-1.8541	0.00030137	0.0015319	-	Optic atrophy 3 protein (OPA3) [Source:UniProtKB/TrEMBL;Acc:F4J4P1]	down
AT5G63660	-4.9178	0.00030282	0.0015386	PDF2.5	Defensin-like protein 6 [Source:UniProtKB/Swiss-Prot;Acc:Q9FFP8]	down
AT2G28960	-4.9439	0.00030512	0.0015487	-	Probable LRR receptor-like serine/threonine-protein kinase At2g28960 [Source:UniProtKB/Swiss-Prot;Acc:C0LGL4]	down
AT3G48540	-1.7602	0.00030791	0.0015612	-	Cytidine/deoxycytidylate deaminase family protein [Source:UniProtKB/TrEMBL;Acc:Q1PEH3]	down
AT1G49570	-5.0259	0.00030924	0.0015662	PER10	Peroxidase [Source:UniProtKB/TrEMBL;Acc:A0A178WK78]	down
AT4G26660	-1.5086	0.00031	0.0015698	-	At4g26660 [Source:UniProtKB/TrEMBL;Acc:Q9SU98]	down
ATMG01360	-1.0852	0.00031022	0.00157	COX1	Cytochrome c oxidase subunit 1 [Source:UniProtKB/Swiss-Prot;Acc:P60620]	down
AT5G43180	-1.2567	0.00032361	0.0016301	-	At5g43180 [Source:UniProtKB/TrEMBL;Acc:Q9LUH6]	down
AT3G60140	-3.5846	0.00032355	0.0016301	BGLU30	Beta-glucosidase 30 [Source:UniProtKB/Swiss-Prot;Acc:Q9M1C9]	down
AT1G49200	-2.6769	0.00032508	0.0016357	ATL75	RING-H2 finger protein ATL75 [Source:UniProtKB/Swiss-Prot;Acc:Q94BY6]	down
AT1G65680	-5.1691	0.00032971	0.0016573	EXPB2	Putative expansin-B2 [Source:UniProtKB/Swiss-Prot;Acc:Q9SHY6]	down
AT1G01370	-1.0056	0.00034713	0.001731	HTR12	Histone H3-like centromeric protein HTR12 [Source:UniProtKB/Swiss-Prot;Acc:Q8RVQ9]	down
AT1G14630	-1.5079	0.00034998	0.0017437	-	unknown protein; BEST Arabidopsis thaliana protein match is: unknown protein (TAIR:AT2G01990.1); Ha. [Source:TAIR;Acc:AT1G14630]	down
AT4G05190	-1.1854	0.00035653	0.0017746	KIN14D	Kinesin-like protein KIN-14D [Source:UniProtKB/Swiss-Prot;Acc:F4JGP4]	down
AT1G14185	-2.7629	0.00036805	0.0018251	-	At1g14180/F7A19_27 [Source:UniProtKB/TrEMBL;Acc:Q9XI69]	down
AT4G37940	-5.0692	0.00036843	0.0018266	AGL21	Agamous-like MADS-box protein AGL21 [Source:UniProtKB/Swiss-Prot;Acc:Q9SZJ6]	down
AT2G44840	-1.5391	0.00036929	0.0018293	ERF13	Ethylene-responsive transcription factor 13 [Source:UniProtKB/Swiss-Prot;Acc:Q8L9K1]	down
AT4G31110	-2.0888	0.000387	0.001906	WAKL18	Wall-associated receptor kinase-like 18 [Source:UniProtKB/Swiss-Prot;Acc:Q0WNY5]	down
AT1G33055	-2.225	0.00039014	0.0019187	-	Uncharacterized protein unannotated coding sequence from BAC F9L11 [Source:UniProtKB/TrEMBL;Acc:Q94K21]	down
AT1G66020	-3.0334	0.00039037	0.0019194	TPS26	Terpenoid synthase 26 [Source:UniProtKB/Swiss-Prot;Acc:Q9C8E3]	down
AT2G42260	-1.1943	0.00040055	0.0019658	PYM	Protein POLYCHOME [Source:UniProtKB/Swiss-Prot;Acc:O48533]	down
AT4G15690	-1.0166	0.00040236	0.0019739	GRXS5	Monothiol glutaredoxin-S5 [Source:UniProtKB/Swiss-Prot;Acc:O23420]	down
AT5G67620	-1.2313	0.00040309	0.001977	-	At5g67620 [Source:UniProtKB/TrEMBL;Acc:Q9FJW1]	down
AT4G38660	-1.0651	0.00040585	0.0019885	-	Pathogenesis-related thaumatin superfamily protein [Source:UniProtKB/TrEMBL;Acc:Q8VYN5]	down
AT1G49320	-2.441	0.00040775	0.001997	USPL1	BURP domain protein USPL1 [Source:UniProtKB/Swiss-Prot;Acc:Q9XI99]	down
AT2G01900	-4.9728	0.00041025	0.002008	-	DNAse I-like superfamily protein [Source:TAIR;Acc:AT2G01900]	down
AT2G01880	-4.9113	0.00041375	0.0020235	PAP7	Purple acid phosphatase 7 [Source:UniProtKB/Swiss-Prot;Acc:Q8S341]	down
AT3G01330	-1.5221	0.00042457	0.0020693	E2FF	E2F transcription factor-like E2FF [Source:UniProtKB/Swiss-Prot;Acc:Q8RWL0]	down
AT2G21220	-1.4056	0.0004336	0.0021059	-	Putative auxin-regulated protein [Source:UniProtKB/TrEMBL;Acc:Q9SIG9]	down
AT2G17830	-1.3358	0.0004385	0.0021263	-	At2g17830 [Source:UniProtKB/TrEMBL;Acc:Q058M6]	down
AT3G20590	-5.0158	0.00044129	0.002139	-	Late embryogenesis abundant (LEA) hydroxyproline-rich glycoprotein family [Source:UniProtKB/TrEMBL;Acc:Q9LJT9]	down
AT3G02640	-1.2073	0.00045247	0.0021856	-	F16B3.27 protein [Source:UniProtKB/TrEMBL;Acc:Q9M878]	down
AT1G15175	-1.1771	0.00045818	0.00221	-	other RNA [Source:TAIR;Acc:AT1G15175]	down
AT2G01010	-1.1889	0.00046483	0.0022389	-	rRNA [Source:TAIR;Acc:AT2G01010]	down
AT5G48660	-1.1247	0.00047616	0.0022848	-	B-cell receptor-associated protein 31-like protein [Source:UniProtKB/TrEMBL;Acc:Q9FJK4]	down
AT5G19970	-1.368	0.00050062	0.0023887	-	unknown protein; Ha. [Source:TAIR;Acc:AT5G19970]	down
AT3G26330	-4.1834	0.00052021	0.0024703	CYP71B37	Cytochrome P450 71B37 [Source:UniProtKB/Swiss-Prot;Acc:Q9LIP3]	down
AT5G59720	-1.2321	0.00053311	0.0025239	HSP18.1	18.1 kDa class I heat shock protein [Source:UniProtKB/Swiss-Prot;Acc:P19037]	down
AT5G41290	-4.3098	0.00053779	0.0025432	CRRSP58	Cysteine-rich repeat secretory protein 58 [Source:UniProtKB/Swiss-Prot;Acc:Q9FHD4]	down
AT5G23830	-4.6605	0.00053917	0.0025477	-	MD-2-related lipid recognition domain-containing protein [Source:UniProtKB/TrEMBL;Acc:Q9FF97]	down
AT3G44050	-1.2524	0.00054039	0.0025525	KIN12E	Kinesin-like protein KIN-12E [Source:UniProtKB/Swiss-Prot;Acc:F4J1U4]	down
AT4G20210	-4.9246	0.00054249	0.0025613	TPS08	Terpenoid synthase 8 [Source:UniProtKB/Swiss-Prot;Acc:O65435]	down
AT2G37470	-1.4204	0.00055897	0.0026303	-	Histone H2B.4 [Source:UniProtKB/Swiss-Prot;Acc:Q9ZUS0]	down
AT5G59090	-3.312	0.00056061	0.002637	SBT4.12	Subtilisin-like protease SBT4.12 [Source:UniProtKB/Swiss-Prot;Acc:Q8L7D2]	down
AT5G25160	-3.5002	0.00056467	0.0026494	ZFP3	ZFP3 zinc finger protein [Source:UniProtKB/TrEMBL;Acc:Q0WT56]	down
AT3G60330	-1.6316	0.00056445	0.0026494	AHA7	Plasma membrane ATPase [Source:UniProtKB/TrEMBL;Acc:A0A1I9LS30]	down
AT3G55660	-1.8182	0.00058119	0.0027131	ROPGEF6	Rop guanine nucleotide exchange factor 6 [Source:UniProtKB/Swiss-Prot;Acc:Q9M056]	down
AT5G65420	-1.5177	0.00058293	0.0027201	CYCD4;1	CYCLIN D41 [Source:UniProtKB/TrEMBL;Acc:F4KHY3]	down
AT3G47210	-2.0961	0.00058687	0.0027374	-	AT3g47210/F13I12_260 [Source:UniProtKB/TrEMBL;Acc:Q9SD52]	down
AT1G29100	-4.9186	0.00059999	0.0027893	-	Heavy metal transport/detoxification superfamily protein [Source:TAIR;Acc:AT1G29100]	down
AT4G22120	-1.1335	0.00060101	0.0027935	CSC1	Hyperosmolality-gated Ca2+ permeable channel 1.2 [Source:UniProtKB/TrEMBL;Acc:A0A097NUP4]	down
AT1G67110	-2.3959	0.00060641	0.0028159	CYP735A2	Cytokinin hydroxylase [Source:UniProtKB/Swiss-Prot;Acc:Q9ZW95]	down
AT3G23730	-1.0177	0.00061426	0.0028485	XTH16	Probable xyloglucan endotransglucosylase/hydrolase protein 16 [Source:UniProtKB/Swiss-Prot;Acc:Q8LG58]	down
AT4G02110	-1.0167	0.00063118	0.0029207	-	BRCT domain-containing protein At4g02110 [Source:UniProtKB/Swiss-Prot;Acc:O04251]	down
AT1G23100	-1.1038	0.00063233	0.0029249	-	GroES-like family protein [Source:UniProtKB/TrEMBL;Acc:Q8LDC9]	down
AT1G51420	-3.4484	0.00063408	0.0029313	ATSPP1	sucrose-phosphatase 1 [Source:TAIR;Acc:AT1G51420]	down
AT5G56120	-1.5322	0.00063505	0.0029352	-	At5g56120 [Source:UniProtKB/TrEMBL;Acc:Q6NPP2]	down
AT3G32030	-4.1719	0.00063875	0.0029494	TPS30	Terpenoid synthase 30 [Source:UniProtKB/Swiss-Prot;Acc:Q9LH31]	down
AT1G52910	-2.3077	0.00064224	0.0029619	-	At1g52910 [Source:UniProtKB/TrEMBL;Acc:Q9C930]	down
AT4G27370	-1.0756	0.00065546	0.0030157	VIIIB	P-loop containing nucleoside triphosphate hydrolases superfamily protein [Source:TAIR;Acc:AT4G27370]	down
AT2G30760	-1.1	0.00067742	0.0031076	-	Uncharacterized protein At2g30760 [Source:UniProtKB/TrEMBL;Acc:O49341]	down
AT1G44110	-1.298	0.0006857	0.0031401	CYCA1-1	CYCA1 [Source:UniProtKB/TrEMBL;Acc:A0A178W0H5]	down
AT3G57157	-1.3208	0.00069745	0.0031891	-	other RNA [Source:TAIR;Acc:AT3G57157]	down
AT2G23700	-1.0455	0.00070075	0.0032023	-	Uncharacterized protein At2g23700 [Source:UniProtKB/TrEMBL;Acc:O64832]	down
AT4G17160	-3.2364	0.00072232	0.0032876	RABB1A	RABB1a [Source:UniProtKB/TrEMBL;Acc:A0A178UXW9]	down
AT2G34020	-5.4218	0.00073547	0.0033431	-	Calcium-binding EF-hand family protein [Source:TAIR;Acc:AT2G34020]	down
AT2G01918	-1.0183	0.0007402	0.0033627	PQL3	PsbQ-like protein 3, chloroplastic [Source:UniProtKB/Swiss-Prot;Acc:Q2V4B2]	down
AT4G06195	-1.7564	0.00074627	0.0033857	-	-	down
AT2G04235	-1.3686	0.00076405	0.0034579	-	unknown protein; FUNCTIONS IN: molecular_function unknown; INVOLVED IN: biological_process unknown; LOCATED IN: cellular_component unknown; EXPRESSED IN: cultured cell; Ha. [Source:TAIR;Acc:AT2G04235]	down
AT4G36180	-1.0535	0.00076718	0.0034707	-	Probable LRR receptor-like serine/threonine-protein kinase At4g36180 [Source:UniProtKB/Swiss-Prot;Acc:C0LGS2]	down
AT5G45670	-3.3812	0.00077019	0.0034817	-	GDSL esterase/lipase At5g45670 [Source:UniProtKB/Swiss-Prot;Acc:Q9FK75]	down
AT1G10780	-1.5021	0.00077427	0.0034988	-	F-box/RNI-like superfamily protein [Source:TAIR;Acc:AT1G10780]	down
AT2G07727	-1.7982	0.00078511	0.0035431	-	Di-haem cytochrome, transmembrane;Cytochrome b/b6, C-terminal [Source:TAIR;Acc:AT2G07727]	down
AT4G36105	-1.9692	0.00078872	0.0035587	-	unknown protein; FUNCTIONS IN: molecular_function unknown; INVOLVED IN: biological_process unknown; LOCATED IN: nucleus; EXPRESSED IN: 6 plant structures; EXPRESSED DURING: LP.04 four leaves visible, 4 anthesis, petal differentiation and expansion s /.../BEST Arabidopsis thaliana protein match is: unknown protein (TAIR:AT2G17990.1); Ha. [Source:TAIR;Acc:AT4G36105]	down
AT5G66985	-2.9007	0.00079411	0.003579	-	At5g66985 [Source:UniProtKB/TrEMBL;Acc:Q8L9T9]	down
AT1G14120	-3.241	0.00080236	0.0036134	-	2-oxoglutarate (2OG) and Fe(II)-dependent oxygenase superfamily protein [Source:UniProtKB/TrEMBL;Acc:Q9XI76]	down
AT2G04955	-1.4937	0.00083821	0.0037551	-	-	down
AT5G05500	-4.8304	0.00085486	0.0038225	-	At5g05500 [Source:UniProtKB/TrEMBL;Acc:Q9FFG5]	down
AT5G49690	-4.7959	0.00087119	0.0038846	UGT91C1	UDP-glycosyltransferase 91C1 [Source:UniProtKB/Swiss-Prot;Acc:Q9LTA3]	down
AT1G63410	-4.7838	0.00087644	0.0039065	-	Protein LURP-one-related 4 [Source:UniProtKB/Swiss-Prot;Acc:Q9SH27]	down
AT5G51600	-1.5263	0.00088363	0.0039342	MAP65-3	65-kDa microtubule-associated protein 3 [Source:UniProtKB/Swiss-Prot;Acc:Q9FHM4]	down
AT3G13760	-4.765	0.00088449	0.0039373	-	Cysteine/Histidine-rich C1 domain family protein [Source:UniProtKB/TrEMBL;Acc:Q9LIC4]	down
AT5G39190	-2.1219	0.00090967	0.0040366	GLP5A	Germin-like protein subfamily 1 member 20 [Source:UniProtKB/Swiss-Prot;Acc:P92996]	down
ATCG00440	-1.6148	0.00092482	0.004097	NDHC	NAD(P)H-quinone oxidoreductase subunit 3, chloroplastic [Source:UniProtKB/TrEMBL;Acc:A0A1B1W4V1]	down
AT5G45630	-1.0862	0.00094617	0.0041776	-	Putative uncharacterized protein [Source:UniProtKB/TrEMBL;Acc:Q9FK78]	down
AT2G42060	-4.1593	0.00099981	0.0043836	-	At2g42060 [Source:UniProtKB/TrEMBL;Acc:P93741]	down
AT1G49210	-1.1634	0.0010605	0.0046166	ATL76	E3 ubiquitin-protein ligase ATL76 [Source:UniProtKB/Swiss-Prot;Acc:Q6NML0]	down
AT1G74675	-4.8497	0.001061	0.004618	-	Transmembrane protein [Source:UniProtKB/TrEMBL;Acc:A0A1P8AVR2]	down
AT4G01270	-1.4509	0.0010729	0.0046604	-	Putative RING zinc finger protein [Source:UniProtKB/TrEMBL;Acc:Q9M143]	down
AT1G67780	-3.318	0.0010785	0.004678	-	Zinc-finger domain of monoamine-oxidase A repressor R1 protein [Source:UniProtKB/TrEMBL;Acc:F4HTR3]	down
AT1G12870	-4.7905	0.0011106	0.0047944	-	Putative F-box/kelch-repeat protein At1g12870 [Source:UniProtKB/Swiss-Prot;Acc:Q9LPW2]	down
AT5G42965	-1.8408	0.0011122	0.0047997	-	Polynucleotidyl transferase, ribonuclease H-like superfamily protein [Source:UniProtKB/TrEMBL;Acc:Q3E8I3]	down
AT5G19340	-4.7784	0.001121	0.0048323	-	At5g19340 [Source:UniProtKB/TrEMBL;Acc:Q6NM33]	down
AT1G07743	-2.2351	0.0011325	0.0048778	-	-	down
AT4G36610	-4.0429	0.0011898	0.0050971	-	Alpha/beta-Hydrolases superfamily protein [Source:UniProtKB/TrEMBL;Acc:O23220]	down
AT3G06160	-1.4613	0.0011917	0.0051041	-	AP2/B3-like transcriptional factor family protein [Source:UniProtKB/TrEMBL;Acc:F4J9Q0]	down
AT2G33793	-2.0205	0.0012092	0.0051724	-	unknown protein; Ha. [Source:TAIR;Acc:AT2G33793]	down
AT3G17730	-1.223	0.001223	0.0052278	anac057	NAC domain containing protein 57 [Source:UniProtKB/TrEMBL;Acc:Q9LSH5]	down
AT3G45710	-3.1833	0.0012357	0.0052801	NPF2.5	Protein NRT1/ PTR FAMILY 2.5 [Source:UniProtKB/Swiss-Prot;Acc:Q9M172]	down
AT3G19050	-1.1054	0.0012914	0.005484	KIN12D	POK2 [Source:UniProtKB/TrEMBL;Acc:A0A178VJB1]	down
AT2G17630	-1.0663	0.0013432	0.0056766	PSAT2	Phosphoserine aminotransferase 2, chloroplastic [Source:UniProtKB/Swiss-Prot;Acc:Q9SHP0]	down
AT3G60970	-1.076	0.0013686	0.0057727	ABCC15	Putative ABC transporter C family member 15 [Source:UniProtKB/Swiss-Prot;Acc:Q7FB56]	down
AT5G20470	-4.6703	0.0013739	0.0057933	-	Myosin [Source:UniProtKB/TrEMBL;Acc:F4K5I9]	down
AT5G38540	-5.2244	0.0013941	0.005869	-	Mannose-binding lectin superfamily protein [Source:TAIR;Acc:AT5G38540]	down
AT1G65480	-4.6425	0.0013992	0.0058875	FT	PEBP (phosphatidylethanolamine-binding protein) family protein [Source:TAIR;Acc:AT1G65480]	down
AT4G25560	-4.9335	0.0014039	0.0059062	LAF1	Transcription factor LAF1 [Source:UniProtKB/Swiss-Prot;Acc:Q9M0K4]	down
AT3G16390	-2.4642	0.0014075	0.0059189	NSP3	Nitrile-specifier protein 3 [Source:UniProtKB/Swiss-Prot;Acc:O04318]	down
AT1G72100	-3.2309	0.0014161	0.0059491	-	Late embryogenesis abundant domain-containing protein / LEA domain-containing protein [Source:UniProtKB/TrEMBL;Acc:Q9C7H3]	down
AT3G13277	-1.2692	0.0014188	0.0059584	-	other RNA [Source:TAIR;Acc:AT3G13277]	down
AT1G68150	-4.8327	0.0014346	0.0060135	WRKY9	WRKY9 [Source:UniProtKB/TrEMBL;Acc:A0A178WJS2]	down
AT2G19970	-4.0483	0.0014704	0.0061446	-	At2g19970 [Source:UniProtKB/TrEMBL;Acc:Q9SL83]	down
AT3G54770	-4.7976	0.001487	0.0062031	ARP1	Probable RNA-binding protein ARP1 [Source:UniProtKB/Swiss-Prot;Acc:Q9M1S3]	down
AT4G14650	-5.2949	0.0014908	0.0062168	-	At4g14650 [Source:UniProtKB/TrEMBL;Acc:Q6NKT4]	down
AT1G52130	-2.7873	0.0015054	0.0062703	JAL13	Jacalin-related lectin 13 [Source:UniProtKB/Swiss-Prot;Acc:Q9ZU13]	down
AT4G12620	-1.088	0.001551	0.0064376	ORC1B	UNE13 [Source:UniProtKB/TrEMBL;Acc:A0A178UTR9]	down
AT4G39630	-1.4311	0.0015587	0.0064641	-	unknown protein; Ha. [Source:TAIR;Acc:AT4G39630]	down
AT4G34360	-1.0816	0.00156	0.006467	-	At4g34360 [Source:UniProtKB/TrEMBL;Acc:Q6ID86]	down
AT3G24450	-1.1744	0.0015649	0.006485	-	Heavy metal transport/detoxification superfamily protein [Source:UniProtKB/TrEMBL;Acc:Q9LHF4]	down
AT2G46495	-4.6762	0.0015772	0.0065303	ATL21A	Putative RING-H2 finger protein ATL21A [Source:UniProtKB/Swiss-Prot;Acc:P0CH01]	down
AT3G13437	-1.2565	0.0016177	0.0066866	-	Transmembrane protein [Source:UniProtKB/TrEMBL;Acc:A0A1I9LNG9]	down
AT5G04370	-4.6279	0.0016403	0.006767	NAMT1	S-adenosyl-L-methionine-dependent methyltransferases superfamily protein [Source:UniProtKB/TrEMBL;Acc:Q0WL44]	down
AT1G67150	-4.6128	0.0016585	0.0068243	-	Transmembrane protein, putative (DUF247) [Source:UniProtKB/TrEMBL;Acc:Q6E287]	down
AT1G23530	-1.5254	0.0016711	0.0068656	-	At1g23530 [Source:UniProtKB/TrEMBL;Acc:Q9ZUE1]	down
AT3G27360	-1.0524	0.0016709	0.0068656	HTR2	Histone H3 [Source:UniProtKB/TrEMBL;Acc:Q0WRA9]	down
AT5G37450	-4.0078	0.0016779	0.0068891	-	Leucine-rich repeat protein kinase family protein [Source:TAIR;Acc:AT5G37450]	down
AT5G62550	-1.4543	0.0016786	0.0068896	-	Microtubule-associated futsch-like protein [Source:UniProtKB/TrEMBL;Acc:Q9FJJ1]	down
AT1G80080	-2.4529	0.0016851	0.0069139	TMM	TMM [Source:UniProtKB/TrEMBL;Acc:A0A178WJY8]	down
AT1G20610	-1.5593	0.0016859	0.0069157	CYCB2-3	Cyclin-B2-3 [Source:UniProtKB/Swiss-Prot;Acc:Q9LDM4]	down
AT1G49870	-1.52	0.0017428	0.0071137	-	Myosin-2 heavy chain-like protein [Source:UniProtKB/TrEMBL;Acc:Q9C6C7]	down
AT2G29330	-4.1035	0.0017437	0.0071164	TRI	Tropinone reductase homolog At2g29330 [Source:UniProtKB/Swiss-Prot;Acc:Q9ZW16]	down
AT3G10880	-2.1539	0.0017658	0.0071879	-	Tropomyosin [Source:UniProtKB/TrEMBL;Acc:Q58FW3]	down
AT2G29060	-2.6689	0.0017697	0.0072016	SCL33	Scarecrow-like protein 33 [Source:UniProtKB/Swiss-Prot;Acc:P0C883]	down
AT2G41340	-1.5691	0.0017871	0.0072624	NRPD5B	DNA-directed RNA polymerases IV and V subunit 5B [Source:UniProtKB/Swiss-Prot;Acc:Q9ZVB9]	down
AT3G20015	-1.0999	0.0018048	0.0073288	ASPG2	Protein ASPARTIC PROTEASE IN GUARD CELL 2 [Source:UniProtKB/Swiss-Prot;Acc:Q9LHE3]	down
AT1G60095	-3.9734	0.0018306	0.0074165	-	Mannose-binding lectin superfamily protein [Source:TAIR;Acc:AT1G60095]	down
AT5G62240	-2.5525	0.0018644	0.0075406	-	Cell cycle regulated microtubule associated protein [Source:UniProtKB/TrEMBL;Acc:Q5XUX8]	down
ATCG00800	-1.205	0.0018796	0.0075942	RPS3	30S ribosomal protein S3, chloroplastic [Source:UniProtKB/Swiss-Prot;Acc:P56798]	down
AT3G12170	-1.4229	0.0018848	0.0076127	-	Chaperone DnaJ-domain superfamily protein [Source:UniProtKB/TrEMBL;Acc:A0A1I9LLP0]	down
AT1G35180	-1.5162	0.001902	0.0076759	-	At1g35180 [Source:UniProtKB/TrEMBL;Acc:Q6IDJ6]	down
AT2G25980	-5.1671	0.0019604	0.0078715	JAL20	Jacalin-related lectin 20 [Source:UniProtKB/Swiss-Prot;Acc:O80998]	down
AT4G22620	-1.4094	0.0019874	0.0079694	-	Auxin-responsive family protein [Source:UniProtKB/TrEMBL;Acc:O49643]	down
AT2G01610	-1.1224	0.0020051	0.008032	-	At2g01610 [Source:UniProtKB/TrEMBL;Acc:Q9ZNU5]	down
AT3G21590	-4.56	0.0020216	0.0080907	-	Senescence/dehydration-associated protein-like protein [Source:UniProtKB/TrEMBL;Acc:A0A1I9LQF6]	down
ATCG00540	-1.137	0.0020292	0.0081187	PETA	Cytochrome f [Source:UniProtKB/Swiss-Prot;Acc:P56771]	down
ATCG00340	-1.16	0.0020484	0.0081862	PSAB	Photosystem I P700 chlorophyll a apoprotein A2 [Source:UniProtKB/TrEMBL;Acc:A0A1B1W4U2]	down
AT5G37478	-4.573	0.0020725	0.0082716	-	TPX2 (Targeting protein for Xklp2) protein family [Source:UniProtKB/TrEMBL;Acc:F4K773]	down
AT2G47950	-2.5931	0.0020772	0.0082875	-	unknown protein; FUNCTIONS IN: molecular_function unknown; INVOLVED IN: biological_process unknown; LOCATED IN: endomembrane system; EXPRESSED IN: root, flower; EXPRESSED DURING: petal differentiation and expansion stage; BEST Arabidopsis thaliana p /.../ match is: unknown protein (TAIR:AT3G62990.1); Ha. [Source:TAIR;Acc:AT2G47950]	down
AT5G44610	-1.7042	0.0020912	0.0083304	PCAP2	Plasma membrane-associated cation-binding protein 2 [Source:UniProtKB/Swiss-Prot;Acc:Q9LU05]	down
AT3G61920	-3.9589	0.0020914	0.0083304	-	At3g61920 [Source:UniProtKB/TrEMBL;Acc:Q9M273]	down
AT3G23190	-3.1624	0.0020923	0.0083313	-	At3g23190 [Source:UniProtKB/TrEMBL;Acc:Q9LTC9]	down
ATCG00660	-1.5111	0.0020934	0.0083327	RPL20	50S ribosomal protein L20, chloroplastic [Source:UniProtKB/Swiss-Prot;Acc:P56794]	down
AT1G15085	-1.8858	0.0020997	0.008355	-	-	down
AT5G15660	-4.6666	0.0021197	0.0084233	-	Putative F-box protein At5g15660 [Source:UniProtKB/Swiss-Prot;Acc:Q9LFW0]	down
AT1G16390	-1.9661	0.0021609	0.0085659	OCT3	Organic cation/carnitine transporter 3 [Source:UniProtKB/Swiss-Prot;Acc:Q9SA38]	down
AT5G50300	-4.6437	0.0021674	0.0085886	AZG2	Xanthine/uracil permease family protein [Source:TAIR;Acc:AT5G50300]	down
AT3G05920	-4.6398	0.0021788	0.008628	HIPP43	Heavy metal-associated isoprenylated plant protein 43 [Source:UniProtKB/Swiss-Prot;Acc:Q9SFF7]	down
AT2G38320	-1.1199	0.0021981	0.0086959	TBL34	Protein trichome birefringence-like 34 [Source:UniProtKB/Swiss-Prot;Acc:O80919]	down
AT3G26550	-4.629	0.0022013	0.0087062	-	CHP-rich zinc finger protein-like [Source:UniProtKB/TrEMBL;Acc:Q9LRV1]	down
AT4G39320	-1.1823	0.0022161	0.008751	-	AT4g39320/T22F8_220 [Source:UniProtKB/TrEMBL;Acc:Q9T038]	down
AT5G24860	-4.6152	0.002232	0.0088069	FPF1	flowering promoting factor 1 [Source:TAIR;Acc:AT5G24860]	down
AT2G25790	-1.1695	0.0022458	0.0088539	-	Probably inactive leucine-rich repeat receptor-like protein kinase At2g25790 [Source:UniProtKB/Swiss-Prot;Acc:O82318]	down
AT4G33170	-1.95	0.0022567	0.0088894	PCMP-H53	Pentatricopeptide repeat-containing protein At4g33170 [Source:UniProtKB/Swiss-Prot;Acc:Q9SMZ2]	down
AT1G62975	-1.102	0.0022759	0.0089535	BHLH125	Transcription factor bHLH125 [Source:UniProtKB/Swiss-Prot;Acc:Q9LQ08]	down
AT3G58480	-1.7328	0.0023331	0.0091477	IQM6	IQ domain-containing protein IQM6 [Source:UniProtKB/Swiss-Prot;Acc:Q9M2G8]	down
AT3G25980	-1.0703	0.0023366	0.0091561	MAD2	Mitotic spindle checkpoint protein MAD2 [Source:UniProtKB/Swiss-Prot;Acc:Q9LU93]	down
AT2G08610	-1.3188	0.0023676	0.0092651	-	-	down
AT4G27510	-1.7676	0.0024101	0.0094115	-	2-isopropylmalate synthase [Source:UniProtKB/TrEMBL;Acc:Q5XV71]	down
AT3G60840	-1.1437	0.0024557	0.0095567	MAP65-4	65-kDa microtubule-associated protein 4 [Source:UniProtKB/Swiss-Prot;Acc:Q9LZY0]	down
AT1G02700	-1.3892	0.0025047	0.009725	-	GATA transcription factor-like protein [Source:UniProtKB/TrEMBL;Acc:Q9FWY8]	down
AT5G24220	-4.4936	0.0025401	0.0098437	-	Gb [Source:UniProtKB/TrEMBL;Acc:Q9FNG0]	down
AT2G31083	-4.4923	0.0025449	0.0098589	CLE5	CLAVATA3/ESR-RELATED 5 [Source:TAIR;Acc:AT2G31083]	down
AT2G20880	-1.1616	0.0025528	0.0098815	ERF053	Ethylene-responsive transcription factor ERF053 [Source:UniProtKB/Swiss-Prot;Acc:Q9SKT1]	down
AT1G12570	-1.6688	0.0025555	0.0098905	-	At1g12570 [Source:UniProtKB/TrEMBL;Acc:Q66GI5]	down
ATCG01130	-1.8242	0.0025657	0.0099236	YCF1.2	Ycf1 protein [Source:TAIR;Acc:ATCG01130]	down
AT1G44050	-4.6489	0.0025966	0.010028	-	Cysteine/Histidine-rich C1 domain family protein [Source:UniProtKB/TrEMBL;Acc:Q9LNZ0]	down
AT1G55525	-4.4659	0.0026034	0.010047	-	other RNA [Source:TAIR;Acc:AT1G55525]	down
AT1G66050	-2.0093	0.0026088	0.010062	ORTH5	E3 ubiquitin-protein ligase ORTHRUS 5 [Source:UniProtKB/Swiss-Prot;Acc:Q680I0]	down
AT4G00580	-4.4646	0.0026084	0.010062	-	COP1-interacting protein-like protein [Source:UniProtKB/TrEMBL;Acc:O65267]	down
AT5G44550	-1.4586	0.0026125	0.010072	-	CASP-like protein 1B1 [Source:UniProtKB/Swiss-Prot;Acc:Q9FI10]	down
AT3G13400	-4.4597	0.0026194	0.010092	sks13	AT3g13400/MRP15_3 [Source:UniProtKB/TrEMBL;Acc:Q9LJF1]	down
AT1G30080	-4.4513	0.0026379	0.010153	-	Glycosyl hydrolase superfamily protein [Source:UniProtKB/TrEMBL;Acc:F4I4R0]	down
AT1G09450	-2.4186	0.0026725	0.010272	HASPIN	Serine/threonine-protein kinase haspin homolog [Source:UniProtKB/Swiss-Prot;Acc:O80528]	down
AT1G30870	-4.5992	0.0027413	0.010492	PER7	Peroxidase 7 [Source:UniProtKB/Swiss-Prot;Acc:Q9SY33]	down
AT5G65590	-1.466	0.0027575	0.010543	DOF5.7	Dof zinc finger protein DOF5.7 [Source:UniProtKB/Swiss-Prot;Acc:Q9LSL6]	down
AT2G23030	-4.0096	0.0027898	0.010656	SRK2J	SNRK2.9 [Source:UniProtKB/TrEMBL;Acc:A0A178VSC8]	down
AT1G14240	-3.9335	0.0028038	0.010702	APY3	Probable apyrase 3 [Source:UniProtKB/Swiss-Prot;Acc:Q9XI62]	down
AT3G58000	-1.6779	0.0029047	0.011063	VQ25	VQ motif-containing protein 25 [Source:UniProtKB/Swiss-Prot;Acc:Q9M2P8]	down
AT1G20060	-1.0001	0.0029189	0.011105	-	ATP binding microtubule motor family protein [Source:TAIR;Acc:AT1G20060]	down
AT1G23000	-1.5478	0.0029196	0.011105	-	Heavy metal transport/detoxification superfamily protein [Source:TAIR;Acc:AT1G23000]	down
AT1G03780	-1.2396	0.0029196	0.011105	TPX2	Protein TPX2 [Source:UniProtKB/Swiss-Prot;Acc:F4I2H7]	down
AT4G03270	-1.1035	0.0029553	0.011213	CYCD6-1	Putative cyclin-D6-1 [Source:UniProtKB/Swiss-Prot;Acc:Q9ZR04]	down
AT5G42880	-1.3972	0.0030259	0.01144	WEL3	Protein WEAK CHLOROPLAST MOVEMENT UNDER BLUE LIGHT-like 3 [Source:UniProtKB/Swiss-Prot;Acc:Q9FMN1]	down
AT4G14150	-1.0552	0.0030452	0.011501	KIN12A	Kinesin-like protein KIN-12A [Source:UniProtKB/Swiss-Prot;Acc:Q9LDN0]	down
AT3G51230	-1.2706	0.0030487	0.011508	-	Chalcone-flavanone isomerase family protein [Source:UniProtKB/TrEMBL;Acc:Q6DYC8]	down
AT4G01580	-1.4957	0.0030622	0.011546	-	B3 domain-containing protein At4g01580 [Source:UniProtKB/Swiss-Prot;Acc:Q9ZSH7]	down
ATCG00460	-3.9472	0.0030786	0.011603	TRNM	Chloroplast encoded tRNA-Met gene. [Source:TAIR;Acc:ATCG00460]	down
AT3G27860	-1.6087	0.0031009	0.011681	-	Tudor/PWWP/MBT superfamily protein [Source:UniProtKB/TrEMBL;Acc:Q9LK91]	down
AT1G52245	-2.7137	0.0031092	0.011711	-	Dynein light chain [Source:UniProtKB/TrEMBL;Acc:Q9M810]	down
AT5G52700	-4.5958	0.0031607	0.011876	-	Copper transport protein family [Source:UniProtKB/TrEMBL;Acc:Q9LTE7]	down
AT5G48290	-1.1808	0.0032531	0.012172	-	Heavy metal transport/detoxification superfamily protein [Source:TAIR;Acc:AT5G48290]	down
AT1G10750	-1.1251	0.0032685	0.012218	-	Carboxyl-terminal peptidase, putative (DUF239) [Source:UniProtKB/TrEMBL;Acc:Q84JS7]	down
AT5G37240	-4.5125	0.0032784	0.012251	-	unknown protein; Ha. [Source:TAIR;Acc:AT5G37240]	down
AT4G04745	-1.603	0.0033488	0.012479	-	At4g04745 [Source:UniProtKB/TrEMBL;Acc:Q6NL28]	down
AT5G45580	-2.1647	0.0033742	0.012564	PHL11	Myb family transcription factor PHL11 [Source:UniProtKB/Swiss-Prot;Acc:C0SVS4]	down
ATCG00740	-1.2317	0.0034117	0.012673	RPOA	DNA-directed RNA polymerase subunit alpha [Source:UniProtKB/Swiss-Prot;Acc:P56762]	down
ATMG00060	-1.1853	0.0034162	0.012687	NAD5C	NADH dehydrogenase subunit 5C [Source:TAIR;Acc:ATMG00060]	down
AT1G30280	-1.4406	0.0034587	0.012817	-	Chaperone DnaJ-domain superfamily protein [Source:UniProtKB/TrEMBL;Acc:Q9C752]	down
ATCG00810	-1.1576	0.0034815	0.012896	RPL22	50S ribosomal protein L22, chloroplastic [Source:UniProtKB/Swiss-Prot;Acc:P56795]	down
AT3G27970	-1.9216	0.0035059	0.012972	-	At3g27970 [Source:UniProtKB/TrEMBL;Acc:B3LFC1]	down
AT2G43745	-1.7871	0.0035113	0.01299	-	BEST Arabidopsis thaliana protein match is: Mannose-binding lectin superfamily protein (TAIR:AT2G43730.1); Ha. [Source:TAIR;Acc:AT2G43745]	down
AT5G38300	-1.4385	0.0035629	0.013156	-	At5g38300 [Source:UniProtKB/TrEMBL;Acc:Q1ECL9]	down
ATCG00030	-1.5616	0.0035675	0.013166	TRNK	Lysine tRNA [Source:TAIR;Acc:ATCG00030]	down
AT3G49410	-2.3636	0.0035824	0.013212	-	Transcription factor IIIC, subunit 5 [Source:UniProtKB/TrEMBL;Acc:F4IXX4]	down
AT5G45700	-1.1019	0.0035993	0.013267	-	Haloacid dehalogenase-like hydrolase (HAD) superfamily protein [Source:UniProtKB/TrEMBL;Acc:Q9FK73]	down
AT5G06640	-4.449	0.0036113	0.013298	-	Proline-rich extensin-like family protein [Source:UniProtKB/TrEMBL;Acc:Q9FG06]	down
AT4G08040	-1.5966	0.0036266	0.013352	ACS11	1-aminocyclopropane-1-carboxylate synthase 11 [Source:UniProtKB/Swiss-Prot;Acc:Q9S9U6]	down
AT1G31935	-1.0968	0.0036302	0.013362	-	other RNA [Source:TAIR;Acc:AT1G31935]	down
AT5G15600	-1.045	0.0036833	0.01353	SP1L4	Protein SPIRAL1-like 4 [Source:UniProtKB/Swiss-Prot;Acc:Q9LF22]	down
AT1G54450	-1.1268	0.0036945	0.013561	B''DELTA	Probable serine/threonine protein phosphatase 2A regulatory subunit B''delta [Source:UniProtKB/Swiss-Prot;Acc:Q9SLI8]	down
AT1G31050	-1.8449	0.0037175	0.01363	-	basic helix-loop-helix (bHLH) DNA-binding superfamily protein [Source:TAIR;Acc:AT1G31050]	down
AT3G01513	-1.565	0.0038049	0.013908	-	Putative uncharacterized protein [Source:UniProtKB/TrEMBL;Acc:Q6DR30]	down
AT3G59900	-1.3433	0.0038591	0.014085	ARGOS	ARGOS [Source:UniProtKB/TrEMBL;Acc:A0A178VK86]	down
AT1G26976	-4.9784	0.0038988	0.014205	-	unknown protein; FUNCTIONS IN: molecular_function unknown; INVOLVED IN: biological_process unknown; LOCATED IN: cellular_component unknown; Ha. [Source:TAIR;Acc:AT1G26976]	down
AT5G66700	-3.8187	0.00391	0.014238	ATHB-53	Homeobox-leucine zipper protein ATHB-53 [Source:UniProtKB/Swiss-Prot;Acc:Q9LVR0]	down
AT1G29510	-1.0074	0.0039516	0.014365	SAUR67	Auxin-responsive protein SAUR67 [Source:UniProtKB/Swiss-Prot;Acc:F4I1I4]	down
AT5G54040	-4.4368	0.0039942	0.014498	-	CHP-rich zinc finger protein-like [Source:UniProtKB/TrEMBL;Acc:Q9FN23]	down
AT5G19170	-1.1646	0.0040563	0.014694	-	Protein of Unknown Function (DUF239) [Source:TAIR;Acc:AT5G19170]	down
AT2G30660	-1.7697	0.0041269	0.014909	-	Probable 3-hydroxyisobutyryl-CoA hydrolase 3 [Source:UniProtKB/Swiss-Prot;Acc:Q6NMB0]	down
AT1G29160	-1.3426	0.0041396	0.014946	DOF1.5	Uncharacterized protein At1g29160 (Fragment) [Source:UniProtKB/TrEMBL;Acc:C0SUY0]	down
AT1G38131	-1.1518	0.0041864	0.015088	OFUT11	O-fucosyltransferase 11 [Source:UniProtKB/Swiss-Prot;Acc:Q8GUM0]	down
AT3G56620	-1.3287	0.004187	0.015088	-	WAT1-related protein At3g56620 [Source:UniProtKB/Swiss-Prot;Acc:Q9LXX8]	down
ATMG01130	-1.4669	0.0042116	0.015163	ORF106F	Uncharacterized mitochondrial protein AtMg01130 [Source:UniProtKB/Swiss-Prot;Acc:P92544]	down
AT2G47930	-2.5793	0.0042346	0.015227	AGP26	Classical arabinogalactan protein 26 [Source:UniProtKB/Swiss-Prot;Acc:Q94F57]	down
AT5G57625	-3.8306	0.0042618	0.015309	-	At5g57625 [Source:UniProtKB/TrEMBL;Acc:Q9FKL1]	down
AT1G05023	-2.3021	0.0042626	0.015309	-	-	down
AT3G23770	-3.7557	0.004281	0.015364	-	Beta-1,3-glucanase [Source:UniProtKB/TrEMBL;Acc:Q9LK41]	down
AT5G17800	-3.8719	0.0042946	0.015411	MYB56	Transcription factor MYB56 [Source:UniProtKB/Swiss-Prot;Acc:Q6R053]	down
ATCG01100	-1.5391	0.0042961	0.015414	NDHA	NAD(P)H-quinone oxidoreductase subunit 1, chloroplastic [Source:UniProtKB/Swiss-Prot;Acc:Q37165]	down
AT1G27290	-1.1202	0.0043034	0.015433	-	Transmembrane protein [Source:UniProtKB/TrEMBL;Acc:Q94F23]	down
AT5G08030	-1.1325	0.0043299	0.015512	-	PLC-like phosphodiesterases superfamily protein [Source:TAIR;Acc:AT5G08030]	down
AT2G14510	-3.8663	0.0044236	0.015816	-	Leucine-rich repeat protein kinase family protein [Source:TAIR;Acc:AT2G14510]	down
AT1G14205	-1.0191	0.0044644	0.015938	-	Ribosomal L18p/L5e family protein [Source:TAIR;Acc:AT1G14205]	down
AT5G39580	-1.9138	0.0044695	0.015954	PER62	Peroxidase 62 [Source:UniProtKB/Swiss-Prot;Acc:Q9FKA4]	down
AT1G78430	-1.2304	0.0044715	0.015959	ICR4	RIP4 [Source:UniProtKB/TrEMBL;Acc:A0A178W8E0]	down
AT5G42690	-1.5303	0.004515	0.016083	-	Expressed protein [Source:UniProtKB/TrEMBL;Acc:Q45GG2]	down
AT3G12700	-1.0175	0.0045195	0.016094	NANA	Aspartic proteinase NANA, chloroplast [Source:UniProtKB/Swiss-Prot;Acc:Q9LTW4]	down
AT3G28550	-3.6416	0.0045369	0.016147	-	Proline-rich extensin-like family protein [Source:UniProtKB/TrEMBL;Acc:F4J0B5]	down
AT3G26539	-1.6219	0.0047292	0.016756	-	unknown protein; Ha. [Source:TAIR;Acc:AT3G26539]	down
AT1G72140	-4.269	0.0047842	0.016931	NPF5.12	Protein NRT1/ PTR FAMILY 5.12 [Source:UniProtKB/Swiss-Prot;Acc:Q9C7U1]	down
AT3G54710	-2.292	0.0048906	0.017256	CDT1B	CDT1-like protein b [Source:UniProtKB/Swiss-Prot;Acc:Q9M1S9]	down
AT2G22610	-1.2727	0.0049064	0.017297	-	Di-glucose binding protein with Kinesin motor domain [Source:TAIR;Acc:AT2G22610]	down
AT5G21910	-1.43	0.0049216	0.01734	-	Putative uncharacterized protein [Source:UniProtKB/TrEMBL;Acc:Q5XV37]	down
AT2G25470	-1.2168	0.0050543	0.01776	AtRLP21	receptor like protein 21 [Source:TAIR;Acc:AT2G25470]	down
AT5G53592	-2.4239	0.0050564	0.017765	-	FBD-like domain family protein [Source:UniProtKB/TrEMBL;Acc:Q0WVH8]	down
AT5G16080	-1.5574	0.0050597	0.017774	CXE17	Probable carboxylesterase 17 [Source:UniProtKB/Swiss-Prot;Acc:Q9LFR7]	down
AT4G18610	-1.3073	0.0050699	0.0178	LSH9	Protein LIGHT-DEPENDENT SHORT HYPOCOTYLS 9 [Source:UniProtKB/Swiss-Prot;Acc:Q9SN52]	down
AT1G13600	-3.6198	0.0052141	0.018249	AtbZIP58	BZIP58 [Source:UniProtKB/TrEMBL;Acc:A0A178WP44]	down
AT5G03615	-1.5548	0.0053473	0.018653	-	-	down
AT1G54010	-1.1393	0.0053826	0.018768	GLL23	Inactive GDSL esterase/lipase-like protein 23 [Source:UniProtKB/Swiss-Prot;Acc:Q8W4H8]	down
AT3G04850	-1.2875	0.0054377	0.018935	TCX4	Protein tesmin/TSO1-like CXC 4 [Source:UniProtKB/Swiss-Prot;Acc:Q84JZ8]	down
AT2G07687	-3.8108	0.0054439	0.018954	-	Cytochrome c oxidase, subunit III [Source:TAIR;Acc:AT2G07687]	down
AT2G29125	-2.6586	0.0054875	0.019091	RTFL2	RTFL2 [Source:UniProtKB/TrEMBL;Acc:A0A178VPZ1]	down
AT3G05880	-1.001	0.0055403	0.019256	RCI2A	RCI2A [Source:UniProtKB/TrEMBL;Acc:A0A178V7D5]	down
AT3G49330	-2.0188	0.0055434	0.019264	-	Plant invertase/pectin methylesterase inhibitor superfamily protein [Source:UniProtKB/TrEMBL;Acc:Q9CA10]	down
AT4G26010	-3.869	0.0055564	0.019298	-	Peroxidase superfamily protein [Source:TAIR;Acc:AT4G26010]	down
AT1G66400	-1.3272	0.0055595	0.019305	CML23	Probable calcium-binding protein CML23 [Source:UniProtKB/Swiss-Prot;Acc:Q9C8Y1]	down
AT4G08250	-1.3266	0.0056529	0.01957	SCL26	Scarecrow-like protein 26 [Source:UniProtKB/Swiss-Prot;Acc:Q9SUF5]	down
AT1G64910	-4.4623	0.00566	0.019589	UGT79B10	UDP-glycosyltransferase 79B10 [Source:UniProtKB/Swiss-Prot;Acc:Q9XIQ5]	down
AT1G53070	-1.4216	0.0057273	0.019773	-	Lectin-like protein At1g53070 [Source:UniProtKB/Swiss-Prot;Acc:Q9LNN2]	down
AT3G59884	-1.1091	0.0057388	0.019798	MIR827A	MIR827a; miRNA [Source:TAIR;Acc:AT3G59884]	down
AT1G49030	-4.7631	0.0058664	0.020189	PCR6	Protein PLANT CADMIUM RESISTANCE 6 [Source:UniProtKB/Swiss-Prot;Acc:Q9M9A5]	down
AT4G15330	-4.3078	0.0058709	0.0202	CYP705A1	Cytochrome P450 705A1 [Source:UniProtKB/Swiss-Prot;Acc:Q0WQ07]	down
AT5G40840	-1.0243	0.0060413	0.020705	SYN2	Sister chromatid cohesion 1 protein 2 [Source:UniProtKB/Swiss-Prot;Acc:Q9FQ20]	down
AT1G53640	-4.7406	0.0060468	0.020718	-	unknown protein; FUNCTIONS IN: molecular_function unknown; INVOLVED IN: biological_process unknown; LOCATED IN: endomembrane system; EXPRESSED IN: 20 plant structures; EXPRESSED DURING: 11 growth stages; Ha. [Source:TAIR;Acc:AT1G53640]	down
AT3G19200	-4.2783	0.006089	0.020844	-	Putative uncharacterized protein [Source:UniProtKB/TrEMBL;Acc:Q9LJK8]	down
AT5G25880	-4.2744	0.0061161	0.020928	NADP-ME3	Malic enzyme [Source:UniProtKB/TrEMBL;Acc:A0A178UAR6]	down
AT1G22990	-1.1273	0.0061383	0.020986	HIPP22	HIPP22 [Source:UniProtKB/TrEMBL;Acc:A0A178WF89]	down
AT5G16490	-1.2981	0.0061713	0.021081	RIC4	CRIB domain-containing protein RIC4 [Source:UniProtKB/Swiss-Prot;Acc:Q9FFD5]	down
ATCG00190	-1.266	0.0061925	0.021144	RPOB	DNA-directed RNA polymerase subunit beta [Source:UniProtKB/TrEMBL;Acc:A0A1B1W4T9]	down
AT3G46260	-4.263	0.0062002	0.021158	-	Kinase-like protein [Source:UniProtKB/TrEMBL;Acc:F4J801]	down
AT4G04900	-1.114	0.0062296	0.021243	RIC10	CRIB domain-containing protein RIC10 [Source:UniProtKB/Swiss-Prot;Acc:Q9M0Y9]	down
AT2G17660	-1.35	0.006308	0.021471	-	At2g17660 [Source:UniProtKB/TrEMBL;Acc:Q9SEY4]	down
AT4G37050	-3.0635	0.0063717	0.021666	PLP3	Patatin-like protein 3 [Source:UniProtKB/Swiss-Prot;Acc:O23181]	down
AT4G33260	-1.0591	0.0064277	0.021828	CDC20-2	Cell division cycle 20.2, cofactor of APC complex [Source:UniProtKB/Swiss-Prot;Acc:Q9S7I8]	down
AT4G11190	-4.865	0.0065742	0.022256	DIR13	Dirigent protein 13 [Source:UniProtKB/Swiss-Prot;Acc:Q9T017]	down
AT5G38550	-4.8702	0.0066249	0.022387	JAL44	Jacalin-related lectin 44 [Source:UniProtKB/Swiss-Prot;Acc:Q9FFW6]	down
AT1G19990	-1.0689	0.006724	0.022658	-	unknown protein; FUNCTIONS IN: molecular_function unknown; INVOLVED IN: biological_process unknown; LOCATED IN: cellular_component unknown; EXPRESSED IN: cultured cell; BEST Arabidopsis thaliana protein match is: unknown protein (TAIR:AT5G11600.1). [Source:TAIR;Acc:AT1G19990]	down
AT5G65980	-4.1858	0.0067801	0.022818	PILS7	Protein PIN-LIKES 7 [Source:UniProtKB/Swiss-Prot;Acc:Q9FKY4]	down
AT4G14504	-1.7641	0.0069304	0.023245	MIR852A	MIR852a; miRNA [Source:TAIR;Acc:AT4G14504]	down
AT2G32300	-3.6804	0.0069942	0.023436	UCC1	uclacyanin 1 [Source:TAIR;Acc:AT2G32300]	down
AT5G23910	-1.6953	0.0070562	0.023597	-	ATP binding microtubule motor family protein [Source:TAIR;Acc:AT5G23910]	down
AT2G30432	-1.6262	0.0070647	0.023622	TCL1	TCL1 [Source:UniProtKB/TrEMBL;Acc:A0A178VV20]	down
ATCG00100	-2.0247	0.0071174	0.023759	TRNG.1	tRNA-Gly [Source:TAIR;Acc:ATCG00100]	down
AT2G21770	-2.4311	0.007122	0.023768	CESA9	Probable cellulose synthase A catalytic subunit 9 [UDP-forming] [Source:UniProtKB/Swiss-Prot;Acc:Q9SJ22]	down
AT4G24275	-1.3239	0.0073011	0.024274	-	At4g24275 [Source:UniProtKB/TrEMBL;Acc:Q84R17]	down
AT3G27640	-1.0962	0.0073787	0.024487	-	Transducin/WD40 repeat-like superfamily protein [Source:UniProtKB/TrEMBL;Acc:Q94C55]	down
AT3G28290	-2.2199	0.0073866	0.024503	AT14A	UPF0496 protein At3g28290 [Source:UniProtKB/Swiss-Prot;Acc:P0DI78]	down
AT5G12970	-3.5585	0.0074279	0.024621	-	Anthranilate phosphoribosyltransferase-like protein [Source:UniProtKB/TrEMBL;Acc:Q9LXU2]	down
AT1G16830	-1.1587	0.0074656	0.024717	-	Putative pentatricopeptide repeat-containing protein At1g16830 [Source:UniProtKB/Swiss-Prot;Acc:Q3EDA9]	down
AT4G15830	-1.103	0.0075764	0.025036	-	ARM repeat superfamily protein [Source:UniProtKB/TrEMBL;Acc:F4JKW9]	down
AT1G14160	-4.341	0.0076243	0.025173	-	CASP-like protein 1A1 [Source:UniProtKB/Swiss-Prot;Acc:Q9XI72]	down
AT2G48080	-4.341	0.0076243	0.025173	-	Oxidoreductase, 2OG-Fe(II) oxygenase family protein [Source:UniProtKB/TrEMBL;Acc:F4IN63]	down
AT5G53250	-2.1766	0.0076575	0.025258	AGP22	ATAGP22 [Source:UniProtKB/TrEMBL;Acc:A0A178UC75]	down
AT1G16530	-1.3406	0.0076888	0.02534	LBD3	LOB domain-containing protein 3 [Source:UniProtKB/Swiss-Prot;Acc:Q9SA51]	down
AT1G50090	-4.6033	0.0076923	0.025342	BCAT7	Putative branched-chain-amino-acid aminotransferase 7 [Source:UniProtKB/Swiss-Prot;Acc:Q9LPM8]	down
AT5G39330	-2.6109	0.0078186	0.025705	-	Gb [Source:UniProtKB/TrEMBL;Acc:Q9FM00]	down
AT2G20800	-1.5176	0.0078674	0.02584	NDB4	External alternative NAD(P)H-ubiquinone oxidoreductase B4, mitochondrial [Source:UniProtKB/Swiss-Prot;Acc:Q9SKT7]	down
AT3G45840	-4.7777	0.0080572	0.026344	-	Cysteine/Histidine-rich C1 domain family protein [Source:UniProtKB/TrEMBL;Acc:F4J6S4]	down
AT1G72800	-1.1842	0.0080622	0.026357	-	RNA-binding (RRM/RBD/RNP motifs) family protein [Source:UniProtKB/TrEMBL;Acc:Q9CAJ2]	down
AT3G03135	-3.0325	0.0080925	0.02643	-	-	down
AT5G42630	-1.3728	0.0081235	0.026514	KAN4	Probable transcription factor KAN4 [Source:UniProtKB/Swiss-Prot;Acc:Q9FJV5]	down
AT1G20680	-4.2899	0.0081638	0.02662	-	Protein of unknown function (DUF833) [Source:TAIR;Acc:AT1G20680]	down
AT5G62330	-4.2899	0.0081638	0.02662	-	BEST Arabidopsis thaliana protein match is: Plant invertase/pectin methylesterase inhibitor superfamily protein (TAIR:AT5G62340.1); Ha. [Source:TAIR;Acc:AT5G62330]	down
AT1G49938	-4.6765	0.008593	0.027854	-	unknown protein; FUNCTIONS IN: molecular_function unknown; INVOLVED IN: biological_process unknown; LOCATED IN: cellular_component unknown; Ha. [Source:TAIR;Acc:AT1G49938]	down
AT1G29025	-4.2426	0.0086846	0.028107	-	Calcium-binding EF-hand family protein [Source:UniProtKB/TrEMBL;Acc:F4HZU9]	down
AT5G01420	-4.2426	0.0086846	0.028107	-	Glutaredoxin family protein [Source:UniProtKB/TrEMBL;Acc:Q9M031]	down
AT1G78050	-1.0517	0.008733	0.028225	PGM	Phosphoglycerate/bisphosphoglycerate mutase [Source:UniProtKB/TrEMBL;Acc:F4I8M8]	down
AT3G43960	-1.8832	0.0087602	0.028309	RDL3	Probable cysteine protease RDL3 [Source:UniProtKB/Swiss-Prot;Acc:Q9LXW3]	down
AT5G19600	-1.0626	0.009149	0.029446	SULTR3;5	Probable sulfate transporter 3.5 [Source:UniProtKB/Swiss-Prot;Acc:Q94LW6]	down
AT1G47760	-1.5544	0.0092826	0.029828	AGL102	AGAMOUS-like 102 [Source:UniProtKB/TrEMBL;Acc:Q9FZF2]	down
AT2G47880	-1.7715	0.0096556	0.030836	GRXC13	Glutaredoxin-C13 [Source:UniProtKB/Swiss-Prot;Acc:O82255]	down
AT3G48131	-4.0734	0.0097244	0.031018	-	Transmembrane protein [Source:UniProtKB/TrEMBL;Acc:B3H5V7]	down
ATCG00820	-1.8328	0.0097814	0.031173	RPS19	ribosomal protein S19 [Source:TAIR;Acc:ATCG00820]	down
AT2G08765	-1.3845	0.0098373	0.031324	-	-	down
AT5G25490	-1.0031	0.0099147	0.031532	-	Ran BP2/NZF zinc finger-like superfamily protein [Source:UniProtKB/TrEMBL;Acc:Q8GWD1]	down
AT2G45890	-1.1823	0.010045	0.031879	ROPGEF4	Rop guanine nucleotide exchange factor 4 [Source:UniProtKB/Swiss-Prot;Acc:Q0WNP7]	down
AT3G23800	-2.9431	0.010058	0.031912	SBP3	SBP3 [Source:UniProtKB/TrEMBL;Acc:A0A178VEQ9]	down
AT1G71692	-3.0208	0.010125	0.032089	AGL12	Agamous-like MADS-box protein AGL12 [Source:UniProtKB/Swiss-Prot;Acc:Q38841]	down
AT3G59890	-1.1167	0.010129	0.032093	DAPB2	4-hydroxy-tetrahydrodipicolinate reductase 2, chloroplastic [Source:UniProtKB/Swiss-Prot;Acc:Q8LB01]	down
AT5G03390	-1.3706	0.010238	0.032384	-	At5g03390 [Source:UniProtKB/TrEMBL;Acc:Q9LZF0]	down
ATCG00450	-1.1655	0.010337	0.032649	TRNV.1	tRNA-Val [Source:TAIR;Acc:ATCG00450]	down
AT2G05914	-1.3997	0.010393	0.032784	-	Potential natural antisense gene, locus overlaps with AT2G05915 [Source:TAIR;Acc:AT2G05914]	down
ATCG01050	-1.2362	0.010499	0.03307	NDHD	NADH-Ubiquinone/plastoquinone (complex I) protein [Source:TAIR;Acc:ATCG01050]	down
AT1G65330	-1.2821	0.010538	0.033179	PHE1	MADS-box transcription factor PHERES 1 [Source:UniProtKB/Swiss-Prot;Acc:O80805]	down
AT5G26290	-4.0681	0.010646	0.033474	-	TRAF-like family protein [Source:TAIR;Acc:AT5G26290]	down
AT5G44380	-1.068	0.010648	0.033476	-	FAD-binding Berberine family protein [Source:TAIR;Acc:AT5G44380]	down
AT5G35960	-2.266	0.010652	0.033483	-	Protein kinase family protein [Source:UniProtKB/TrEMBL;Acc:Q9FGC3]	down
AT1G71890	-3.4467	0.010666	0.033517	SUC5	Sucrose transport protein SUC5 [Source:UniProtKB/Swiss-Prot;Acc:Q9C8X2]	down
AT1G09540	-1.9922	0.010692	0.033583	MYB61	MYB61 [Source:UniProtKB/TrEMBL;Acc:A0A178WLE4]	down
AT5G67050	-4.06	0.010767	0.033783	-	Alpha/beta-Hydrolases superfamily protein [Source:UniProtKB/TrEMBL;Acc:F4K280]	down
AT3G23175	-2.542	0.010792	0.033837	-	HR-like lesion-inducing protein-like protein [Source:UniProtKB/TrEMBL;Acc:Q8GYI3]	down
AT1G08747	-1.6932	0.011265	0.035093	-	-	down
AT1G70270	-2.1518	0.011419	0.035509	-	unknown protein; BEST Arabidopsis thaliana protein match is: unknown protein (TAIR:AT1G23965.1); Ha. [Source:TAIR;Acc:AT1G70270]	down
AT4G28180	-1.025	0.011447	0.035585	-	At4g28180 [Source:UniProtKB/TrEMBL;Acc:Q9M0I9]	down
AT1G35250	-4.5924	0.011473	0.035654	ALT2	Acyl-acyl carrier protein thioesterase ATL2, chloroplastic [Source:UniProtKB/Swiss-Prot;Acc:Q9C7I8]	down
AT1G45240	-1.8595	0.011489	0.035683	-	pre-tRNA [Source:TAIR;Acc:AT1G45240]	down
AT2G03020	-1.1295	0.011642	0.03607	-	Heat shock protein HSP20/alpha crystallin family [Source:UniProtKB/TrEMBL;Acc:Q84X24]	down
AT1G80370	-1.0293	0.011665	0.036131	CYCA2-4	Cyclin-A2-4 [Source:UniProtKB/Swiss-Prot;Acc:Q9C968]	down
AT3G26818	-1.0946	0.01168	0.036165	MIR169M	MIR169M; miRNA [Source:TAIR;Acc:AT3G26818]	down
AT1G78865	-2.6922	0.011744	0.036344	-	-	down
AT3G47200	-4.5226	0.011951	0.036898	-	UPF0481 protein At3g47200 [Source:UniProtKB/Swiss-Prot;Acc:Q9SD53]	down
AT2G18980	-2.8232	0.012091	0.037226	PER16	Peroxidase 16 [Source:UniProtKB/Swiss-Prot;Acc:Q96518]	down
AT4G00910	-2.6437	0.012099	0.037243	-	Aluminium activated malate transporter family protein [Source:TAIR;Acc:AT4G00910]	down
AT1G23790	-1.948	0.012235	0.037581	-	At1g23790 [Source:UniProtKB/TrEMBL;Acc:Q9ZUB7]	down
AT5G11780	-1.0223	0.012314	0.03778	-	SNF2 domain protein [Source:UniProtKB/TrEMBL;Acc:Q56Y63]	down
ATCG01080	-1.7965	0.012345	0.037851	NDHG	NAD(P)H-quinone oxidoreductase subunit 6, chloroplastic [Source:UniProtKB/Swiss-Prot;Acc:Q95695]	down
AT4G14130	-1.6142	0.012406	0.038013	XTH15	Xyloglucan endotransglucosylase/hydrolase protein 15 [Source:UniProtKB/Swiss-Prot;Acc:Q38911]	down
ATMG00513	-1.4457	0.012444	0.038115	NAD5A	NADH dehydrogenase 5A [Source:TAIR;Acc:ATMG00513]	down
AT4G29690	-1.8562	0.012594	0.03847	-	Alkaline-phosphatase-like family protein [Source:UniProtKB/TrEMBL;Acc:Q9SU82]	down
AT3G49760	-4.0666	0.01298	0.039497	AtbZIP5	At3g49760 [Source:UniProtKB/TrEMBL;Acc:Q29PT3]	down
AT1G26240	-1.7312	0.012989	0.039513	-	Proline-rich extensin-like family protein [Source:UniProtKB/TrEMBL;Acc:Q9C668]	down
AT2G36750	-1.248	0.013272	0.040227	UGT73C1	UDP-glycosyltransferase 73C1 [Source:UniProtKB/Swiss-Prot;Acc:Q9ZQ99]	down
AT1G08857	-1.2482	0.013411	0.040583	-	-	down
AT5G38450	-4.5664	0.013446	0.040672	CYP735A1	Cytokinin hydroxylase [Source:UniProtKB/Swiss-Prot;Acc:Q9FF18]	down
AT4G28410	-4.4359	0.013485	0.040777	-	Tyrosine transaminase family protein [Source:UniProtKB/TrEMBL;Acc:F4JL94]	down
AT5G48310	-1.6924	0.013585	0.041037	-	Portal protein [Source:UniProtKB/TrEMBL;Acc:Q9LK83]	down
AT1G71920	-2.7533	0.013597	0.041068	HISN6A	Histidinol-phosphate aminotransferase 2, chloroplastic [Source:UniProtKB/Swiss-Prot;Acc:P0DI07]	down
AT5G52350	-4.0308	0.013618	0.041121	ATEXO70A3	Exocyst subunit Exo70 family protein [Source:UniProtKB/TrEMBL;Acc:F4KG58]	down
AT1G75520	-4.5373	0.013735	0.041411	SRS5	Protein SHI RELATED SEQUENCE 5 [Source:UniProtKB/Swiss-Prot;Acc:Q9LQZ5]	down
AT1G75920	-3.5543	0.013814	0.041596	-	GDSL-like Lipase/Acylhydrolase superfamily protein [Source:UniProtKB/TrEMBL;Acc:F4I0R0]	down
AT3G09870	-2.6074	0.013883	0.041737	-	F8A24.8 protein [Source:UniProtKB/TrEMBL;Acc:Q9SF89]	down
AT5G13830	-2.0301	0.013963	0.04194	-	FtsJ-like methyltransferase family protein [Source:UniProtKB/TrEMBL;Acc:Q9SXH3]	down
AT5G15340	-1.0668	0.014095	0.042257	PCMP-H91	Pentatricopeptide repeat-containing protein At5g15340, mitochondrial [Source:UniProtKB/Swiss-Prot;Acc:Q9LXE8]	down
AT2G26211	-1.5459	0.014141	0.042336	MIR825A	MIR825a; miRNA [Source:TAIR;Acc:AT2G26211]	down
AT3G61400	-3.4027	0.014179	0.042428	-	1-aminocyclopropane-1-carboxylate oxidase homolog 8 [Source:UniProtKB/Swiss-Prot;Acc:Q9M2C4]	down
AT1G03980	-1.3439	0.014199	0.042479	ATPCS2	phytochelatin synthase 2 [Source:TAIR;Acc:AT1G03980]	down
AT2G20480	-1.3183	0.014221	0.042523	-	Uncharacterized protein At2g20480 [Source:UniProtKB/TrEMBL;Acc:Q9SIM1]	down
AT5G06865	-2.4229	0.014247	0.04259	-	other RNA [Source:TAIR;Acc:AT5G06865]	down
AT5G64910	-1.3529	0.01437	0.042889	-	unknown protein; BEST Arabidopsis thaliana protein match is: unknown protein (TAIR:AT5G10010.1); Ha. [Source:TAIR;Acc:AT5G64910]	down
AT2G18360	-3.3859	0.014378	0.042907	-	Alpha/beta-Hydrolases superfamily protein [Source:UniProtKB/TrEMBL;Acc:Q9ASW5]	down
AT2G07170	-1.4131	0.014399	0.042948	TOR1L2	TORTIFOLIA1-like protein 2 [Source:UniProtKB/Swiss-Prot;Acc:F4IK92]	down
AT5G57567	-3.3778	0.014466	0.043103	-	Putative uncharacterized protein [Source:UniProtKB/TrEMBL;Acc:Q1G3G4]	down
AT1G05136	-1.2418	0.014912	0.044245	-	unknown protein; Ha. [Source:TAIR;Acc:AT1G05136]	down
AT1G07560	-4.5844	0.014915	0.044249	-	Probable LRR receptor-like serine/threonine-protein kinase At1g07560 [Source:UniProtKB/Swiss-Prot;Acc:C0LGD9]	down
AT4G04990	-2.8696	0.014967	0.04436	-	AT4g04990 protein [Source:UniProtKB/TrEMBL;Acc:Q9S9T8]	down
AT3G05715	-3.392	0.01501	0.044465	-	-	down
AT2G08220	-2.2212	0.015063	0.044595	-	-	down
ATCG00150	-1.6347	0.015205	0.044969	ATPI	ATP synthase subunit a, chloroplastic [Source:UniProtKB/TrEMBL;Acc:A0A1B1W4S9]	down
AT5G67270	-1.1135	0.015306	0.045228	EB1C	EB1C [Source:UniProtKB/TrEMBL;Acc:A0A178UNG3]	down
AT2G42820	-3.6499	0.015458	0.045615	HVA22F	HVA22-like protein f [Source:UniProtKB/Swiss-Prot;Acc:Q682H0]	down
AT5G53880	-1.6117	0.01559	0.045944	-	Putative uncharacterized protein [Source:UniProtKB/TrEMBL;Acc:Q9FN38]	down
AT1G57850	-1.5528	0.015685	0.046171	-	Toll-Interleukin-Resistance (TIR) domain family protein [Source:TAIR;Acc:AT1G57850]	down
ATCG00770	-1.1337	0.015715	0.04625	RPS8	30S ribosomal protein S8, chloroplastic [Source:UniProtKB/Swiss-Prot;Acc:P56801]	down
AT5G47500	-1.1275	0.015719	0.046254	PME68	Probable pectinesterase 68 [Source:UniProtKB/Swiss-Prot;Acc:Q8LPF3]	down
AT4G26170	-2.2651	0.015868	0.046623	ET1	Protein EFFECTOR OF TRANSCRIPTION 1 [Source:UniProtKB/Swiss-Prot;Acc:F4JU69]	down
AT1G51780	-4.4928	0.016056	0.047102	ILL5	IAA-amino acid hydrolase ILR1-like 5 [Source:UniProtKB/Swiss-Prot;Acc:Q9SWX9]	down
AT5G38010	-1.1446	0.016178	0.047385	UGT76E9	UDP-glycosyltransferase 76E9 [Source:UniProtKB/Swiss-Prot;Acc:Q9LS21]	down
AT5G53820	-4.4205	0.016204	0.047436	-	ABA-inducible protein-like [Source:UniProtKB/TrEMBL;Acc:Q9FHZ4]	down
AT5G64110	-1.3911	0.016343	0.047815	PER70	Peroxidase [Source:UniProtKB/TrEMBL;Acc:A0A178UNC2]	down
AT1G08670	-4.411	0.016421	0.047966	-	ENTH/VHS family protein [Source:UniProtKB/TrEMBL;Acc:Q9FRR8]	down
AT1G50110	-3.2651	0.016502	0.048175	BCAT6	Branched-chain-amino-acid aminotransferase 6 [Source:UniProtKB/Swiss-Prot;Acc:Q9LPM9]	down
AT5G39110	-1.4939	0.016864	0.049057	-	Germin-like protein subfamily 1 member 14 [Source:UniProtKB/Swiss-Prot;Acc:Q9FID0]	down
AT5G53710	-1.2946	0.016969	0.049303	-	unknown protein; FUNCTIONS IN: molecular_function unknown; INVOLVED IN: biological_process unknown; LOCATED IN: endomembrane system; EXPRESSED IN: 8 plant structures; EXPRESSED DURING: 4 anthesis, C globular stage, petal differentiation and expansio /.../e; Ha. [Source:TAIR;Acc:AT5G53710]	down
ATCG01070	-1.8233	0.016998	0.049374	NDHE	NAD(P)H-quinone oxidoreductase subunit 4L, chloroplastic [Source:UniProtKB/Swiss-Prot;Acc:P26289]	down
AT3G01710	-1.4663	0.017178	0.049823	-	TPX2 (Targeting protein for Xklp2) protein family [Source:UniProtKB/TrEMBL;Acc:A0A1I9LPX1]	down
AT3G18217	-1.0648	0.017231	0.049971	MIR157C	MIR157C; miRNA [Source:TAIR;Acc:AT3G18217]	down

## Sheet: Table S3
Table S3.GO analysis of differentially expressed genes in the transcriptome
ID	Description	ONTOLOGY	Pvalue	P.adjust	Qvalue	Count	Gene_IDs
GO:0071456	cellular response to hypoxia	BP	8.23291578746236e-18	6.70461636103925e-15	5.94631148705833e-15	55	AT1G13300|AT1G33055|AT1G07400|AT1G53620|AT1G05880|AT1G14540|AT1G68620|AT1G59860|AT1G67360|AT1G13360|AT1G30040|AT1G57630|AT1G03220|AT1G26380|AT1G15010|AT1G78070|AT1G76650|AT1G19250|AT1G19020|AT5G20250|AT5G26920|AT5G45630|AT5G35735|AT5G41080|AT5G19120|AT5G57510|AT5G45340|AT5G59820|AT5G66985|AT5G42380|AT5G13190|AT5G57560|AT5G20830|AT5G54470|AT5G64905|AT3G49780|AT3G55980|AT3G25250|AT3G07350|AT3G46080…
GO:0036294	cellular response to decreased oxygen levels	BP	1.22272638803147e-17	6.70461636103925e-15	5.94631148705833e-15	55	AT1G13300|AT1G33055|AT1G07400|AT1G53620|AT1G05880|AT1G14540|AT1G68620|AT1G59860|AT1G67360|AT1G13360|AT1G30040|AT1G57630|AT1G03220|AT1G26380|AT1G15010|AT1G78070|AT1G76650|AT1G19250|AT1G19020|AT5G20250|AT5G26920|AT5G45630|AT5G35735|AT5G41080|AT5G19120|AT5G57510|AT5G45340|AT5G59820|AT5G66985|AT5G42380|AT5G13190|AT5G57560|AT5G20830|AT5G54470|AT5G64905|AT3G49780|AT3G55980|AT3G25250|AT3G07350|AT3G46080…
GO:0071453	cellular response to oxygen levels	BP	1.22272638803147e-17	6.70461636103925e-15	5.94631148705833e-15	55	AT1G13300|AT1G33055|AT1G07400|AT1G53620|AT1G05880|AT1G14540|AT1G68620|AT1G59860|AT1G67360|AT1G13360|AT1G30040|AT1G57630|AT1G03220|AT1G26380|AT1G15010|AT1G78070|AT1G76650|AT1G19250|AT1G19020|AT5G20250|AT5G26920|AT5G45630|AT5G35735|AT5G41080|AT5G19120|AT5G57510|AT5G45340|AT5G59820|AT5G66985|AT5G42380|AT5G13190|AT5G57560|AT5G20830|AT5G54470|AT5G64905|AT3G49780|AT3G55980|AT3G25250|AT3G07350|AT3G46080…
GO:0001666	response to hypoxia	BP	2.53747319092895e-17	1.04353584976953e-14	9.25509958586192e-15	58	AT1G13300|AT1G33055|AT1G07400|AT1G53620|AT1G05880|AT1G14540|AT1G68620|AT1G59860|AT1G67360|AT1G13360|AT1G30040|AT1G57630|AT1G03220|AT1G26380|AT1G15010|AT1G78070|AT1G76650|AT1G19250|AT1G19020|AT5G20250|AT5G26920|AT5G45630|AT5G35735|AT5G41080|AT5G19120|AT5G57510|AT5G45340|AT5G59820|AT5G66985|AT5G42380|AT5G25110|AT5G13190|AT5G57090|AT5G57560|AT5G20830|AT5G54470|AT5G64905|AT3G49780|AT3G55980|AT3G25250…
GO:0036293	response to decreased oxygen levels	BP	5.19027656248747e-17	1.69762427844875e-14	1.50561974079665e-14	58	AT1G13300|AT1G33055|AT1G07400|AT1G53620|AT1G05880|AT1G14540|AT1G68620|AT1G59860|AT1G67360|AT1G13360|AT1G30040|AT1G57630|AT1G03220|AT1G26380|AT1G15010|AT1G78070|AT1G76650|AT1G19250|AT1G19020|AT5G20250|AT5G26920|AT5G45630|AT5G35735|AT5G41080|AT5G19120|AT5G57510|AT5G45340|AT5G59820|AT5G66985|AT5G42380|AT5G25110|AT5G13190|AT5G57090|AT5G57560|AT5G20830|AT5G54470|AT5G64905|AT3G49780|AT3G55980|AT3G25250…
GO:0070482	response to oxygen levels	BP	6.19194265695592e-17	1.69762427844875e-14	1.50561974079665e-14	58	AT1G13300|AT1G33055|AT1G07400|AT1G53620|AT1G05880|AT1G14540|AT1G68620|AT1G59860|AT1G67360|AT1G13360|AT1G30040|AT1G57630|AT1G03220|AT1G26380|AT1G15010|AT1G78070|AT1G76650|AT1G19250|AT1G19020|AT5G20250|AT5G26920|AT5G45630|AT5G35735|AT5G41080|AT5G19120|AT5G57510|AT5G45340|AT5G59820|AT5G66985|AT5G42380|AT5G25110|AT5G13190|AT5G57090|AT5G57560|AT5G20830|AT5G54470|AT5G64905|AT3G49780|AT3G55980|AT3G25250…
GO:0006979	response to oxidative stress	BP	5.1060362742033e-16	1.19991852443778e-13	1.06420545504448e-13	73	AT1G52200|AT1G49570|AT1G07400|AT1G61120|AT1G15380|AT1G03850|AT1G30850|AT1G02930|AT1G14540|AT1G22770|AT1G59860|AT1G78380|AT1G11210|AT1G56650|AT1G12520|AT1G09350|AT1G78410|AT1G60470|AT1G13340|AT1G72520|AT1G08830|AT1G20620|AT1G65970|AT1G15520|AT1G19020|AT1G07890|AT5G20250|AT5G66390|AT5G59720|AT5G19880|AT5G21940|AT5G52310|AT5G59820|AT5G42380|AT5G56550|AT5G44380|AT5G19890|AT5G46350|AT5G67400|AT3G32980…
GO:0009636	response to toxic substance	BP	4.07486435083043e-10	8.37893982139508e-08	7.43126577664603e-08	36	AT1G71050|AT1G03980|AT1G69930|AT1G02930|AT1G22990|AT1G66760|AT1G74590|AT1G04180|AT1G78380|AT1G49860|AT1G02920|AT1G56650|AT1G12520|AT1G08830|AT1G73700|AT1G69920|AT5G62480|AT5G22300|AT5G52050|AT5G54230|AT5G03570|AT3G53480|AT3G49580|AT2G04040|AT2G28190|AT2G04070|AT2G29450|AT2G29470|AT2G21045|AT2G29460|AT4G13540|AT4G25100|AT4G21903|AT4G32280|AT4G01070|AT4G23030
GO:0098754	detoxification	BP	5.22550207939779e-10	9.55105657845484e-08	8.47081389712904e-08	33	AT1G71050|AT1G03980|AT1G69930|AT1G02930|AT1G22990|AT1G66760|AT1G74590|AT1G78380|AT1G49860|AT1G02920|AT1G56650|AT1G12520|AT1G08830|AT1G73700|AT1G69920|AT5G62480|AT5G22300|AT5G52050|AT5G54230|AT5G03570|AT3G53480|AT3G49580|AT2G04040|AT2G28190|AT2G04070|AT2G29450|AT2G29470|AT2G21045|AT2G29460|AT4G13540|AT4G25100|AT4G21903|AT4G23030
GO:0009620	response to fungus	BP	3.36758752620764e-09	5.53968148061157e-07	4.9131329592882e-07	55	AT1G80080|AT1G28190|AT1G32960|AT1G03850|AT1G29195|AT1G51800|AT1G74710|AT1G17615|AT1G70260|AT1G74080|AT1G51090|AT1G21010|AT1G70170|AT1G78410|AT1G66700|AT1G15010|AT1G79680|AT1G19250|AT1G32940|AT5G26920|AT5G64810|AT5G39580|AT5G67620|AT5G61890|AT5G25110|AT5G10520|AT5G12340|AT5G66890|AT5G46350|AT3G04570|AT3G09940|AT3G50460|AT3G04220|AT3G09260|AT3G25780|AT3G55150|AT3G13437|AT3G45330|AT3G26830|AT3G49110…
GO:0005874	microtubule	CC	3.21837123412979e-05	0.00404050745145691	0.00371455523002244	29	AT1G75780|AT1G23790|AT1G20060|AT1G03780|AT1G70950|AT5G67270|AT5G37478|AT5G23910|AT5G62240|AT5G67620|AT5G15600|AT5G44610|AT5G51600|AT5G62500|AT3G25980|AT3G20150|AT3G60840|AT2G36200|AT2G07170|AT2G28620|AT2G38720|AT2G24970|AT2G38160|AT4G15830|AT4G05190|AT4G14150|AT4G14330|AT4G26760|AT4G21270
GO:0099513	polymeric cytoskeletal fiber	CC	5.44707121454572e-05	0.00404050745145691	0.00371455523002244	30	AT1G75780|AT1G23790|AT1G20060|AT1G03780|AT1G70950|AT5G67270|AT5G37478|AT5G23910|AT5G62240|AT5G67620|AT5G15600|AT5G44610|AT5G51600|AT5G62500|AT3G22790|AT3G25980|AT3G20150|AT3G60840|AT2G36200|AT2G07170|AT2G28620|AT2G38720|AT2G24970|AT2G38160|AT4G15830|AT4G05190|AT4G14150|AT4G14330|AT4G26760|AT4G21270
GO:0099081	supramolecular polymer	CC	7.05765493704264e-05	0.00404050745145691	0.00371455523002244	30	AT1G75780|AT1G23790|AT1G20060|AT1G03780|AT1G70950|AT5G67270|AT5G37478|AT5G23910|AT5G62240|AT5G67620|AT5G15600|AT5G44610|AT5G51600|AT5G62500|AT3G22790|AT3G25980|AT3G20150|AT3G60840|AT2G36200|AT2G07170|AT2G28620|AT2G38720|AT2G24970|AT2G38160|AT4G15830|AT4G05190|AT4G14150|AT4G14330|AT4G26760|AT4G21270
GO:0099512	supramolecular fiber	CC	7.05765493704264e-05	0.00404050745145691	0.00371455523002244	30	AT1G75780|AT1G23790|AT1G20060|AT1G03780|AT1G70950|AT5G67270|AT5G37478|AT5G23910|AT5G62240|AT5G67620|AT5G15600|AT5G44610|AT5G51600|AT5G62500|AT3G22790|AT3G25980|AT3G20150|AT3G60840|AT2G36200|AT2G07170|AT2G28620|AT2G38720|AT2G24970|AT2G38160|AT4G15830|AT4G05190|AT4G14150|AT4G14330|AT4G26760|AT4G21270
GO:0015630	microtubule cytoskeleton	CC	0.000324332827052724	0.0139047492731475	0.0127830377137647	35	AT1G65010|AT1G75780|AT1G23790|AT1G20060|AT1G03780|AT1G70950|AT5G67270|AT5G37478|AT5G23910|AT5G62240|AT5G67620|AT5G15600|AT5G44610|AT5G51600|AT5G62500|AT3G44050|AT3G25980|AT3G20150|AT3G10180|AT3G58650|AT3G10310|AT3G60840|AT2G36200|AT2G07170|AT2G28620|AT2G38720|AT2G24970|AT2G38160|AT2G22610|AT4G15830|AT4G05190|AT4G14150|AT4G14330|AT4G26760|AT4G21270
GO:0005819	spindle	CC	0.000364316574842293	0.0139047492731475	0.0127830377137647	14	AT1G03780|AT5G67270|AT5G51600|AT5G62500|AT3G44050|AT3G25980|AT3G10180|AT3G60840|AT2G36200|AT2G28620|AT2G38720|AT2G24970|AT4G05190|AT4G26760
GO:0005615	extracellular space	CC	0.000452875135819516	0.0148154865860956	0.0136203048366772	20	AT1G32960|AT1G32940|AT5G57625|AT5G43060|AT5G45890|AT3G19390|AT3G51660|AT3G49340|AT3G10930|AT3G43960|AT2G25240|AT2G26390|AT2G21660|AT2G19970|AT4G24230|AT4G33710|AT4G30610|AT4G30140|AT4G33720|AT4G11320
GO:0000307	cyclin-dependent protein kinase holoenzyme complex	CC	0.000522106179866722	0.0149452893986849	0.0137396363122822	12	AT1G70210|AT1G76310|AT1G76540|AT1G15570|AT1G80370|AT1G20610|AT1G44110|AT5G06150|AT5G65420|AT5G43080|AT4G34160|AT4G03270
GO:0005871	kinesin complex	CC	0.00100825741823861	0.0256545498640714	0.0235849688476869	7	AT1G20060|AT5G23910|AT3G20150|AT4G05190|AT4G14150|AT4G14330|AT4G21270
GO:0005856	cytoskeleton	CC	0.00149463024847707	0.031546025259249	0.0290011723826698	42	AT1G65010|AT1G75780|AT1G20450|AT1G23790|AT1G20060|AT1G03780|AT1G70950|AT5G67270|AT5G37478|AT5G23910|AT5G62240|AT5G67620|AT5G15600|AT5G44610|AT5G51600|AT5G62500|AT3G22790|AT3G44050|AT3G25980|AT3G07540|AT3G20150|AT3G10180|AT3G58650|AT3G46520|AT3G10310|AT3G60840|AT2G36200|AT2G44690|AT2G07170|AT2G28620|AT2G38720|AT2G24970|AT2G38160|AT2G22610|AT4G27370|AT4G15830|AT4G05190|AT4G14150|AT4G14330|AT4G26760…
GO:0004601	peroxidase activity	MF	3.05297388861593e-14	1.62615297308386e-11	1.45569819439263e-11	33	AT1G49570|AT1G30870|AT1G14540|AT1G05260|AT1G20620|AT1G65970|AT1G07890|AT5G42180|AT5G66390|AT5G19880|AT5G39580|AT5G17820|AT5G15180|AT5G64110|AT5G64100|AT5G19890|AT5G67400|AT3G32980|AT3G21770|AT3G49110|AT3G01190|AT2G38390|AT2G18150|AT2G18980|AT2G38380|AT2G48150|AT4G11290|AT4G08770|AT4G26010|AT4G37530|AT4G08390|AT4G30170|AT4G36430
GO:0016684	oxidoreductase activity, acting on peroxide as acceptor	MF	5.46606041372725e-14	1.62615297308386e-11	1.45569819439263e-11	33	AT1G49570|AT1G30870|AT1G14540|AT1G05260|AT1G20620|AT1G65970|AT1G07890|AT5G42180|AT5G66390|AT5G19880|AT5G39580|AT5G17820|AT5G15180|AT5G64110|AT5G64100|AT5G19890|AT5G67400|AT3G32980|AT3G21770|AT3G49110|AT3G01190|AT2G38390|AT2G18150|AT2G18980|AT2G38380|AT2G48150|AT4G11290|AT4G08770|AT4G26010|AT4G37530|AT4G08390|AT4G30170|AT4G36430
GO:0016209	antioxidant activity	MF	1.23703966595031e-13	2.45346200413478e-11	2.1962879683188e-11	36	AT1G49570|AT1G30870|AT1G14540|AT1G05260|AT1G08830|AT1G20620|AT1G65970|AT1G07890|AT5G42180|AT5G66390|AT5G19880|AT5G39580|AT5G17820|AT5G15180|AT5G64110|AT5G64100|AT5G19890|AT5G67400|AT3G32980|AT3G21770|AT3G49110|AT3G01190|AT2G38390|AT2G18150|AT2G18980|AT2G28190|AT2G38380|AT2G48150|AT4G11290|AT4G25100|AT4G08770|AT4G26010|AT4G37530|AT4G08390|AT4G30170|AT4G36430
GO:0140825	lactoperoxidase activity	MF	1.25535206494445e-09	1.86733619660487e-07	1.67160038121551e-07	16	AT1G49570|AT1G14540|AT5G66390|AT5G19880|AT5G19890|AT5G67400|AT3G32980|AT3G49110|AT2G38390|AT2G18150|AT2G18980|AT2G38380|AT4G08770|AT4G37530|AT4G30170|AT4G36430
GO:0020037	heme binding	MF	1.43039216012275e-06	0.000170216667054607	0.000152374406952023	31	AT1G49570|AT1G33730|AT1G14540|AT1G20620|AT5G66390|AT5G19880|AT5G19890|AT5G25130|AT5G67400|AT3G32980|AT3G26830|AT3G49110|AT3G48290|AT2G38390|AT2G30750|AT2G46660|AT2G44890|AT2G18150|AT2G18980|AT2G45570|AT2G38380|AT2G30770|AT2G21910|AT2G16060|AT4G08770|AT4G13310|AT4G37530|AT4G20240|AT4G30170|AT4G36430|ATCG00540
GO:0046906	tetrapyrrole binding	MF	4.60209514966289e-06	0.000456374435674903	0.000408536867671828	33	AT1G49570|AT1G33730|AT1G14540|AT1G20620|AT5G66390|AT5G19880|AT5G19890|AT5G25130|AT5G67400|AT3G32980|AT3G26830|AT3G49110|AT3G48290|AT2G38390|AT2G30750|AT2G46660|AT2G44890|AT2G18150|AT2G18980|AT2G45570|AT2G38380|AT2G30770|AT2G21910|AT2G16060|AT4G08770|AT4G13310|AT4G37530|AT4G20240|AT4G30170|AT4G36430|ATCG00540|ATCG00350|ATCG00340
GO:0016769	transferase activity, transferring nitrogenous groups	MF	1.07310128123744e-05	0.000912136089051828	0.000816525185422777	15	AT1G50090|AT1G50110|AT1G71920|AT1G01480|AT1G10070|AT1G20620|AT5G51720|AT3G08860|AT2G17630|AT2G24850|AT2G13810|AT4G37770|AT4G26200|AT4G08040|AT4G28410
GO:0008483	transaminase activity	MF	3.28619597465885e-05	0.00222998891082903	0.00199623952035292	14	AT1G50090|AT1G50110|AT1G71920|AT1G01480|AT1G10070|AT5G51720|AT3G08860|AT2G17630|AT2G24850|AT2G13810|AT4G37770|AT4G26200|AT4G08040|AT4G28410
GO:0030247	polysaccharide binding	MF	3.37309247016155e-05	0.00222998891082903	0.00199623952035292	18	AT1G11915|AT1G16090|AT1G21240|AT1G79680|AT5G48070|AT5G57560|AT5G08000|AT3G44990|AT3G23730|AT3G55760|AT2G26400|AT2G46495|AT2G14620|AT2G06850|AT4G31110|AT4G30290|AT4G18990|AT4G14130
GO:0030246	carbohydrate binding	MF	5.04230994336782e-05	0.00300017441630386	0.00268569350667802	25	AT1G11915|AT1G16090|AT1G21240|AT1G09155|AT1G79680|AT5G48070|AT5G45080|AT5G45070|AT5G57560|AT5G08000|AT5G45090|AT3G44990|AT3G23730|AT3G55760|AT2G26400|AT2G02320|AT2G46495|AT2G02340|AT2G14620|AT2G39050|AT2G06850|AT4G31110|AT4G30290|AT4G18990|AT4G14130

## Sheet: Table S4
Table S4.Differentially expressed genes in the metabolome
ID	Adduct	Name	VIP	Fold change	P-value	m/z	rt(min)	KEGG	Superclass	Class	Subclass	Formula	INCHIKEY	SMILES	EuGT8-1	EuGT8-2	EuGT8-3	EuGT8-4	WT-1	WT-2	WT-4	WT-3	QC-1	QC-2	QC-3	Mode	log2FC	Regulation
NEG_885	[M-H]-	Ascorbic acid	1.16536	0.508241	2.80386e-11	175.025	4.34	C01041	Organoheterocyclic compounds	Dihydrofurans	Furanones	C6H8O6	CIWBSHSKHKDKBQ-JLAZNSOCSA-N	OCC(O)C1OC(=O)C(=C1O)O	322742	326382	322020	321385	634709	639125	640023	629282	483898	482474	483899	NEG	-0.976414	Down
NEG_8697	[M-H]-	(Methylsulfanyl)octyl glucosinolate	1.16463	2.23145	9.48028e-11	476.108	6.05		Organic oxygen compounds	Organooxygen compounds	Carbohydrates and carbohydrate conjugates	C16H31NO9S3	CWOJBEDMJKZKAB-UHFFFAOYSA-N	CSCCCCCCCCC(SC1OC(CO)C(O)C(O)C1O)=NO[S](O)(=O)=O	67958.3	68972.3	67888.3	67949.3	30032.3	30139.1	31338.3	30728.4	57475.1	58279.9	57474.6	NEG	1.15798	Up
NEG_1189	[M-H]-	Gluconic acid	1.16593	0.262555	1.29313e-10	195.051	0.626	C00257	Organic acids and derivatives	Hydroxy acids and derivatives	Medium-chain hydroxy acids and derivatives	C6H12O7	RGHNJXZEOKUKBD-SQOUGZDYSA-N	OCC(O)C(O)C(O)C(O)C(O)=O	53365.4	51514.2	49802.2	51575.4	197492	199524	195862	192700	101690	101685	104328	NEG	-1.92931	Down
NEG_8707	[M-H]-	Indolylmethyl glucosinolate + 1MeO	1.16611	21.9782	1.42407e-10	477.067	3.897		Organic oxygen compounds	Organooxygen compounds	Carbohydrates and carbohydrate conjugates	C17H22N2O10S2	IIAGSABLXRZUSE-UHFFFAOYSA-N	COC1=C2C(=C[NH]C2=CC=C1)CC(SC3OC(CO)C(O)C(O)C3O)=NO[S](O)(=O)=O	886963	878325	862260	844418	40363.8	39912.8	38594.9	39101.9	477345	480474	477341	NEG	4.458	Up
NEG_1662	[M-H]-	13-Oxotrideca-9,11-dienoic acid	1.16578	0.365792	1.70154e-10	223.135	7.721		Lipids and lipid-like molecules	Fatty Acyls	Fatty acids and conjugates	C13H20O3	XHDHWGKEDVWKAN-UHFFFAOYSA-N	OC(=O)CCCCCCCC=CC=CC=O	152677	153346	149231	147949	416546	406404	408727	417357	269725	274063	271604	NEG	-1.45091	Down
NEG_4480	[M-H]-	FA 18:1;3O	1.16491	0.480673	3.24099e-10	329.236	7.809		Lipids and lipid-like molecules	Fatty Acyls	Fatty acids and conjugates	C18H34O5	LGADJSRSYLFTSG-UHFFFAOYSA-N	O=C(O)CCCC(O)CCC(O)C=CCC(O)CCCCCC	627413	636809	626856	612101	1.28632e+06	1.29874e+06	1.3209e+06	1.30169e+06	888382	893316	892100	NEG	-1.05687	Down
NEG_2130	[M-H]-	3-Hydroxytetradecanoic acid	1.16516	0.574533	3.43894e-10	243.196	10.29		Lipids and lipid-like molecules	Fatty Acyls	Fatty acids and conjugates	C14H28O3	ATRNZOYKSNPPBF-UHFFFAOYSA-N	CCCCCCCCCCCC(O)CC(O)=O	55261.2	54636.8	55050.7	54500.3	95923.2	96273	95746.9	94017.6	67558.2	68196.2	67558.6	NEG	-0.799539	Down
NEG_5802	[M-H]-	Marticin	1.16557	0.292117	6.922e-10	375.073	5.414		Phenylpropanoids and polyketides	Isochromanequinones		C18H16O9	HNMWDXUKPJZOQD-UHFFFAOYSA-N	COC1=CC(=O)C2=C(C(=C3CC4(C)OC(CC(O4)C3=C2O)C(O)=O)O)C1=O	52069.9	52121.2	52866.4	52985	182373	175849	177357	183457	113908	113957	115524	NEG	-1.77538	Down
NEG_2734	[M-H]-	Naringenin chalcone	1.16523	0.118818	1.10013e-09	271.062	6.5	C06561	Phenylpropanoids and polyketides	Linear 1,3-diarylpropanoids	Chalcones and dihydrochalcones	C15H12O5	YQHMWTPYORBCMF-ZZXKWVIFSA-N	OC1=CC=C(C=C1)C=CC(=O)C2=C(O)C=C(O)C=C2O	89375.7	89391.1	90117.6	95415.8	752420	781460	787775	744371	404949	402126	401857	NEG	-3.07317	Down
NEG_3169	[M-H]-	(2S,3S)-3,4',5,7-Tetrahydroxyflavanone	1.16511	0.494518	1.19501e-09	287.056	5.428		Phenylpropanoids and polyketides	Flavonoids	Flavans	C15H12O6	PADQINQHPQKXNL-CABCVRRESA-N	OC1C(OC2=C(C(=CC(=C2)O)O)C1=O)C3=CC=C(O)C=C3	90487.2	94006.3	93548.4	91881.2	185478	189214	184152	189204	133481	133589	133711	NEG	-1.0159	Down
NEG_1652	[M-H]-	Sinapic acid	1.16406	3.30911	1.59794e-09	223.061	4.738	C00482	Phenylpropanoids and polyketides	Cinnamic acids and derivatives	Hydroxycinnamic acids and derivatives	C11H12O5	PCMORTLOPMLEFB-ONEGZZNKSA-N	COC1=CC(=CC(=C1O)OC)C=CC(O)=O	95957.3	95651.1	92415.3	96634.3	29307.7	29364.3	26896.7	29464.8	75001.1	75286.1	75284.6	NEG	1.72644	Up
NEG_8793	[M-H]-	Chlorantraniliprole	1.16583	11.2779	1.70756e-09	479.965	7.441		Organoheterocyclic compounds	Pyridines and derivatives	Pyrazolylpyridines	C18H14BrCl2N5O2	PSOVNZZNOMJUBI-UHFFFAOYSA-N	CNC(=O)C1=CC(=CC(=C1NC(=O)C2=CC(=N[N]2C3=C(Cl)C=CC=N3)Br)C)Cl	7041.53	6971.26	6869.32	6595.2	498.12	579.486	680.317	678.468	4364.84	4384.32	4365.84	NEG	3.49542	Up
NEG_4408	[M-H]-	9,12,13-Trihydroxyoctadeca-10,15-dienoic acid	1.16471	0.625929	2.19164e-09	327.219	7.831		Lipids and lipid-like molecules	Fatty Acyls	Lineolic acids and derivatives	C18H32O5	MKYUCBXUUSZMQB-UHFFFAOYSA-N	CCC=CCC(O)C(O)C=CC(O)CCCCCCCC(O)=O	813603	832539	824772	807303	1.30198e+06	1.31815e+06	1.29437e+06	1.32285e+06	1.01496e+06	1.01985e+06	1.01983e+06	NEG	-0.675928	Down
NEG_4798	[M-H]-	Lactulose	1.16462	0.293652	2.38929e-09	341.11	0.68	C07064	Organic oxygen compounds	Organooxygen compounds	Carbohydrates and carbohydrate conjugates	C12H22O11	JCQLYHFGKNRPGE-FCVZTGTOSA-N	OCC1OC(OC2C(CO)OC(O)(CO)C2O)C(O)C(O)C1O	410802	382527	383883	391190	1.33932e+06	1.30759e+06	1.3782e+06	1.3159e+06	841765	824644	841727	NEG	-1.76782	Down
NEG_2499	[M-H]-	gamma-Glu-leu	1.16232	0.622056	3.01323e-09	259.128	0.819		Organic acids and derivatives	Carboxylic acids and derivatives	Amino acids, peptides, and analogues	C11H20N2O5	MYFMARDICOWMQP-YUMQZZPRSA-N	CC(C)CC(N=C(O)CCC(N)C(O)=O)C(O)=O	29020.5	29375.1	29548.5	30358.6	47811.7	47915.2	47270.9	47182.1	39027.9	39027.5	38571.9	NEG	-0.684883	Down
NEG_7631	[M-H]-	4-Methylsulfinylbutyl glucosinolate	1.16483	3.17416	3.02439e-09	436.039	1.028		Organic oxygen compounds	Organooxygen compounds	Carbohydrates and carbohydrate conjugates	C12H23NO10S3	GMMLNKINDDUDCF-RFOBZYEESA-N	C[S](=O)CCCCC(SC1OC(CO)C(O)C(O)C1O)=NO[S](O)(=O)=O	20741.7	19980.7	20811.4	20399.1	6662.46	6695.9	5909.7	6544.35	13986.3	15044	13987.6	NEG	1.66638	Up
NEG_6174	[M-H]-	Lactose	1.16423	0.269709	3.29245e-09	387.115	0.68					C12H22O11	GUBGYTABKSRVRQ-PICCSMPSSA-N	C([C@@H]1[C@H]([C@@H]([C@H]([C@H](O1)O[C@@H]2[C@H](OC([C@@H]([C@H]2O)O)O)CO)O)O)O)O	307166	296960	289445	294822	1.07699e+06	1.08648e+06	1.14441e+06	1.09832e+06	665271	665255	679485	NEG	-1.89052	Down
NEG_10240	[M+HCOO]-	1-Palmitoylphosphatidylcholine	1.16404	1.8725	3.49412e-09	540.332	11.412		Lipids and lipid-like molecules	Glycerophospholipids	Glycerophosphocholines	C24H50NO7P	ASWBNKHCZGQVJV-UHFFFAOYSA-N	CCCCCCCCCCCCCCCC(=O)OCC(O)CO[P]([O-])(=O)OCC[N+](C)(C)C	101591	103658	102538	102643	56877.6	55340.2	53354	53616.5	73064	74778.4	73591	NEG	0.904964	Up
NEG_7898	[M-H]-	Indolylmethyl glucosinolate	1.16597	6.93999	3.70298e-09	447.053	3.134		Organic oxygen compounds	Organooxygen compounds	Carbohydrates and carbohydrate conjugates	C16H20N2O9S2	DNDNWOWHUWNBCK-JZYAIQKZSA-N	OCC1OC(SC(CC2=C[NH]C3=C2C=CC=C3)=NO[S](O)(=O)=O)C(O)C(O)C1O	64679.4	64445.1	64199.6	60316.9	9391.78	8836.77	9622.15	8697.01	41815.4	40013.1	41811.1	NEG	2.79493	Up
NEG_3408	[M-H]1-	9-Hydroxy-10E,12Z-octadecadienoic acid	1.16561	0.436658	3.80652e-09	295.228	10.871		Lipids and lipid-like molecules	Fatty Acyls	Lineolic acids and derivatives	C18H32O3	NPDSHTNEKLQQIJ-ZJHFMPGASA-N	CCCCC\\C=C/C=C/C(O)CCCCCCCC(O)=O	124929	127923	126642	122665	294037	287541	279681	288748	179832	181321	176562	NEG	-1.19543	Down
NEG_2057	[M-H]-	Thiopental	1.16416	0.343232	4.28725e-09	241.108	5.503	C07521	Organoheterocyclic compounds	Diazines	Pyrimidines and pyrimidine derivatives	C11H18N2O2S	IUJDSEJGGMCXSG-UHFFFAOYSA-N	CCC[C@@H](C)[C@@]1(CC)C(=O)NC(=NC1=O)S	15654.7	15988	13989.4	15576.5	44299.1	43769.7	44695.7	45565.5	27640.4	27768.3	27767	NEG	-1.54274	Down
NEG_531	[M-H]-	Glutamic acid	1.1644	0.461234	4.63419e-09	146.046	0.63	C00025	Organic acids and derivatives	Carboxylic acids and derivatives	Amino acids, peptides, and analogues	C5H9NO4	WHUUTDBJXJRKMK-VKHMYHEASA-N	NC(CCC(O)=O)C(O)=O	31587.5	29101.2	29486.6	30447.2	65180.5	66479.4	65548.6	64313.1	46209.1	46209.9	46400.7	NEG	-1.11643	Down
NEG_8763	[M-H]-	2-Azaniumylethyl (2-hydroxy-3-octadec-9-enoyloxypropyl) phosphate	1.1649	0.47876	4.69751e-09	478.295	11.423		Lipids and lipid-like molecules	Glycerophospholipids	Glycerophosphoethanolamines	C23H46NO7P	PYVRVRFVLRNJLY-UHFFFAOYSA-N	CCCCCCCCC=CCCCCCCCC(=O)OCC(O)CO[P](O)(=O)OCCN	86274.7	85520.3	83245	81496.6	176831	172383	174382	179338	128861	131210	128863	NEG	-1.06263	Down
NEG_905	[M-H]-	4-Hydroxy-3-methoxycinnamaldehyde	1.16307	0.45508	9.35529e-09	177.057	5.231	C02666	Benzenoids	Phenols	Methoxyphenols	C10H10O3	DKZBBWMURDFHNE-NSCUHMNNSA-N	COC1=CC(=CC=C1O)C=CC=O	21208.3	21360.5	20902.2	22000.6	45771.9	48348.2	47035.9	46660.6	28218.3	28910.4	28546	NEG	-1.13581	Down
NEG_6117	[M-H]-	1-O-Sinapoyl-beta-D-glucose	1.16348	0.401988	9.4292e-09	385.112	4.123		Phenylpropanoids and polyketides	Cinnamic acids and derivatives	Hydroxycinnamic acids and derivatives	C17H22O10	XRKBRPFTFKKHEF-DGDBGZAXSA-N	COC1=C(O)C(=CC(=C1)C=CC(=O)OC2OC(CO)C(O)C(O)C2O)OC	157992	160640	157641	157160	388249	393684	408933	384886	294932	289666	289670	NEG	-1.31478	Down
NEG_2941	[M-H]-	(1'S,2'S)-3',11'-Dihydroxy-1',2',5'-trimethyl-8'-oxaspiro[oxirane-2,12'-tricyclo[7.2.1.0(2),]dodecan]-5'-en-4'-one	1.16413	0.622048	9.76607e-09	279.128	8.764		Lipids and lipid-like molecules	Prenol lipids	Sesquiterpenoids	C15H20O5	RSFFUWNYMOEBFP-RUIYBKDTSA-N	CC1=CC2OC3CC(O)C(C)(C2(C)C(O)C1=O)C34CO4	26503.9	27770.1	26797.7	26885.6	43800.2	43402.8	42652.4	43695.8	34331.9	34283.5	34183.2	NEG	-0.684902	Down
NEG_8334	[M-H]-	(Methylsulfanyl)heptyl glucosinolate	1.1629	1.94257	1.32595e-08	462.094	5.36		Organic oxygen compounds	Organooxygen compounds	Carbohydrates and carbohydrate conjugates	C15H29NO9S3	SJHVRBSHKTUXLG-UHFFFAOYSA-N	CSCCCCCCCC(SC1OC(CO)C(O)C(O)C1O)=NO[S](O)(=O)=O	27902.1	26975.6	28482.3	27908.1	14338.8	14067.1	14529	14344	24593.3	25045	24474	NEG	0.957964	Up
NEG_7156	[M-H]-	4-Methylthiobutyl glucosinolate	1.16283	3.07619	1.44311e-08	420.045	3.028		Organic oxygen compounds	Organooxygen compounds	Carbohydrates and carbohydrate conjugates	C12H23NO9S3	GKUMMDFLKGFCKH-JYRVWZFOSA-N	CSCCCCC(SC1OC(CO)C(O)C(O)C1O)=NO[S](O)(=O)=O	41438.2	41543.5	41745.6	43025.2	12955.8	12398	14183.3	14995.3	28804.8	29953.2	28807.3	NEG	1.62115	Up
NEG_866	[M-H]-	1-Methoxyindole-3-carbaldehyde	1.16025	0.635041	1.81266e-08	174.058	6.009		Organoheterocyclic compounds	Indoles and derivatives	Indoles	C10H9NO2	NFGIENSPALNOON-UHFFFAOYSA-N	CO[N]1C=C(C=O)C2=CC=CC=C12	523033	534390	528645	537736	817715	838238	836345	852062	594288	609577	598829	NEG	-0.655078	Down
NEG_4725	[M-H]-	Sinapoyl malate	1.16428	2.06509	2.09933e-08	339.073	4.043		Phenylpropanoids and polyketides	Cinnamic acids and derivatives	Hydroxycinnamic acids and derivatives	C15H16O9	DUDGAPSRYCQPBG-UFFNRZRYSA-N	COC1=C(O)C(=CC(=C1)C=CC(=O)OC(CC(O)=O)C(O)=O)OC	344346	333246	350819	333115	163941	161775	168413	165176	273011	280030	275997	NEG	1.04621	Up
NEG_9102	[M-H]-	(Methylsulfinyl)octyl glucosinolate	1.165	6.01031	2.23592e-08	492.104	3.605		Organic oxygen compounds	Organooxygen compounds	Carbohydrates and carbohydrate conjugates	C16H31NO10S3	GPMDJOOLATZDQL-UHFFFAOYSA-N	C[S](=O)CCCCCCCCC(SC1OC(CO)C(O)C(O)C1O)=NO[S](O)(=O)=O	130866	133757	123216	122602	21586.5	21982.5	21019.6	20338.8	94645.4	96999.2	94653.9	NEG	2.58744	Up
NEG_703	[M-H]-	1H-Benzotriazole-5-carboxylic acid	1.16341	0.432013	3.20917e-08	162.033	5.231		Organoheterocyclic compounds	Benzotriazoles		C7H5N3O2	GUOVBFFLXKJFEE-UHFFFAOYSA-N	OC(=O)C1=CC=C2[NH]N=NC2=C1	16513	16724.5	14499.6	15125.3	35758	36700.2	36494.9	36557.5	21101	20887.6	21413.7	NEG	-1.21085	Down
NEG_903	[M-H]-	Gluconolactone	1.16221	0.616913	3.8261e-08	177.041	0.687	C00198	Organic oxygen compounds	Organooxygen compounds	Carbohydrates and carbohydrate conjugates	C6H10O6	PHOQVHQSTUBQQK-SQOUGZDYSA-N	OCC1OC(=O)C(O)C(O)C1O	66394.7	64954.3	63907.4	62414.2	102782	103903	106550	104442	79472.9	79548.2	79875.9	NEG	-0.696861	Down
NEG_392	[M-H]-	D-Malate	1.16595	1.91637	3.90501e-08	133.014	4.045	C00497	Organic acids and derivatives	Hydroxy acids and derivatives	Beta hydroxy acids and derivatives	C4H6O5	BJEPYKJPYRNKOW-UWTATZPHSA-N	OC(CC(O)=O)C(O)=O	132858	132365	130805	125543	69819.2	66872.1	68315.8	67159.1	106949	105766	105840	NEG	0.938373	Up
NEG_8814	[M-H]-	Apigenin-6-C-arabinoside-8-C-glucoside	1.16375	0.343953	4.45562e-08	481.118	4.072		Lignans, neolignans and related compounds	Flavonolignans		C25H22O10	SEBFKMXJBCUCAI-WAABAYLZSA-N	COC1=CC(=CC=C1O)C2OC3=CC(=CC=C3OC2CO)C4OC5=C(C(=CC(=C5)O)O)C(=O)C4O	4920.14	5280.35	4488.34	4572.6	13828.3	14429.9	14220.8	13521.1	8830.1	8829.7	9112.28	NEG	-1.53972	Down
NEG_3848	[M-H]-	FA 18:3;2O	1.16001	1.5082	4.5776e-08	309.21	8.887		Lipids and lipid-like molecules	Fatty Acyls	Fatty acids and conjugates	C18H30O4	VWKNCZXDXPBMJN-UHFFFAOYSA-N	O=C(O)CCCCCC(O)C(O)C=CCC=CCC=CCC	9.14312e+06	8.73942e+06	9.04035e+06	9.079e+06	5.99145e+06	5.97576e+06	5.9557e+06	5.94793e+06	7.68515e+06	7.73236e+06	7.68512e+06	NEG	0.592823	Up
NEG_2666	[M-H]-	Inosine	1.16279	0.544394	4.62294e-08	267.073	0.827		Nucleosides, nucleotides, and analogues	Purine nucleosides		C10H12N4O5	UGQMRVRMYYASKQ-KQYNXXCUSA-N	OCC1OC(C(O)C1O)[N]2C=NC3=C2N=CN=C3O	28704.4	29877.2	28886.8	27115.5	52092.9	52466.6	53869.9	52050.5	40070.1	39966.9	40070.1	NEG	-0.877277	Down
NEG_15524	[M-H]-	Robinin	1.16249	0.267126	6.48014e-08	739.213	5.324		Phenylpropanoids and polyketides	Flavonoids	Flavonoid glycosides	C33H40O19	PEFASEPMJYRQBW-HKWQTAEVSA-N	C[C@@H]1O[C@@H](OC[C@H]2O[C@@H](OC3=C(OC4=CC(=CC(=C4C3=O)O)O[C@@H]5O[C@@H](C)[C@H](O)[C@@H](O)[C@H]5O)C6=CC=C(O)C=C6)[C@@H](O)[C@@H](O)[C@H]2O)[C@H](O)[C@H](O)[C@H]1O	15120.6	13556.7	13331.3	12157.3	52065.5	47734.2	51677.5	51295.5	28724.6	28424.1	28423.1	NEG	-1.90441	Down
NEG_7577	[M-H]-	Butein	1.16165	3.1425	7.09311e-08	434.063	3.778		Organic oxygen compounds	Organooxygen compounds	Carbohydrates and carbohydrate conjugates	C13H25NO9S3	MEFPHTVXBPLRLX-ZMHPAJMFSA-N	CSCCCCCC(SC1OC(CO)C(O)C(O)C1O)=NO[S](O)(=O)=O	8065.85	7613.3	7595.24	7990.23	2686.57	2491.24	2615.01	2156.14	5501.34	5681.95	5681.64	NEG	1.65191	Up
NEG_1351	[M-H]-	3,5-Dimethoxycinnamic acid	1.15957	0.638668	9.66479e-08	207.066	4.287		Phenylpropanoids and polyketides	Cinnamic acids and derivatives	Hydroxycinnamic acids and derivatives	C11H12O4	VLSRUFWCGBMYDJ-UHFFFAOYSA-N	COC1=CC(=CC(=C1)OC)C=CC(O)=O	26938.8	27695.4	27068.6	27066.7	42059.7	43753.4	42954.6	41539	32928.9	32413.2	32413.2	NEG	-0.646861	Down
NEG_715	[M-H]-	3-(4-Hydroxyphenyl)-2-propenoic acid	1.16081	0.570783	1.23289e-07	163.04	4.446		Phenylpropanoids and polyketides	Cinnamic acids and derivatives	Hydroxycinnamic acids and derivatives	C9H8O3	NGSWKAQJJWESNS-UHFFFAOYSA-N	OC(=O)C=CC1=CC=C(O)C=C1	19527.4	20811.5	19130.8	19555.2	34351.7	35443.9	34935.2	33719.4	25380	25869	25868.2	NEG	-0.808986	Down
NEG_224	[M-H]-	Fumaric acid	1.16132	2.30204	1.40488e-07	115.003	0.694	C00122	Organic acids and derivatives	Carboxylic acids and derivatives	Dicarboxylic acids and derivatives	C4H4O4	VZCYOOQTPOCHFL-OWOJBTEDSA-N	OC(=O)C=CC(O)=O	1.07652e+06	1.01187e+06	983486	1.03684e+06	455124	426491	449558	453644	774579	774582	780045	NEG	1.20291	Up
NEG_4289	[M-H]-	4-Methyl-5-oxo-2-tridecyl-2H-furan-3-carboxylic acid	1.15808	1.6089	1.73281e-07	323.224	9.374		Organoheterocyclic compounds	Dihydrofurans	Furanones	C19H32O4	SLQVVNFTCYVCPB-INIZCTEOSA-N	CCCCCCCCCCCCC[C@@H]1OC(=O)C(=C1C(O)=O)C	35577.8	36485.1	34874.4	35693.8	21294	21906.9	23082.5	22367.9	26358.7	27176.8	26358.5	NEG	0.686076	Up
NEG_7906	[M-2H]-	Cyanidin 3-O-glucoside	1.16048	0.22451	1.74217e-07	447.09	6.182		Phenylpropanoids and polyketides	Flavonoids	Flavonoid glycosides	[C21H21O11]+	RKWHWFONKJEUEF-GQUPQBGVSA-O	OC[C@H]1O[C@@H](OC2=CC3=C(C=C(O)C=C3O)[O+]=C2C4=CC(=C(O)C=C4)O)[C@H](O)[C@@H](O)[C@@H]1O	58412.9	40879.3	57814	41546.4	215624	213021	230201	225981	130634	128092	128076	NEG	-2.15515	Down
NEG_14972	[M+HCOO]-	[2-Hydroxy-3-[3,4,5-trihydroxy-6-[[3,4,5-trihydroxy-6-(hydroxymethyl)oxan-2-yl]oxymethyl]oxan-2-yl]oxypropyl] octadeca-9,12,15-trienoate	1.16096	3.8929	1.88762e-07	721.367	10.504		Lipids and lipid-like molecules	Glycerolipids	Glycosylglycerols	C33H56O14	MPSGDHOYFIUPSO-UHFFFAOYSA-N	CCC=CCC=CCC=CCCCCCCCC(=O)OCC(O)COC1OC(COC2OC(CO)C(O)C(O)C2O)C(O)C(O)C1O	66190.9	73300.9	75426.7	72978.2	18971	18451.3	18624.1	17907.8	46940	48354.7	46932.5	NEG	1.96085	Up
NEG_3770	[M-H]-	16-Hydroxy-9-oxooctadeca-10,12,14-trienoic acid	1.16188	0.561648	2.63037e-07	307.192	7.927		Lipids and lipid-like molecules	Fatty Acyls	Lineolic acids and derivatives	C18H28O4	KLFMLBSZQZVKDC-UHFFFAOYSA-N	CCC(O)C=CC=CC=CC(=O)CCCCCCCC(O)=O	223818	201939	220151	205134	385726	383132	377862	368540	270285	280070	270296	NEG	-0.832262	Down
NEG_12650	[M-H]-	Steviolbioside	1.16046	0.589667	2.8553e-07	641.326	12.507					C32H50O13	OMHUCGDTACNQEX-OSHKXICASA-N	C[C@@]12CCC[C@@]([C@H]1CC[C@]34[C@H]2CC[C@](C3)(C(=C)C4)O[C@H]5[C@@H]([C@H]([C@@H]([C@H](O5)CO)O)O)O[C@H]6[C@@H]([C@H]([C@@H]([C@H](O6)CO)O)O)O)(C)C(=O)O	20545.2	19550.2	18280	18843.5	32317.9	33076.8	32346	33212.7	25869.5	25694.6	25617.4	NEG	-0.762029	Down
NEG_1157	[M-H]-	Scopoletin	1.15545	0.596755	3.07849e-07	191.036	4.839	C01752	Phenylpropanoids and polyketides	Coumarins and derivatives	Hydroxycoumarins	C10H8O4	RODXRVNMMDRFIK-UHFFFAOYSA-N	COC1=CC2=C(OC(=O)C=C2)C=C1O	52049.9	53476.6	50800	53193.6	84430.9	90070.6	89655	86942.7	63265.9	63169.3	63209	NEG	-0.744789	Down
NEG_11564	[M-H]-	Kaempferol 3-O-beta-D-glucopyranosyl-7-O-alpha-L-rhamnopyranoside	1.16391	1.58219	3.16396e-07	593.157	5.292		Phenylpropanoids and polyketides	Flavonoids	Flavonoid glycosides	C27H30O15	JYXSWDCPHRTYGU-RVCYDTIBSA-N	CC1OC(OC2=CC3=C(C(=C2)O)C(=O)C(=C(O3)C4=CC=C(O)C=C4)OC5OC(CO)C(O)C(O)C5O)C(O)C(O)C1O	9.86588e+06	9.88346e+06	1.02238e+07	9.55138e+06	6.40873e+06	6.14421e+06	6.24984e+06	6.17808e+06	8.71676e+06	8.85111e+06	8.66542e+06	NEG	0.661924	Up
NEG_8706	[M-H]-	1-Methoxyindol-3-ylmethyl glucosinolate	1.16487	1.54454	3.24157e-07	477.066	4.473					C17H22N2O10S2	PKKMITFKYRCCOL-CMZRPVNOSA-N	O=S(=O)(O)ON=C(SC1OC(CO)C(O)C(O)C1O)CC2=CN(OC)C=3C=CC=CC32	605478	604101	604612	573823	385973	389029	376087	395008	396607	394825	394808	NEG	0.62718	Up
NEG_13820	[M+FA-H]-	Ginsenoside Rh1	1.15881	0.448329	3.26922e-07	683.431	12.582					C36H62O9	RAQNTCRNSXYLAH-UHFFFAOYNA-N	OCC1OC(OC2CC3(C)C(CC(O)C4C(CCC43C)C(O)(C)CCC=C(C)C)C5(C)CCC(O)C(C)(C)C25)C(O)C(O)C1O	500205	473848	465187	437665	1.00052e+06	1.02634e+06	1.08682e+06	1.07276e+06	701962	746789	702156	NEG	-1.15737	Down
NEG_4478	[M-H]-	(Z)-5,8,11-Trihydroxyoctadec-9-enoic acid	1.16101	0.491348	3.35907e-07	329.234	8.156		Lipids and lipid-like molecules	Fatty Acyls	Fatty acids and conjugates	C18H34O5	FITAKYVPWCVTII-QBFSEMIESA-N	CCCCCCCC(O)C=CC(O)CCC(O)CCCC(O)=O	90535.1	81356.8	93611.6	79837.7	179985	173818	175718	173324	119225	121569	119228	NEG	-1.02518	Down
NEG_7465	[M-H]-	Kaempferol-3-O-rhamnoside	1.16006	0.490202	3.72631e-07	431.096	6.455					C21H20O10	SOSLMHZOJATCCP-UHFFFAOYNA-N	O=C1C(OC2OC(C)C(O)C(O)C2O)=C(OC=3C=C(O)C=C(O)C13)C=4C=CC(O)=CC4	6859.05	6688.9	7632.99	6754.53	14014.3	14830.1	13851.4	14291.9	10589.4	10596.6	10375.5	NEG	-1.02855	Down
NEG_8092	[M-H]-	2-Azaniumylethyl (3-hexadecanoyloxy-2-hydroxypropyl) phosphate	1.15559	1.63739	3.73276e-07	452.279	11.434		Lipids and lipid-like molecules	Glycerophospholipids	Glycerophosphoethanolamines	C21H44NO7P	YVYMBNSKXOXSKW-UHFFFAOYSA-N	CCCCCCCCCCCCCCCC(=O)OCC(O)CO[P](O)(=O)OCCN	220948	229327	215488	228913	133768	138043	134341	140250	178167	178170	177704	NEG	0.711402	Up
NEG_8911	[M-H]-	[1-Hydroxy-3-[3,4,5-trihydroxy-6-(hydroxymethyl)oxan-2-yl]oxypropan-2-yl] hexadeca-7,10,13-trienoate	1.15594	1.7261	4.11377e-07	485.277	9.796		Lipids and lipid-like molecules	Glycerolipids	Glycosylglycerols	C25H42O9	LJVATEUJGAWSPM-UHFFFAOYSA-N	CCC=CCC=CCC=CCCCCCC(=O)OC(CO)COC1OC(CO)C(O)C(O)C1O	6577.51	6642.22	6451.83	6829.83	4022.08	3743.05	3953.26	3634.96	5848.9	5904.33	5853.88	NEG	0.787514	Up
NEG_11902	[M-H]-	Rutin	1.15722	0.570712	4.95593e-07	609.143	4.939	C05625	Phenylpropanoids and polyketides	Flavonoids	Flavonoid glycosides	C27H30O16	IKGXIBQEEMLURG-NVPNHPEKSA-N	CC1OC(OCC2OC(OC3=C(OC4=C(C(=CC(=C4)O)O)C3=O)C5=CC(=C(O)C=C5)O)C(O)C(O)C2O)C(O)C(O)C1O	382809	401813	394256	386643	662592	720194	684848	675469	555948	549758	553589	NEG	-0.809166	Down
NEG_3108	[M-H]-	Oxazepam	1.15845	0.528975	5.51615e-07	285.042	5.844	C07359	Organoheterocyclic compounds	Benzodiazepines	1,4-benzodiazepines	C15H11ClN2O2	ADIMAYPTOBDMTL-UHFFFAOYSA-N	OC1N=C(C2=CC=CC=C2)C3=C(C=CC(=C3)Cl)N=C1O	8569.2	7811.88	7821.17	8294.49	15316.1	15727.1	14615.9	15774.4	12924	12963	12834.1	NEG	-0.918729	Down
NEG_1503	[M-H]-	Captopril	1.15831	0.499587	5.74592e-07	216.067	4.339					C9H15NO3S	FAKRSMQSSFJEIM-UHFFFAOYNA-N	O=C(O)C1N(C(=O)C(C)CS)CCC1	18868.9	19688.6	21358	19070.4	40382.3	39472.5	40673.3	37574.2	29959.6	29670	29959.4	NEG	-1.00119	Down
NEG_15020	[M-H]-	Ligustroflavone	1.15905	0.259806	5.94823e-07	723.207	4.754					C33H40O18	NULBHTHMVOCGOE-ZBCCAYPVSA-N	C[C@H]1[C@@H]([C@H]([C@H]([C@@H](O1)OC[C@@H]2[C@H]([C@@H]([C@H]([C@@H](O2)OC3=CC(=C4C(=C3)OC(=CC4=O)C5=CC=C(C=C5)O)O)O[C@H]6[C@@H]([C@@H]([C@H]([C@@H](O6)C)O)O)O)O)O)O)O)O	2913.47	2567.35	2675.39	2797.29	10050	11257.7	9844.6	11008	6149.51	6370.7	6150.04	NEG	-1.94449	Down
NEG_15093	[M-H]-	(2R,3S,4S,5R,6R)-6-[1,7-bis(4-hydroxyphenyl)heptan-3-yloxy]-5-[(2S,3R,4R)-3,4-dihydroxy-4-(hydroxymethyl)oxolan-2-yl]oxy-2-[[(2S,3R,4R)-3,4-dihydroxy-4-(hydroxymethyl)oxolan-2-yl]oxymethyl]oxane-3,4-diol	1.15959	0.500923	7.87715e-07	725.315	7.85		Phenylpropanoids and polyketides	Diarylheptanoids	Linear diarylheptanoids	C35H50O16	ZYZHMHXSPPAVCD-HKXMFVAESA-N	OCC1(O)COC(OCC2OC(OC(CCCCC3=CC=C(O)C=C3)CCC4=CC=C(O)C=C4)C(OC5OCC(O)(CO)C5O)C(O)C2O)C1O	10990.1	11449.2	11983.5	10125.4	23233.9	21537.2	22071	22090	15625.6	15630.7	15832.5	NEG	-0.997338	Down
NEG_12218	[M-H]-	Isorhamnetin-3-O-galactoside-6''-rhamnoside	1.15449	0.482925	8.32494e-07	623.161	3.895					C28H32O16	UIDGLYUNOUKLBM-UHFFFAOYNA-N	COC1=C(O)C=CC(=C1)C1=C(OC2O[C@H](CO[C@@H]3O[C@@H](C)[C@H](O)[C@@H](O)[C@H]3O)[C@H](O)[C@H](O)[C@H]2O)C(=O)C2=C(O1)C=C(O)C=C2O	3753.85	3855.7	3632.32	3715.48	7343.12	7566.16	8213.78	7849.36	5296.98	4575.28	5295	NEG	-1.05013	Down
NEG_4623	[M-H]-	Psoralidin	1.15948	9.93443	1.03223e-06	335.092	9.664	C10523	Phenylpropanoids and polyketides	Isoflavonoids	Coumestans	C20H16O5	YABIJLLNNFURIJ-UHFFFAOYSA-N	CC(C)=CCC1=C(O)C=C2OC(=O)C3=C(OC4=C3C=CC(=C4)O)C2=C1	10162.4	11571.3	11426.9	9599.87	1120.12	1064.26	1073.42	1046.47	7565.59	7251.45	7251.38	NEG	3.31244	Up
NEG_6944	[M-H]-	delta(4)-Dafachronic acid	1.15697	0.501127	1.06529e-06	413.305	13.291		Lipids and lipid-like molecules	Steroids and steroid derivatives	Bile acids, alcohols and derivatives	C27H42O3	PSXQJZDFWDKBIP-NNWQCNCGSA-N	C[C@H](CCCC(C)C(O)=O)[C@H]1CC[C@H]2[C@@H]3CCC4=CC(=O)CC[C@]4(C)[C@H]3CC[C@]12C	21920.7	19653.7	21585.8	22651.1	45222.7	41192.5	42060.3	42760.9	30169	31339.7	30028.6	NEG	-0.996751	Down
NEG_19582	[M-H]-	Soyasaponin Ba	1.15768	1.94696	1.11121e-06	957.484	13.9		Lipids and lipid-like molecules	Prenol lipids	Terpene glycosides	C48H78O19	WFRQIKSNAYYUJZ-UHFFFAOYNA-N	CC1(C)CC(O)C2(C)CCC3(C)C(=CCC4C5(C)CCC(OC6OC(C(O)C(O)C6OC7OC(CO)C(O)C(O)C7OC8OC(CO)C(O)C(O)C8O)C(O)=O)C(C)(CO)C5CCC34C)C2C1	34271.4	33525.4	34919	33483	15794.5	16587.8	18652.7	18919.8	31201.7	33366.1	31196	NEG	0.961221	Up
NEG_3686	[M-H]-	Sulfo jasmonate	1.16313	2.16441	1.46243e-06	305.071	3.863		Lipids and lipid-like molecules	Fatty Acyls	Lineolic acids and derivatives	C12H18O7S	MLUJBNROAVANKK-UHFFFAOYSA-N	OC(=O)CC1CCC(=O)C1CC=CCCO[S](O)(=O)=O	42225	41906.9	40038.5	37578.9	19874.7	18644.3	17722.4	18489.9	27912.7	28726.3	28726.6	NEG	1.11397	Up
NEG_4679	[M-H]-	Licochalcone A	1.15294	0.444189	1.61033e-06	337.148	9.031					C21H22O4	KAZSKMJFUPEHHW-DHZHZOJOSA-N	CC(C)(C=C)C1=C(C=C(C(=C1)/C=C/C(=O)C2=CC=C(C=C2)O)OC)O	6773.57	6574.97	6680.35	6366.55	13926.7	14384.5	15897.6	15215	10640.7	10295.7	10643.2	NEG	-1.17075	Down
NEG_16029	[M-H]-	3-[6-[[(2R,3R,4R,5S,6S)-3,5-Dihydroxy-6-methyl-4-[(2S,3R,4R,5R,6S)-3,4,5-trihydroxy-6-methyloxan-2-yl]oxyoxan-2-yl]oxymethyl]-3,4,5-trihydroxyoxan-2-yl]oxy-2-(3,4-dihydroxyphenyl)-5,7-dihydroxychromen-4-one	1.15314	0.489326	1.64544e-06	755.203	4.386		Phenylpropanoids and polyketides	Flavonoids	Flavonoid glycosides	C33H40O20	MNIDWWPXTZZMMY-FPMVPXBLSA-N	CC1OC(OC2C(O)C(C)OC(OCC3OC(OC4=C(OC5=C(C(=CC(=C5)O)O)C4=O)C6=CC(=C(O)C=C6)O)C(O)C(O)C3O)C2O)C(O)C(O)C1O	77107.5	83896.3	79894.3	75663.6	149521	165949	166901	164563	114245	112502	112489	NEG	-1.03113	Down
NEG_3838	[M-H]-	9-Oxo-11-(3-pentyloxiran-2-YL)undec-10-enoic acid	1.15653	0.523666	1.67414e-06	309.206	7.972		Lipids and lipid-like molecules	Fatty Acyls	Fatty acids and conjugates	C18H30O4	RCMABBHQYMBYKV-UHFFFAOYSA-N	CCCCCC1OC1C=CC(=O)CCCCCCCC(O)=O	62990.7	60568.4	59666.3	61291.3	120247	117470	121011	108204	83974.4	82563.5	83974.5	NEG	-0.933281	Down
NEG_3262	[M-H]-	Climbazole	1.15144	0.576354	1.90168e-06	291.092	4.616		Benzenoids	Phenol ethers		C15H17ClN2O2	OWEGWHBOCFMBLP-UHFFFAOYSA-N	CC(C)(C)C(=O)C(OC1=CC=C(Cl)C=C1)[N]2C=CN=C2	10223.8	11724.9	11403.6	10752	18785.7	18613.5	19967.7	19155.9	12997.4	13165.4	12997.6	NEG	-0.794973	Down
NEG_2219	[M-H]-	1-[(2-Chloro-1,3-thiazol-5-yl)methyl]-2-methyl-3-nitroguanidine	1.15183	0.571633	2.07328e-06	248	4.694		Organoheterocyclic compounds	Diazinanes	Piperazines	C6H8ClN5O2S	PGOOBECODWQEAB-UHFFFAOYSA-N	CN=C(NCC1=CN=C(Cl)S1)N[N+]([O-])=O	6833.01	6777.51	7053.2	6363.15	11196.5	11655.5	12258.9	12169.3	9428.6	8915.44	9428.43	NEG	-0.806838	Down
NEG_3991	[M-H]-	Alachlor ESA	1.15235	0.624859	2.22815e-06	314.103	6.421		Benzenoids	Benzene and substituted derivatives	Anilides	C14H21NO5S	UTCJUUGCHWHUNI-UHFFFAOYSA-N	CCC1=CC=CC(=C1N(COC)C(=O)C[S](O)(=O)=O)CC	3185.08	3335.02	3371.54	3338.74	5495.11	5307.32	5371.74	4999.21	4050.27	4050.25	4127.43	NEG	-0.678396	Down
NEG_1303	[M-H]-	Tryptophan	1.15764	2.90757	2.26502e-06	203.083	6.299	C00078	Organoheterocyclic compounds	Indoles and derivatives	Indolyl carboxylic acids and derivatives	C11H12N2O2	QIVBCDIJIAJPQS-VIFPVBQESA-N	NC(CC1=C[NH]C2=C1C=CC=C2)C(O)=O	5650.27	5940.86	6498.91	5539.43	2162.39	2084.31	1973.45	1906.72	4411.69	4411.69	4404.02	NEG	1.53981	Up
NEG_15689	[M-H]-	PG 34:3	1.15216	1.58238	2.93664e-06	743.488	13.875					C40H73O10P	PTJBFPPEYDFAAQ-RUGCENDASA-N	CCCCC/C=C\C/C=C\CCCCCCCC(=O)OC(COC(=O)CCCCCCC/C=C\CCCCCC)COP(=O)(O)OCC(CO)O	155960	153371	143600	155201	97270	100399	92618	94028.2	136326	136315	131776	NEG	0.662095	Up
NEG_11903	[M-H]-	Kaempferol 3-O-sophoroside	1.15242	0.183513	2.95678e-06	609.148	6.183					C27H30O16	LKZDFKLGDGSGEO-UHFFFAOYNA-N	C1=CC(=CC=C1C2=C(C(=O)C3=C(C=C(C=C3O2)O)O)O[C@H]4[C@@H]([C@H]([C@@H]([C@H](O4)CO)O)O)O[C@H]5[C@@H]([C@H]([C@@H]([C@H](O5)CO)O)O)O)O	2486.51	1596.11	2283.62	1222.6	9991.39	9388.87	10698.1	11274.9	7558.56	7066.84	7539.68	NEG	-2.44605	Down
NEG_3354	[M-H]1-	13-HoTrE	1.15573	0.541521	2.98504e-06	293.214	9.989		Lipids and lipid-like molecules	Fatty Acyls	Lineolic acids and derivatives	C18H30O3	KLLGGGQNRTVBSU-JDTPQGGVSA-N	CC\\C=C/CC(O)\\C=C\\C=C/CCCCCCCC(O)=O	606370	597629	636070	552947	1.11545e+06	1.16199e+06	1.0404e+06	1.10122e+06	760433	760090	760706	NEG	-0.88491	Down
NEG_4462	[M-H]-	1,7-Bis(3,4-dihydroxyphenyl)heptan-3-one	1.15449	0.342263	3.6908e-06	329.139	5.705		Phenylpropanoids and polyketides	Diarylheptanoids	Linear diarylheptanoids	C19H22O5	UHRUXUCWHIGENP-UHFFFAOYSA-N	OC1=CC=C(CCCCC(=O)CCC2=CC=C(O)C(=C2)O)C=C1O	10513.9	9888.66	9881.06	9583.06	28272	30534.6	31454.5	26218.6	15878.6	14275.3	15889.9	NEG	-1.54682	Down
NEG_19387	[M-H]-	Ginsenoside Re	1.15233	0.533	3.73806e-06	945.534	13.739					C48H82O18	PWAOOJDMFUQOKB-UHFFFAOYNA-N	OCC1OC(OC2CC3(C)C(CC(O)C4C(CCC43C)C(OC5OC(CO)C(O)C(O)C5O)(C)CCC=C(C)C)C6(C)CCC(O)C(C)(C)C26)C(OC7OC(C)C(O)C(O)C7O)C(O)C1O	37770.7	39745.3	32529.2	35112.4	67314.4	70006.9	65002.3	70017	45925.7	48121.8	45578.8	NEG	-0.907793	Down
NEG_3575	[M-H]-	Herbacetin	1.15469	0.346144	3.84555e-06	301.031	6.92	C02806	Phenylpropanoids and polyketides	Flavonoids	Flavones	C15H10O7	ZDOTZEDNGNPOEW-UHFFFAOYSA-N	OC1=CC=C(C=C1)C2=C(O)C(=O)C3=C(O2)C(=C(O)C=C3O)O	2609.32	2291.01	2819.13	2268.39	7707.81	7032.49	6551.52	7562.78	4637.23	4637.52	4472.38	NEG	-1.53055	Down
NEG_17643	[M+FA-H]-	Saikosaponin b2	1.15686	1.97677	3.99188e-06	825.459	12.799					C42H68O13	WRYJYFCCMSVEPQ-UHFFFAOYNA-N	OCC1OC(OC2C(O)C(OC(C)C2O)OC3CCC4(C)C5C=CC6=C7CC(C)(C)CCC7(CO)C(O)CC6(C)C5(C)CCC4C3(C)CO)C(O)C(O)C1O	31101.1	30561.8	33269.1	28895.8	14907.5	16377.5	15281.5	16074.9	23465.6	24710.6	23461	NEG	0.983146	Up
NEG_3907	[M-H]-	13-HPODE	1.14758	0.631782	5.44542e-06	311.222	11.998					C18H32O4	JDSRHVWSAMTSSN-WWYDAZRDSA-N	CCCCCC(/C=C/C=CCCCCCCCC(=O)O)OO	6265.51	5990.08	6639.17	6042.9	10049.1	9579.11	10320.2	9523.63	8494.9	8494.54	8694.1	NEG	-0.662502	Down
NEG_461	[M-H]-	Urocanic acid	1.14667	0.629722	5.90015e-06	137.034	0.825	C00785	Organoheterocyclic compounds	Azoles	Imidazoles	C6H6N2O2	LOIYMIARKYCTBW-OWOJBTEDSA-N	OC(=O)C=CC1=CN=C[NH]1	25112.5	25698	24425	24813.9	39825.6	39243.7	42209.4	37600	34051.7	34051.3	33421.6	NEG	-0.667213	Down
NEG_19625	[M-H]-	(2S,3R,4S,5S,6R)-2-[(2R,3R,4S,5S,6R)-2-[[(3S,6S,8R,10R,12R,13R,14R,17S)-3,12-Dihydroxy-4,4,8,10,14-pentamethyl-17-[(2S)-6-methyl-2-[(2S,3R,4S,5S,6R)-3,4,5-trihydroxy-6-(hydroxymethyl)oxan-2-yl]oxyhept-5-en-2-yl]-2,3,5,6,7,9,11,12,13,15,16,17-dodecahydro-1H-cyclopenta[a]phenanthren-6-yl]oxy]-4,5-dihydroxy-6-(hydroxymethyl)oxan-3-yl]oxy-6-(hydroxymethyl)oxane-3,4,5-triol	1.15731	2.59362	6.28228e-06	961.55	13.834		Lipids and lipid-like molecules	Prenol lipids	Triterpenoids	C48H82O19	FBFMBWCLBGQEBU-IDIAXEKKSA-N	CC(C)=CCCC(C)(OC1OC(CO)C(O)C(O)C1O)C2CCC3(C)C2C(O)CC4C5(C)CCC(O)C(C)(C)C5C(CC34C)OC6OC(CO)C(O)C(O)C6OC7OC(CO)C(O)C(O)C7O	298094	294318	279494	259708	122992	86218.6	116410	110687	142938	142926	134864	NEG	1.37497	Up
NEG_6537	[M-H]-	Scopolin	1.14143	0.63398	6.32424e-06	399.094	3.759		Phenylpropanoids and polyketides	Coumarins and derivatives	Coumarin glycosides	C16H18O9	SGTCGCCQZOUMJJ-YMILTQATSA-N	COC1=CC2=C(OC(=O)C=C2)C=C1OC3OC(CO)C(O)C(O)C3O	52964.8	53984	55764.7	55847.1	81159.6	91033.7	86915.7	85634.2	63290.6	64229.6	64228.8	NEG	-0.65749	Down
NEG_3465	[M-H]-	9,10-Epoxystearic acid	1.14547	0.492087	9.07813e-06	297.242	10.524	C19620	Lipids and lipid-like molecules	Fatty Acyls	Lineolic acids and derivatives	C18H34O3	IMYZYCNQZDBZBQ-UHFFFAOYSA-N	CCCCCCCCC1OC1CCCCCCCC(O)=O	54492.9	42985.9	41661.1	52828.8	98862.8	99971.8	97799	93478	66145.3	66236	66429.2	NEG	-1.02302	Down
NEG_8584	[M-H]-	Maslinic acid	1.14162	0.663563	1.82168e-05	471.35	13.76					C30H48O4	MDZKJHQSJHYOHJ-UHFFFAOYNA-N	O=C(O)C12CCC(C)(C)CC2C3=CCC4C5(C)CC(O)C(O)C(C)(C)C5CCC4(C)C3(C)CC1	15549.7	13381.6	14637.6	14754.9	23149.7	21769.5	21288.2	21687.5	15307.9	16377.9	16379.9	NEG	-0.591694	Down
NEG_12217	[M-H]-	Narcissin	1.14111	0.593797	1.86699e-05	623.158	5.339		Phenylpropanoids and polyketides	Flavonoids	Flavonoid glycosides	C28H32O16	UIDGLYUNOUKLBM-GEBJFKNCSA-N	COC1=C(O)C=CC(=C1)C2=C(OC3OC(COC4OC(C)C(O)C(O)C4O)C(O)C(O)C3O)C(=O)C5=C(O2)C=C(O)C=C5O	34719.8	31485.3	35344.6	35092.3	62229.1	54770.8	57757.9	55357.7	46917.8	46550.1	46977.7	NEG	-0.751957	Down
NEG_3422	[M-H]-	2'-O-Methylguanosine	1.1389	0.568044	2.05927e-05	296.103	2.598		Nucleosides, nucleotides, and analogues	Purine nucleosides		C11H15N5O5	OVYNGSFVYRPRCG-KQYNXXCUSA-N	COC1C(O)C(CO)OC1[N]2C=NC3=C2NC(=N)N=C3O	6736.78	7140.92	8345.22	8702.42	13948.1	13634	13598.4	13261.3	9066.91	9343.5	7420.17	NEG	-0.815924	Down
NEG_8406	[M-H]-	Glycocholic acid	1.14198	6.55114	2.44939e-05	464.311	12.351	C01921	Lipids and lipid-like molecules	Steroids and steroid derivatives	Bile acids, alcohols and derivatives	C26H43NO6	RFDAIACWWDREDC-MZMBZMQMSA-N	C[C@H](CCC(=O)NCC(O)=O)[C@H]1CC[C@H]2[C@@H]3[C@H](O)CC4C[C@H](O)CC[C@]4(C)[C@H]3C[C@H](O)[C@]12C	10124.1	10060.6	9378.93	10765.8	2823.98	471.891	2594.58	265.647	6863	7024.47	6601.33	NEG	2.71175	Up
NEG_7549	[M-H]-	Flavanone base + 3O, O-Hex	1.13799	0.625462	2.52684e-05	433.112	5.445		Phenylpropanoids and polyketides	Flavonoids	Flavonoid glycosides	C21H22O10	DLIKSSGEMUFQOK-UHFFFAOYSA-N	OCC1OC(OC2=CC(=C3C(=O)CC(OC3=C2)C4=CC=C(O)C=C4)O)C(O)C(O)C1O	12117.6	13377.8	13664.3	12845	22129.6	20507.3	21152.6	19356.4	20598.4	20933.2	17483	NEG	-0.677005	Down
NEG_19094	[M-H]-	Saikosaponin C	1.14684	0.530825	2.71954e-05	925.499	11.342					C48H78O17	PYJMYPPFWASOJX-UHFFFAOYNA-N	OCC1OC(OCC2OC(OC3CCC4(C)C5C=CC6=C7CC(C)(C)CCC7(CO)C(O)CC6(C)C5(C)CCC4C3(C)C)C(O)C(O)C2OC8OC(C)C(O)C(O)C8O)C(O)C(O)C1O	11031.1	12146.3	12805.7	12439.7	24286.1	22299.5	20604.4	24031.9	15115.1	16791.5	14672.4	NEG	-0.913693	Down
NEG_6258	[M-H]-	Periplogenin	1.14342	0.449162	2.82738e-05	389.231	10.931					C23H34O5	QJPCKAJTLHDNCS-FBAXFMHRSA-N	C[C@]12CC[C@@H](C[C@]1(CC[C@@H]3[C@@H]2CC[C@]4([C@@]3(CC[C@@H]4C5=CC(=O)OC5)O)C)O)O	3222.05	3983.07	3201.22	2782.58	8016.98	7365.87	7182.99	6797.57	5167.98	5176.11	4930.95	NEG	-1.15469	Down
NEG_9365	[M-H]-	Hypericin	1.12981	0.490211	3.30597e-05	503.136	2.725		Benzenoids	Pyrenes	Benzopyrenes	C30H16O8	BTXNYTINYBABQR-UHFFFAOYSA-N	CC1=C2C3=C4C(=C(O)C=C3C)C(=O)C5=C(O)C=C(O)C6=C5C4=C7C2=C(C(=C1)O)C(=O)C8=C(O)C=C(O)C6=C78	2678.37	2356.68	2777.21	3147.73	5575.39	5577.1	6093.52	5111.67	3460.52	3271.7	3462.19	NEG	-1.02852	Down
NEG_3859	[M-H]-	N,N-Dimethylguanosine	1.13615	0.540975	3.34185e-05	310.113	2.915		Nucleosides, nucleotides, and analogues	Purine nucleosides		C12H17N5O5	RSPURTUNRHNVGF-IOSLPCCCSA-N	CN(C)C1=NC2=C(N=C[N]2C3OC(CO)C(O)C3O)C(=N1)O	3080.81	2834.8	3325.05	3356.59	6265.78	6083.07	5555.05	5382.27	4127	4208.14	4090.25	NEG	-0.886365	Down
NEG_5642	[M-H]-	FA 22:1;2O	1.14768	1.87201	3.60589e-05	369.3	11.912		Lipids and lipid-like molecules	Fatty Acyls	Fatty acids and conjugates	C22H42O4	UBHSEJBILMDXFU-UHFFFAOYSA-N	O=C(O)CCCCCCCC(O)CCCC=CCCCCC(O)CCC	21435.6	21068.4	23814.1	19675.6	12453.8	11042.9	11063	11377	18999.9	19613.2	19216	NEG	0.904585	Up
NEG_6539	[M-H]-	4'-Demethylpodophyllotoxin	1.14316	1.61849	3.6685e-05	399.108	4.975		Lignans, neolignans and related compounds	Lignan lactones	Podophyllotoxins	C21H20O8	YVCVYCSAAZQOJI-BTINSWFASA-N	COC1=CC(=CC(=C1O)OC)[C@H]2[C@@H]3[C@H](COC3=O)[C@@H](O)C4=CC5=C(OCO5)C=C24	98203	113236	100216	99678	66316.3	63183.2	62920.2	61726.5	85792.7	83847.6	83851.2	NEG	0.69465	Up
NEG_3657	[M-H]-	Arachidonic acid	1.15104	1.73569	3.77782e-05	303.232	11.801	C00219	Lipids and lipid-like molecules	Fatty Acyls	Fatty acids and conjugates	C20H32O2	YZXBAPSDXZZRGB-DOFZRALJSA-N	CCCCC\\C=C/C/C=C\\C\\C=C/C/C=C\\CCCC(O)=O	154632	150303	132846	138720	90772.3	81154.5	80386.2	79831.3	88448.7	89498.3	88595.6	NEG	0.795512	Up
NEG_6191	[M-H]-	Mycophenolic acid IV	1.14314	0.544955	3.98088e-05	387.184	10.512		Lipids and lipid-like molecules	Prenol lipids	Terpene lactones	C22H28O6	NEGCNVRPGPHOAR-CCLLZULESA-N	COC1=C(C)C2=C(C(=C1CC=C(C)CCC=C(C)CCC(O)=O)O)C(=O)OC2	4182.67	3662.15	3603.53	3281.66	6630.66	6743.31	7353.03	6302.77	5230.37	5230.67	5068.56	NEG	-0.875792	Down
NEG_8959	[M-H]-	Flemiphilippinin A	1.13758	0.561952	6.64568e-05	487.213	8.669					C30H32O6	VBTMMYSERQFPPK-UHFFFAOYSA-N	CC(=CCC1=C2C(=C(C3=C1OC=C(C3=O)C4=CC(=C(C=C4)O)O)O)C=C(C(O2)(C)C)C(C)(C)C=C)C	4432.21	5597.23	6169.64	5628.8	9320.8	9693.99	9446.91	10381.3	8096.81	7798.95	8095.76	NEG	-0.831481	Down
NEG_13293	[M-H]-	Syrosingopine	1.13038	2.23225	0.000108445	665.26	10.66		Alkaloids and derivatives	Yohimbine alkaloids		C35H42N2O11	ZCDNRPPFBQDQHR-UHFFFAOYNA-N	CCOC(=O)OC1=C(OC)C=C(C=C1OC)C(=O)OC2CC3CN4CCC5=C([NH]C6=C5C=CC(=C6)OC)C4CC3C(C2OC)C(=O)OC	19405.1	19566.4	24218	23775.9	9593.58	9116.93	10570.7	9677.36	12607.1	12627.2	12070.5	NEG	1.1585	Up
NEG_5219	[M-H]-	4,6,7-Trihydroxy-5-methoxy-1,8,8,9-tetramethyl-8,9-dihydro-3H-phenaleno[1,2-b]furan-3-one	1.13392	2.42198	0.000110106	355.118	5.058		Benzenoids	Phenalenes	Phenalenones	C20H20O6	KMPAOJFBQSXEAI-UHFFFAOYSA-N	COC1=C(O)C2=C3C(=C(C)C=C(O)C3=C1O)C4=C(C2=O)C(C)(C)C(C)O4	128550	156292	147695	118935	61616.2	56089.9	48878.9	61109.2	104179	101563	101398	NEG	1.27619	Up
NEG_4927	[M-H]-	Gibberellic acid	1.12644	0.61187	0.000163466	345.135	4.797		Lipids and lipid-like molecules	Prenol lipids	Diterpenoids	C19H22O6	IXORZMNAPKEEDV-OBDJNFEBSA-N	CC12C(O)C=CC3(OC1=O)C4CCC5(O)CC4(CC5=C)C(C23)C(O)=O	18785.5	17636.5	18858.3	13757.2	29279.1	28124.3	28672.1	26754.7	20628.8	20628.9	20532.6	NEG	-0.708703	Down
NEG_9935	[M-H]-	Pachymic acid	1.12557	3.77801	0.000182697	527.37	13.39					C33H52O5	VDYCLYGKCGVBHN-DRCQUEPLSA-N	CC(C)C(=C)CC[C@H]([C@H]1[C@@H](C[C@@]2([C@@]1(CCC3=C2CC[C@@H]4[C@@]3(CC[C@@H](C4(C)C)OC(=O)C)C)C)C)O)C(=O)O	11368.6	13067.9	16331	16690.7	3938.41	3592.71	4086.7	3590.78	5629.2	5639.36	5152.42	NEG	1.91763	Up
NEG_14418	[M-H]-	Voacamine	1.12457	0.217099	0.000186715	703.384	11.112		Alkaloids and derivatives	Ibogan-type alkaloids		C43H52N4O5	VCMIRXRRQJNZJT-UHFFFAOYNA-N	CCC1CC2CN3CCC4=C([NH]C5=CC(=C(OC)C=C45)C6CC7C(C(CC8=C6[NH]C9=CC=CC=C89)N(C)CC7=CC)C(=O)OC)C(C2)(C13)C(=O)OC	2969.33	2572.33	2898.76	2954.84	13725	14951.1	14398	9414.67	6868.12	8265.05	6861.16	NEG	-2.20358	Down
NEG_3106	[M-2H]-	Cyanidin	1.10722	0.442874	0.000245049	285.041	6.853		Phenylpropanoids and polyketides	Flavonoids	Hydroxyflavonoids	C15H11O6	VEVZSMAEJFVWIL-UHFFFAOYSA-O	OC1=CC(=C2C=C(O)C(=[O+]C2=C1)C3=CC(=C(O)C=C3)O)O	5202.96	6015.18	5931.3	6940.01	13457.7	16188.4	12734.1	12013.2	9280.75	10120	9288.05	NEG	-1.17503	Down
NEG_5761	[M-H]-	Cyproterone	1.11286	0.231449	0.000284679	373.153	10.088		Lipids and lipid-like molecules	Steroids and steroid derivatives	Pregnane steroids	C22H27ClO3	DUSHUSLJJMDGTE-ZJPMUUANSA-N	CC(=O)[C@@]1(O)CC[C@H]2[C@@H]3C=C(Cl)C4=CC(=O)[C@@H]5C[C@@H]5[C@]4(C)[C@H]3CC[C@]12C	2073.85	2286.31	2454.35	2340.43	9151.34	10695.6	12194.6	7513.37	4180.76	4422.29	4147.25	NEG	-2.11124	Down
NEG_770	[M-H]-	Vanillic acid	1.09861	0.614502	0.000293707	167.035	4.774	C06672	Benzenoids	Benzene and substituted derivatives	Benzoic acids and derivatives	C8H8O4	WKOLLVMJNQIZCI-UHFFFAOYSA-N	COC1=CC(=CC=C1O)C(O)=O	18570	20331.6	25633.3	19094.5	32496.4	34388.6	35673.7	33534.4	27521.1	27521.9	27750.1	NEG	-0.702511	Down
NEG_10788	[M-H]-	5-Hydroxy-2-(4-hydroxyphenyl)-7-(3,4,5-trihydroxy-6-methyloxan-2-yl)oxy-3-(3,4,5-trihydroxyoxan-2-yl)oxychromen-4-one	1.10679	1.5799	0.000312991	563.138	5.383		Phenylpropanoids and polyketides	Flavonoids	Flavonoid glycosides	C26H28O14	DQBVFTJNUYZVQL-UHFFFAOYSA-N	CC1OC(OC2=CC(=C3C(=O)C(=C(OC3=C2)C4=CC=C(O)C=C4)OC5OCC(O)C(O)C5O)O)C(O)C(O)C1O	34649.8	39205.4	38072.5	42691.3	23624.5	27084.1	22575.7	24582	32951.5	31853.7	31808.7	NEG	0.659834	Up
NEG_5856	[M-H]-	4-Hydroxy-5-[(2S,3R,4S,5S,6R)-3,4,5-trihydroxy-6-(hydroxymethyl)oxan-2-yl]oxy-1H-benzo[f][2]benzofuran-3-one	1.09837	0.619561	0.000388257	377.079	5.307		Organic oxygen compounds	Organooxygen compounds	Carbohydrates and carbohydrate conjugates	C18H18O9	SGQJDTLFQCDZGS-UQEKQVNISA-N	OCC1OC(OC2=CC=CC3=C2C(=C4C(=O)OCC4=C3)O)C(O)C(O)C1O	10508.1	13681.6	11584.4	9766.62	18898.7	18639.6	16925.1	19041.3	13013	13743.9	12148.6	NEG	-0.690682	Down
NEG_2895	[M-H]-	gamma-Linolenic acid	1.1209	1.6445	0.000391977	277.216	13.475	C06426	Lipids and lipid-like molecules	Fatty Acyls	Lineolic acids and derivatives	C18H30O2	VZCCETWTMQHEPK-QNEBEIHSSA-N	CCCCCC=CCC=CCC=CCCCCC(O)=O	184097	174838	175281	173033	123868	94215.5	123606	88380.1	157013	137661	151906	NEG	0.717649	Up
NEG_16673	[M-H]-	Saikosaponin a	1.11233	2.28585	0.000446804	779.452	11.856					C42H68O13	KYWSCMDFVARMPN-UHFFFAOYNA-N	OCC1OC(OC2C(O)C(OC(C)C2O)OC3CCC4(C)C5C=CC67OCC8(CCC(C)(C)CC68)C(O)CC7(C)C5(C)CCC4C3(C)CO)C(O)C(O)C1O	124032	122238	143030	96664.6	51254.8	59083.9	47104.3	55153.4	98350	98393.8	92448.5	NEG	1.19273	Up
NEG_3574	[M-H]-	(3R)-4'-Methoxy-2',3,7-trihydroxyisoflavanone	1.10078	1.57065	0.000545192	301.003	7.522		Phenylpropanoids and polyketides	Isoflavonoids	O-methylated isoflavonoids	C16H14O6	KZBMBIHZXUQFOR-MRXNPFEDSA-N	COC1=CC=C(C(=C1)O)C2(O)COC3=CC(=CC=C3C2=O)O	13896.6	12652	14113.9	15037.1	9026.03	10147.6	7344.55	8944.46	10279.3	10279.9	9527.11	NEG	0.651363	Up
NEG_21464	[M-H]-	2-[5-Hydroxy-4-methoxy-6-[4-methoxy-6-[4-methoxy-6-[4-methoxy-2-methyl-6-[[(3S,10R,11S,12S,13S,14S,17S)-11,12,14-trihydroxy-17-[(1S)-1-hydroxyethyl]-10,13-dimethyl-1,2,3,4,7,8,9,11,12,15,16,17-dodecahydrocyclopenta[a]phenanthren-3-yl]oxy]oxan-3-yl]oxy-2-methyloxan-3-yl]oxy-2-methyloxan-3-yl]oxy-2-methyloxan-3-yl]oxy-6-(hydroxymethyl)oxane-3,4,5-triol	1.10899	2.19017	0.000668729	1119.6	12.396		Lipids and lipid-like molecules	Steroids and steroid derivatives	Steroidal glycosides	C55H92O23	AGRZUANLVXMRCO-OZOQERRSSA-N	COC1CC(OC2CCC3(C)C4C(O)C(O)C5(C)C(CCC5(O)C4CC=C3C2)C(C)O)OC(C)C1OC6CC(OC)C(OC7CC(OC)C(OC8OC(C)C(OC9OC(CO)C(O)C(O)C9O)C(OC)C8O)C(C)O7)C(C)O6	18006.2	14849.4	21811.1	18135.7	9022.89	7752.03	6957.81	9507.8	13382.2	13417.8	12820.8	NEG	1.13104	Up
NEG_10111	[M-H]-	Tenuigenin	1.08881	1.6189	0.000825734	535.277	6.507					C30H45ClO6	CWHJIJJSDGEHNS-JUXXGFFYSA-N	C[C@@]12CCC3[C@@]([C@H]1C[C@@H](C4=C2CC[C@@]5([C@@H]4CC(CC5)(C)C)C(=O)O)CCl)(C[C@@H]([C@@H]([C@]3(C)C(=O)O)O)O)C	9928.45	12891.3	11833.6	11818.2	7413.13	7252.46	7893.4	6146.66	8162.81	8833.54	8162.13	NEG	0.695016	Up
NEG_512	[M-H]-	4-Hydroxyquinoline	1.07559	0.632718	0.000991698	144.044	3.64		Organoheterocyclic compounds	Quinolines and derivatives	Quinolones and derivatives	C9H7NO	PMZDQRJGMBOQBF-UHFFFAOYSA-N	O=C1C=CNC2=C1C=CC=C2	8455.92	7874.3	8168.93	6111.22	10593.9	13044.6	12415.9	12324.7	9477.04	9481.23	9662.42	NEG	-0.660365	Down
NEG_3540	[M-H]-	(R)-2-Hydroxystearic acid	1.09041	2.44876	0.00101274	299.258	10.615					C18H36O3	KIHBGTRZFAVZRV-QGZVFWFLSA-N	CCCCCCCCCCCCCCCC[C@H](C(=O)O)O	24491.3	27621	33575.9	31194.5	6232.63	11581.5	16137.3	13780	12702.4	11999.8	11949.6	NEG	1.29205	Up
NEG_18103	[M-H]-	PI 36:5	1.06617	0.665865	0.00108763	855.495	14.026					C45H77O13P	FQGSWQFJOVVRRB-LPHKCNJWSA-N		9147.78	11266	10222.2	8229.53	13592.1	15465.8	15472	13838.6	14349.7	14403.4	13602.5	NEG	-0.586699	Down
NEG_3469	[M-H]-	FA 19:0	1.08937	4.14736	0.00134074	297.278	12.951		Lipids and lipid-like molecules	Fatty Acyls	Fatty acids and conjugates	C19H38O2	ISYWECDDZWTKFF-UHFFFAOYSA-N	O=C(O)CCCCCCCCCCCCCCCCCC	38636.6	40465.2	60074.2	66088.3	11938.5	12382.6	12545.4	12626.3	11694.9	12335.3	11696.4	NEG	2.05219	Up
NEG_6008	[M-H]-	Pentacosanoic acid	1.0499	0.612424	0.0014523	381.372	12.641		Lipids and lipid-like molecules	Fatty Acyls	Fatty acids and conjugates	C25H50O2	MWMPEAHGUXCSMY-UHFFFAOYSA-N	CCCCCCCCCCCCCCCCCCCCCCCCC(O)=O	4163.29	3302.47	3557.32	3396.26	4811.61	6105.79	6231.52	6395.77	1058	1020.65	1087.37	NEG	-0.707397	Down
NEG_16306	[M-H]-	Ginsenoside Rg5	1.09961	1.56887	0.00146278	765.474	13.239					C42H70O12	NJUXRKMKOFXMRX-UHFFFAOYNA-N	CC(=CC/C=C(\C)/[C@H]1CC[C@@]2([C@@H]1[C@@H](C[C@H]3[C@]2(CC[C@@H]4[C@@]3(CC[C@@H](C4(C)C)O[C@H]5[C@@H]([C@H]([C@@H]([C@H](O5)CO)O)O)O[C@H]6[C@@H]([C@H]([C@@H]([C@H](O6)CO)O)O)O)C)C)O)C)C	34431.7	39749.2	35909.2	29396	21810.7	24149	22597.3	20351.7	27775	28963.6	27775.2	NEG	0.649726	Up
NEG_2893	[M-H]-	Linolenic acid	1.08247	2.36016	0.0015781	277.216	10.793	C06427	Lipids and lipid-like molecules	Fatty Acyls	Lineolic acids and derivatives	C18H30O2	DTOSIQBPPRVQHS-PDBXOOCHSA-N	CC\\C=C/C/C=C\\C\\C=C/CCCCCCCC(O)=O	53234	65162.7	55317.2	43715.3	23976	16969.2	18085.4	33094	32556.6	32710.9	30664.3	NEG	1.23888	Up
NEG_7714	[M-H]-	Roburic acid	1.06372	3.06381	0.00192295	439.359	14.209					C30H48O2	RPPYCVULPFKBOG-CSHKLQQTSA-N	C[C@@H]1CC[C@@]2(CC[C@@]3(C(=CC[C@H]4[C@]3(CC[C@H]([C@]4(C)CCC(=O)O)C(=C)C)C)[C@@H]2[C@H]1C)C)C	3898.54	2483.35	4732.37	4382.7	1258.82	1365.57	1322.28	1111.4	3738.83	3682.29	3681.11	NEG	1.61533	Up
NEG_5582	[M-H]-	Tetracosanoic acid	1.01607	0.426832	0.00442981	367.355	14.077	C08320	Lipids and lipid-like molecules	Fatty Acyls	Fatty acids and conjugates	C24H48O2	QZZGJDVWLFXDLK-UHFFFAOYSA-N	CCCCCCCCCCCCCCCCCCCCCCCC(O)=O	4278.5	3390.69	1648.54	2366.46	8111.47	6367.9	5167.53	7727.35	6792.79	6568.59	6568.53	NEG	-1.22826	Down
NEG_16028	[M-2H]-	Cyanidin 3-(2G-glucosylrutinoside)	1.01799	0.594685	0.00509021	755.199	4.292					C33H41O20	MSUVUDCULKNUJL-UHFFFAOYNA-O	OC=1C=C(O)C=2C=C(OC3OC(COC4OC(C)C(O)C(O)C4O)C(O)C(O)C3OC5OC(CO)C(O)C(O)C5O)C(=[O+]C2C1)C=6C=CC(O)=C(O)C6	38685.9	37202.2	36300.1	36323.9	75109.9	69280.6	55272.7	50069.1	70393.3	68798	68996.1	NEG	-0.749801	Down
NEG_8133	[M-H]-	Ursonic acid	1.05209	1.59408	0.00509137	453.333	11.979					C30H46O3	MUCRYNWJQNHDJH-VUVJRWLCSA-N	CC1CC[C@@]2(CC[C@@]3(C(=CCC4[C@]3(CCC5[C@@]4(CCC(=O)C5(C)C)C)C)C2C1C)C)C(=O)O	4978.58	4268.61	5057.28	3705.1	3211.74	2181.97	3010.04	2894.01	4523.9	4389.45	4386.77	NEG	0.672726	Up
NEG_17808	[M-H]-	PI 34:1	1.01985	0.171684	0.00642605	835.528	14.552					C43H81O13P	PDLAMJKMOKWLAJ-ZCXUNETKSA-N		9559.7	26145.5	11675.6	9421.59	77062.1	76115.7	49963	127714	6248.3	5235.72	9773.55	NEG	-2.54218	Down
NEG_2703	[M-H]-	Genistein	1.0161	1.5504	0.0091334	269.045	6.643	C06563	Phenylpropanoids and polyketides	Isoflavonoids	Isoflav-2-enes	C15H10O5	TZBJGXHYKVUXJN-UHFFFAOYSA-N	OC1=CC=C(C=C1)C2=COC3=C(C(=CC(=C3)O)O)C2=O	8781.68	10059.9	12264.2	13007	7168.83	6663.79	8062.58	6557.17	10087.5	10075.3	8418.42	NEG	0.632644	Up
NEG_18552			1.08147	1.65509	0.00100228	886.439	9.653								15641.1	14571.8	17045.2	17735.3	11282.3	9801.89	10636.2	7548.49	13304.3	13347.2	12235.1	NEG	0.72691	Up
POS_4167	[M+H]+	Fluazifop	1.19157	0.553517	3.32264e-10	328.08	4.345		Benzenoids	Benzene and substituted derivatives	2-phenoxypropionic acids	C15H12F3NO4	YUVKUEAFAVKILW-UHFFFAOYSA-N	CC(OC1=CC=C(OC2=NC=C(C=C2)C(F)(F)F)C=C1)C(O)=O	822082	851463	836180	837463	1.49783e+06	1.50888e+06	1.52896e+06	1.51147e+06	1.22574e+06	1.24581e+06	1.2458e+06	POS	-0.853301	Down
POS_8843	[M+H]+	Cyclo(VVFF)	1.19239	0.240634	5.60216e-10	493.28	9.205		Organic acids and derivatives	Carboxylic acids and derivatives	Amino acids, peptides, and analogues	C28H36N4O4	OWKLJRMFTXDULF-UHFFFAOYSA-N	CC(C)C1NC(=O)C(CC2=CC=CC=C2)NC(=O)C(CC3=CC=CC=C3)NC(=O)C(NC1=O)C(C)C	271728	266916	276544	280408	1.10277e+06	1.14709e+06	1.15501e+06	1.14808e+06	655005	659413	655632	POS	-2.05508	Down
POS_667	[M+H]+	5-Phenyl-1H-tetrazole	1.19264	0.181553	1.46418e-09	147.067	6.35		Organoheterocyclic compounds	Azoles	Tetrazoles	C7H6N4	MARUHZGHZWCEQU-UHFFFAOYSA-N	[NH]1N=NN=C1C2=CC=CC=C2	38014	39858.9	41505.1	39320.4	212081	216532	225892	219610	124303	125471	125461	POS	-2.46154	Down
POS_2160	[M+NH4]+	4-Methoxyindol-3-ylmethyl glucosinolate	1.19239	13.4318	1.88466e-09	237.069	3.907					C17H22N2O10S2	IIAGSABLXRZUSE-KYKLFQSUSA-N	O=S(=O)(O)ON=C(SC1OC(CO)C(O)C(O)C1O)CC2=CNC=3C=CC=C(OC)C32	84742.5	90095	86413	83809.1	6508.54	6069.62	6691.61	6419.95	51804.1	51472.5	52890.4	POS	3.74758	Up
POS_4903	[M+H]+	Vinpocetine	1.19101	0.553633	3.7521e-09	351.214	7.991		Alkaloids and derivatives	Eburnan-type alkaloids		C22H26N2O2	DDNCQMVWWZOMLN-UHFFFAOYSA-N	CCOC(=O)C1=CC2(CC)CCCN3CCC4=C(C23)[N]1C5=CC=CC=C45	402245	413275	402171	402617	739368	728803	741916	716594	569984	577650	577656	POS	-0.852997	Down
POS_3238	[M+H]+	Diazoxon	1.1899	9.61381	3.78217e-09	289.133	6.327		Organic acids and derivatives	Organic phosphoric acids and derivatives	Phosphate esters	C12H21N2O4P	VBLJFQYCTRKKKF-UHFFFAOYSA-N	CCO[P](=O)(OCC)OC1=CC(=NC(=N1)C(C)C)C	20700.9	21598.7	22286.4	22311.1	2153.88	2302.57	2340.08	2242.25	14582.3	14265.3	14265.3	POS	3.26511	Up
POS_1944	[M+H]+	Methyl jasmonate	1.18884	0.627826	5.50566e-09	225.149	7.746		Lipids and lipid-like molecules	Fatty Acyls	Lineolic acids and derivatives	C13H20O3	GEWDNTWNSAZUDX-WQMVXFAESA-N	CCC=CCC1C(CCC1=O)CC(=O)OC	16157.6	16886.8	16203.6	16534.3	26422.7	25885.6	26213.4	26256.2	22607.1	23348.5	22606.1	POS	-0.671562	Down
POS_1116	[M+H]+	4-Methoxy-1H-indole-3-carbaldehyde	1.19278	0.623857	1.00432e-08	176.071	6.028		Organoheterocyclic compounds	Indoles and derivatives	Indoles	C10H9NO2	GDVCEQRAPMIJBG-UHFFFAOYSA-N	COC1=CC=CC2=C1C(=C[NH]2)C=O	906695	913246	924157	871193	1.43981e+06	1.44093e+06	1.46139e+06	1.45294e+06	1.07576e+06	1.08819e+06	1.07578e+06	POS	-0.680714	Down
POS_489	[M+H]+	2-Methylindole	1.19023	2.12706	1.08181e-08	132.079	6.404	C04635	Organoheterocyclic compounds	Indoles and derivatives	Indoles	C9H9N	BHNHHSOHWZKFOX-UHFFFAOYSA-N	CC1=CC2=CC=CC=C2[NH]1	185364	188124	184851	183805	82484.4	85701.5	92425.9	88294.1	141546	137924	137918	POS	1.08886	Up
POS_9502	[M+H]+	(2-Hydroxy-3-octadec-9-enoyloxypropyl) 2-(trimethylazaniumyl)ethyl phosphate	1.19071	0.510484	1.18514e-08	522.352	11.389		Lipids and lipid-like molecules	Glycerophospholipids	Glycerophosphocholines	C26H52NO7P	YAMUFBLWGFFICM-UHFFFAOYSA-N	CCCCCCCCC=CCCCCCCCC(=O)OCC(O)CO[P]([O-])(=O)OCC[N+](C)(C)C	196669	192388	212665	198408	390961	391347	389900	395188	307173	313025	306733	POS	-0.970063	Down
POS_3626	[M+H]+	Cimifugin	1.18759	0.625828	1.9571e-08	307.116	5.097		Organoheterocyclic compounds	Benzopyrans	1-benzopyrans	C16H18O6	ATDBDSBKYKMRGZ-ZDUSSCGKSA-N	COC1=C2CC(OC2=CC3=C1C(=O)C=C(CO)O3)C(C)(C)O	80553.7	77059.4	77278.8	80461.1	124734	128077	125224	125862	99259.2	100590	99257.9	POS	-0.676163	Down
POS_4707	[M+Na]+	Neobavaisoflavone	1.18991	5.27822	3.38612e-08	345.115	4.032		Phenylpropanoids and polyketides	Isoflavonoids	Isoflav-2-enes	C20H18O4	OBGPEBYHGIUFBN-UHFFFAOYSA-N	CC(C)=CCC1=C(O)C=CC(=C1)C2=COC3=C(C=CC(=C3)O)C2=O	33644.4	37417.8	36167.7	35286.2	7157.38	6995.69	6409.96	6437.77	22384.2	22832.7	22833.2	POS	2.40005	Up
POS_467	[M+H]+	(S)-2-(Pyrrolidin-2-yl)acetic acid	1.18925	0.538532	3.58308e-08	130.096	1.117		Organoheterocyclic compounds	Pyrrolidines		C6H11NO2	ADSALMJPJUKESW-YFKPBYRVSA-N	OC(=O)CC1CCCN1	237106	228356	231927	229879	445242	428936	419793	427874	336887	336888	335325	POS	-0.892897	Down
POS_2454	[M+H]+	2'-Deoxyadenosine	1.1911	4.28793	3.71673e-08	252.108	3.6	C00559	Nucleosides, nucleotides, and analogues	Purine nucleosides	Purine 2'-deoxyribonucleosides	C10H13N5O3	OLXZPDWKRNYJJZ-RRKCRQDMSA-N	NC1=NC=NC2=C1N=C[N]2C3CC(O)C(CO)O3	34006.8	31448	32786.5	31006.4	8053.12	7046.62	7584.03	7458.45	24013.7	24079	24078.9	POS	2.10028	Up
POS_1296	[M+H]+	L-Oxonoreleagnine	1.19003	0.431558	4.29362e-08	187.087	6.8		Organoheterocyclic compounds	Indoles and derivatives	Pyridoindoles	C11H10N2O	FZHZQHNKCPJTNQ-UHFFFAOYSA-N	O=C1NCCC2=C1[NH]C3=CC=CC=C23	644176	650959	646848	643112	1.46576e+06	1.46703e+06	1.48628e+06	1.57108e+06	932437	965394	949166	POS	-1.21237	Down
POS_9395	[M+H]+	(2-Hydroxy-3-octadeca-6,9,12-trienoyloxypropyl) 2-(trimethylazaniumyl)ethyl phosphate	1.19251	2.13768	4.93569e-08	518.322	10.66		Lipids and lipid-like molecules	Glycerophospholipids	Glycerophosphocholines	C26H48NO7P	MRTUWVDDQVMUCR-UHFFFAOYSA-N	CCCCCC=CCC=CCC=CCCCCC(=O)OCC(O)CO[P]([O-])(=O)OCC[N+](C)(C)C	205390	207526	209270	195781	94180.1	95382.3	99378.3	93702.3	161377	159400	160484	POS	1.09605	Up
POS_1682	[M+H]+	Minoxidil	1.19094	0.305537	6.27862e-08	210.135	4.97		Organic nitrogen compounds	Organonitrogen compounds	Amines	C9H15N5O	IHGXBAMAHRLAOP-UHFFFAOYSA-N	NC1=NC(=CC(=N)N1O)N2CCCCC2	185848	178198	176465	184410	571440	571175	618569	611430	402614	377191	402597	POS	-1.71058	Down
POS_3944	[M+Na]+	Exemestane	1.19133	0.633383	6.56583e-08	319.171	4.497	C08162	Lipids and lipid-like molecules	Steroids and steroid derivatives	Androstane steroids	C20H24O2	BFYIZQONLCFLEV-DAELLWKTSA-N	CC12CCC3C(CC(=C)C4=CC(=O)C=CC34C)C1CCC2=O	22550.1	22631.2	22706.1	21260	35760.7	34717	35223.4	35046.9	29828.9	29830.7	29559.9	POS	-0.658851	Down
POS_12451	[M+Na]+	Diosmetin-7-O-rutinoside	1.18844	0.428336	6.57891e-08	631.161	5.342	C10039	Phenylpropanoids and polyketides	Flavonoids	Flavonoid glycosides	C28H32O15	GZSOSUNBTXMUFQ-UHFFFAOYSA-N	COC1=CC=C(C=C1O)C2=CC(=O)C3=C(O2)C=C(OC4OC(COC5OC(C)C(O)C(O)C5O)C(O)C(O)C4O)C=C3O	40548.6	42159.1	41640	39832.3	96465.3	95777.7	91528	99526.4	67721.4	69153.6	67719.3	POS	-1.22319	Down
POS_3197	[M+H]+	Luteolin	1.18152	1.68043	7.63715e-08	287.054	5.303	C01514	Phenylpropanoids and polyketides	Flavonoids	Flavones	C15H10O6	IQPNAANSBPBGFQ-UHFFFAOYSA-N	OC1=CC(=C2C(=O)C=C(OC2=C1)C3=CC(=C(O)C=C3)O)O	108071	110916	111966	112426	63657.3	68796.6	65257	66138	98389.3	101201	99848	POS	0.748828	Up
POS_4041	[M+H]+	Indole-3-acetyl-L-phenylalanine	1.18926	1.9779	7.92998e-08	323.138	7.17		Organic acids and derivatives	Carboxylic acids and derivatives	Amino acids, peptides, and analogues	C19H18N2O3	BUGQHORRADGONS-KRWDZBQOSA-N	OC(=O)[C@H](CC1=CC=CC=C1)N=C(O)CC2=C[NH]C3=CC=CC=C23	74263.2	77817.5	76558.8	74845.7	38721.2	36078	40511	38128.2	52178.5	53545.5	52733	POS	0.983967	Up
POS_248	[M+H]+	Histamine	1.18782	0.506219	9.70795e-08	112.086	1.119	C00388	Organic nitrogen compounds	Organonitrogen compounds	Amines	C5H9N3	NTYJJOPFIAHURM-UHFFFAOYSA-N	NCCC1=CN=C[NH]1	53371.1	52044.7	52866.8	53460.6	109271	104021	101070	103922	78829.8	80220	78777.9	POS	-0.982166	Down
POS_4779	[M+H]+	Corticosterone	1.1913	1.68254	1.1423e-07	347.219	9.729	C02140	Lipids and lipid-like molecules	Steroids and steroid derivatives	Hydroxysteroids	C21H30O4	OMFXVFTZEKFJBZ-HJTSIMOOSA-N	CC12CC(O)C3C(CCC4=CC(=O)CCC34C)C1CCC2C(=O)CO	232647	237256	239313	226665	134799	140361	142878	138194	202858	203649	203639	POS	0.750637	Up
POS_1647	[M]+	Benzoylcholine	1.18825	0.362508	1.21649e-07	208.137	3.377		Benzenoids	Benzene and substituted derivatives	Benzoic acids and derivatives	[C12H18NO2]+	HOPVGFKDVOOCHD-UHFFFAOYSA-N	C[N+](C)(C)CCOC(=O)C1=CC=CC=C1	46531.9	47738.7	45875	46507.7	129935	136220	123482	125258	86505	88480.9	86802.9	POS	-1.46392	Down
POS_3540	[M+Na]+	(3As,6S,7R,8aR)-8-hydroxy-6,8-dimethyl-3-methylidenespiro[4,5,6,8a-tetrahydro-3aH-cyclohepta[b]furan-7,5'-oxolane]-2,2'-dione	1.19125	0.560714	1.31654e-07	303.115	7.181		Lipids and lipid-like molecules	Prenol lipids	Terpene lactones	C15H20O5	IRPFOXRBPHCCTG-CZLFTNFUSA-N	C[C@H]1CC[C@@H]2[C@@H](OC(=O)C2=C)C(C)(O)[C@@]13CCC(=O)O3	13022.7	12757.5	12364.5	11978.2	21922	21875.1	22697.8	22896.3	16307.7	16309	16764.3	POS	-0.834664	Down
POS_5739	[M]+	Polanrazine B	1.189	0.296576	1.3751e-07	377.319	12.615		Organic acids and derivatives	Carboxylic acids and derivatives	Amino acids, peptides, and analogues	C18H23N3O2S2	JXDWMFMAEDSXNI-QZTJIDSGSA-N	CS[C@@]1(CC2=C[NH]C3=C2C=CC=C3)NC(=O)[C@](NC1=O)(SC)C(C)C	41386.7	45527.3	39244.6	40074.3	144701	133727	146604	135477	70383	68932.7	71182.5	POS	-1.75353	Down
POS_840	[M+H]+	3-Indoleacetonitrile	1.18697	0.663802	1.42062e-07	157.076	5.78	C02938	Organoheterocyclic compounds	Indoles and derivatives	Indoles	C10H8N2	DMCPFOBLJMLSNX-UHFFFAOYSA-N	N#CCC1=C[NH]C2=C1C=CC=C2	44633.1	44844.4	45428.9	45781.7	66031.2	68213.1	69827.6	68130	59981.7	60666.7	59760.4	POS	-0.591175	Down
POS_3703	[M+H]+	Albocycline	1.18994	0.659253	1.46521e-07	309.205	7.952		Phenylpropanoids and polyketides	Macrolides and analogues		C18H28O4	BYWWNDLILWPPJP-REXWONOSSA-N	COC1C=CC(C)(O)C=CC(=O)OC(C)C(C)CCC=C1C	73609.3	74675.8	77172.6	72141.6	112909	114209	113997	110305	91905.2	91234.6	91221.2	POS	-0.601097	Down
POS_3911	[M+H]+	Drofenine	1.18962	0.426363	1.61674e-07	318.239	9.879		Benzenoids	Benzene and substituted derivatives		C20H31NO2	AGJBLWCLQCKRJP-UHFFFAOYSA-N	CCN(CC)CCOC(=O)C(C1CCCCC1)C2=CC=CC=C2	47616.1	41226.3	44096.7	42648.4	102803	103727	106712	98584.3	47926.5	46374.8	47923.3	POS	-1.22985	Down
POS_6360	[M+H]+	Sulfasalazine	1.19046	0.239919	1.6603e-07	399.071	9.399		Benzenoids	Benzene and substituted derivatives	Benzenesulfonamides	C18H14N4O5S	OQANPHBRHBJGNZ-FYJGNVAPSA-N	OC(=O)C1=CC(C=CC1=O)=NNC2=CC=C(C=C2)[S](=O)(=O)NC3=CC=CC=N3	5972.44	6218.96	5572.07	5553.84	22532.8	24202.3	25673.7	24779.7	14529.8	15468.5	14523.1	POS	-2.05938	Down
POS_10417	[M+Na]+	2,6-Dimethoxy-4-[(E)-3-(beta-D-glucopyranosyloxy)-1-propenyl]phenyl beta-D-glucopyranoside	1.1873	0.408094	1.92188e-07	557.184	3.54		Organic oxygen compounds	Organooxygen compounds	Carbohydrates and carbohydrate conjugates	C23H34O14	RYVGCUJETSKZDU-YQHZJLNZSA-N	COC1=C(OC2OC(CO)C(O)C(O)C2O)C(=CC(=C1)C=CCOC3OC(CO)C(O)C(O)C3O)OC	19346.2	18380.6	19413.7	19653	47378.2	44842.1	46298.7	49656.9	36165.4	36360.6	36131.7	POS	-1.29303	Down
POS_9274	[M+H]+	Alisol A	1.1893	2.51734	1.92986e-07	513.356	13.923		Lipids and lipid-like molecules	Prenol lipids	Triterpenoids	C30H50O5	HNOSJVWYGXOFRP-UNPOXIGHSA-N	CC(CC(O)C(O)C(C)(C)O)C1=C2CC(O)C3C4(C)CCC(=O)C(C)(C)C4CCC3(C)C2(C)CC1	72132.3	67159.3	68237.9	65779.5	27248.9	25135.5	28770.2	27415.7	50943.9	50926.1	50794.1	POS	1.3319	Up
POS_15696	[M+Na]+	Kuwanone H	1.18889	0.386479	1.93578e-07	783.266	4.532		Phenylpropanoids and polyketides	Flavonoids	Flavones		DKBPTKFKCCNXNH-QXGWMLRCSA-N	CC(C)=CCC1=C(O)C=CC(=C1O)C(=O)[C@H]2[C@@H](CC(=C[C@@H]2C3=C(O)C=C(O)C4=C3OC(=C(CC=C(C)C)C4=O)C5=C(O)C=C(O)C=C5)C)C6=C(O)C=C(O)C=C6	21779.6	24502.7	22852.7	22172.2	57446.8	57813.3	58268.2	62725.6	42867.5	43073.8	43073.2	POS	-1.37154	Down
POS_3203	[M+Na]+	Dihydro-3-methylene-4-[(2E)-3-methyl-4-(tetrahydro-4-methyl-5-oxo-2-furanyl)-2-buten-1-yl]-, (4R)-2(3H)-furanone,	1.18911	0.58959	2.16406e-07	287.109	2.298		Lipids and lipid-like molecules	Prenol lipids	Terpene lactones	C15H20O4	KFKSQOIZZRZEFC-BZFAMWISSA-N	CC1CC(CC(C)=CCC2COC(=O)C2=C)OC1=O	451232	446567	479289	430931	755423	777374	754528	779246	601520	612122	601538	POS	-0.762216	Down
POS_693	[M+H]+	3-Methyloxindole	1.18975	0.656629	2.25026e-07	148.075	6.028		Organoheterocyclic compounds	Indoles and derivatives	Indolines	C9H9NO	BBZCPUCZKLTAJQ-UHFFFAOYSA-N	CC1C(=NC2=C1C=CC=C2)O	31581.3	31678.3	32013.3	30128.2	46711	48944.3	48007.4	47314.2	36396.2	36969.8	36673	POS	-0.606849	Down
POS_6793	[M+Na]+	Erysubin F	1.18942	0.504474	2.64116e-07	413.175	4.994		Phenylpropanoids and polyketides	Isoflavonoids	Isoflav-2-enes	C25H26O4	YBJJPNXZVZRDIU-UHFFFAOYSA-N	CC(C)=CCC1=C(O)C=CC(=C1)C2=COC3=C(CC=C(C)C)C(=CC=C3C2=O)O	68823.1	62433.1	62947	60027.5	121065	127553	127379	127955	96357	95658.2	96815.4	POS	-0.987148	Down
POS_4699	[M+H]+	Bullatine A	1.18833	2.21858	2.98838e-07	344.254	10.847					C22H33NO2	OVXLNQAYPUEDSI-LVIQKLEBSA-N	CCN1C[C@@]2(CCCC34[C@@H]2CC(C31)C56[C@@H]4[C@H](C(CC5)C(=C)[C@H]6O)O)C	93162.6	90913.3	98479.9	90612.2	39399.8	41528.6	43426.3	43846.4	69073	67373.5	69079.2	POS	1.14964	Up
POS_1653	[M+H]+	Methyl 4-hydroxy-3-methoxycinnamate	1.19053	0.547623	3.07812e-07	209.08	4.293					C11H12O4	AUJXJFHANFIVKH-GQCTYLIASA-N	COC1=C(C=CC(=C1)/C=C/C(=O)OC)O	25238.4	26472.1	26445.9	24190.1	44726.7	47345.8	47579.4	47240.6	34116.9	35058	35059.5	POS	-0.868746	Down
POS_9359	[M+H]+	Harpagoside	1.18253	2.00891	3.22261e-07	517.167	6.896					C24H30O11	KVRQGMOSZKPBNS-KGJABYPVSA-N	C[C@@]1(C[C@H]([C@@]2([C@H]1[C@@H](OC=C2)O[C@@H]3[C@H]([C@@H]([C@@H]([C@@H](O3)CO)O)O)O)O)O)OC(=O)/C=C\\C4=CC=CC=C4	22075	21242.5	22485.3	22417.8	10231.5	10627.7	11873.7	11181.7	12968.1	13516.8	12969.5	POS	1.00642	Up
POS_17409	[M+H]+	[17-Acetyl-3-[5-[5-(3,5-dihydroxy-4-methoxy-6-methyloxan-2-yl)oxy-4-methoxy-6-methyloxan-2-yl]oxy-4-methoxy-6-methyloxan-2-yl]oxy-8,14,17-trihydroxy-10,13-dimethyl-1,2,3,4,5,6,7,9,11,12,15,16-dodecahydrocyclopenta[a]phenanthren-12-yl] benzoate	1.18973	0.287055	3.70361e-07	935.509	10.944		Lipids and lipid-like molecules	Steroids and steroid derivatives	Steroidal glycosides	C49H74O17	AHAVBLFKEFJGPY-UHFFFAOYSA-N	COC1CC(OC(C)C1OC2CC(OC)C(OC3OC(C)C(O)C(OC)C3O)C(C)O2)OC4CCC5(C)C(CCC6(O)C5CC(OC(=O)C7=CC=CC=C7)C8(C)C(O)(CCC68O)C(C)=O)C4	10566	11094.9	10793.7	10639	35284	36510.4	40525.1	37803.9	24408.7	26234.6	24396.3	POS	-1.8006	Down
POS_7970	[M+K]+	[3-Hydroxy-1-(4-methoxy-7-oxofuro[3,2-g]chromen-9-yl)oxy-3-methylbutan-2-yl] (E)-2-methylbut-2-enoate	1.19034	1.59003	3.92312e-07	455.116	0.66		Phenylpropanoids and polyketides	Coumarins and derivatives	Furanocoumarins	C22H24O8	QUSMURJIBTWAOP-WUXMJOGZSA-N	COC1=C2C=COC2=C(OCC(OC(=O)C(C)=CC)C(C)(C)O)C3=C1C=CC(=O)O3	2.48176e+06	2.43674e+06	2.43068e+06	2.32776e+06	1.56926e+06	1.47975e+06	1.53848e+06	1.49853e+06	2.17113e+06	2.17114e+06	2.17706e+06	POS	0.669051	Up
POS_6224	[M+H]+	Brucine	1.1896	2.01375	4.03065e-07	395.202	6.845		Alkaloids and derivatives	Strychnos alkaloids		C23H26N2O4	RRKTZKIUPZVBMF-UHFFFAOYSA-N	COC1=C(OC)C=C2C(=C1)N3C4C5C(CC3=O)OCC=C6CN7CCC24C7CC56	33570	33230.5	33321.8	31545	15031.5	16181.4	16531.1	17640.2	26592.6	26594.9	26898.3	POS	1.00988	Up
POS_651	[M+H]+	2-Hydroxyquinoline	1.18835	1.50482	4.67215e-07	146.063	4.28		Organoheterocyclic compounds	Quinolines and derivatives	Quinolones and derivatives	C9H7NO	LISFMEBWQUVKPJ-UHFFFAOYSA-N	OC1=CC=C2C=CC=CC2=N1	113344	108645	110449	106449	74663.1	73343	71544.1	72104.2	85512.6	87809.2	87794.2	POS	0.589591	Up
POS_11099	[M]+	Cyanidin 3-O-beta-D-sambubioside	1.18773	0.545058	5.07974e-07	581.306	10.045		Phenylpropanoids and polyketides	Flavonoids	Flavonoid glycosides	C26H29O15	ZPPQIOUITZSYAO-AOBOYTTNSA-O	OCC1OC(OC2=CC3=C(C=C(O)C=C3O)[O+]=C2C4=CC=C(O)C(=C4)O)C(OC5OCC(O)C(O)C5O)C(O)C1O	36929.3	37684.9	39349.6	37100.8	68337.1	70087.1	72397.3	66331.4	56522	56888.2	56863.3	POS	-0.875517	Down
POS_12611	[M+H]+	Thalsimine	1.18945	2.62948	5.43586e-07	637.302	12.789		Phenylpropanoids and polyketides	Tannins		C38H40N2O7	YWNUNVSMOKMJMG-LJAQVGFWSA-N	COC1=C2OC3=CC=C(CC4=NCCC5=CC(=C(OC6=C(OC)C(=C(OC)C7=C6[C@H](CC(=C2)C=C1)N(C)CC7)OC)C=C45)OC)C=C3	2.93321e+06	3.1883e+06	3.14432e+06	2.84139e+06	1.13057e+06	1.19306e+06	1.13397e+06	1.14681e+06	1.25605e+06	1.25602e+06	1.27872e+06	POS	1.39478	Up
POS_3759	[M+H]+	(5S,6E,8S,9Z,13S,14R)-5-Hydroxy-8-methoxy-5,9,13,14-tetramethyl-1-oxacyclotetradeca-6,9-dien-2-one	1.17443	1.74493	5.91045e-07	311.222	8.9		Phenylpropanoids and polyketides	Macrolides and analogues		C18H30O4	XIHUXEHAQPSMTF-KBVZDLPWSA-N	COC1C=CC(C)(O)CCC(=O)OC(C)C(C)CCC=C1C	630639	660519	648444	676975	357326	395083	367105	380013	538340	564896	538166	POS	0.803173	Up
POS_3221	[M+H]+	Lauryl diethanolamide	1.1885	0.454748	6.27548e-07	288.251	9.664		Lipids and lipid-like molecules	Fatty Acyls	Fatty amides	C16H33NO3	AOMUHOFOVNGZAN-UHFFFAOYSA-N	CCCCCCCCCCCC(=O)N(CCO)CCO	13756.7	14708.1	12596.6	13433.2	28968.3	28900.4	31385.4	30580.7	21615	21486.3	21851.8	POS	-1.13686	Down
POS_620	[M+H]+	Stachydrine	1.18881	0.332309	6.85735e-07	144.102	0.695					C7H13NO2	CMUNUTVVOOHQPW-LURJTMIESA-O	C[N+]1(CCC[C@H]1C(=O)O)C	73099.6	76772.8	80260	76131.5	212738	226904	245877	236105	169691	157621	157612	POS	-1.5894	Down
POS_2977	[M+H]+	Sulfamethazine	1.18285	0.619376	9.06812e-07	279.084	3.865	C19530	Benzenoids	Benzene and substituted derivatives	Benzenesulfonamides	C12H14N4O2S	ASWVTGNCAZCNNR-UHFFFAOYSA-N	CC1=NC(=NC(=C1)C)N[S](=O)(=O)C2=CC=C(N)C=C2	19413	20157.2	20156.4	19683	33715.3	31599	31139.6	31755.2	26343.1	27128.7	27127.5	POS	-0.691113	Down
POS_6827	[M+H]+	Gnoscopine	1.18582	1.52355	1.02886e-06	414.158	4.837		Alkaloids and derivatives	Phthalide isoquinolines		C22H23NO7	AKNNEGZIBPJZJG-UHFFFAOYSA-N	COC1=C(OC)C2=C(C=C1)C(OC2=O)C3N(C)CCC4=CC5=C(OCO5)C(=C34)OC	44386.9	46515.4	47167.1	44231.1	29407.1	30586.8	29700.9	29960.7	37270.1	37262.3	37498.4	POS	0.607432	Up
POS_1154	[M+H]+	7-(Methylsulfinyl)heptylamine	1.18535	0.467079	1.06432e-06	178.125	2.708		Organosulfur compounds	Sulfoxides		C8H19NOS	NEMIGFQIONIZCH-UHFFFAOYSA-N	C[S](=O)CCCCCCCN	434169	360923	403446	433029	906977	865297	888052	832801	626832	643045	643045	POS	-1.09826	Down
POS_3634	[M+H]+	Feruloyl agmatine	1.18544	3.18929	1.2181e-06	307.177	3.964		Benzenoids	Phenols	Methoxyphenols	C15H22N4O3	UBMDAKWARMURDL-UHFFFAOYSA-N	COC1=CC(=CC=C1O)C=CC(=O)NCCCCNC(N)=N	312632	311891	289958	285348	103386	107760	72629.4	92429.9	191877	154145	191717	POS	1.67324	Up
POS_3623	[M+H]+	Ochromycinone	1.18686	2.38832	1.43528e-06	307.096	8.68		Phenylpropanoids and polyketides	Angucyclines		C19H14O4	ZAWXOCUFQSQDJS-VIFPVBQESA-N	CC1CC(=O)C2=C3C(=O)C4=C(C(=CC=C4)O)C(=O)C3=CC=C2C1	8429.96	8389.17	8043.32	7524.37	3680.8	3533.25	3070.24	3276.19	6569	6659.81	6564.85	POS	1.256	Up
POS_286	[M+H]+	3-Methyl-2-oxobutanoic acid	1.1897	1.5936	1.47236e-06	117.057	6.384	C00141	Organic acids and derivatives	Keto acids and derivatives	Short-chain keto acids and derivatives	C5H8O3	QHKABHOOEWYVLI-UHFFFAOYSA-N	CC(C)C(=O)C(O)=O	46835.9	47050.4	45329.9	43637.8	27702.3	28243	29701.7	29095.6	35229.3	36113.7	35225.9	POS	0.67229	Up
POS_6669	[M+H]+	Tinnevellin glucoside	1.18581	0.531635	1.64295e-06	409.15	5.83					C20H24O9	FEZDDTIDMGTSLT-CZNQJBLBSA-N	CC1=CC2=CC(=CC(=C2C(=C1C(=O)C)O)OC)O[C@H]3[C@@H]([C@H]([C@@H]([C@H](O3)CO)O)O)O	121540	112761	107511	103780	200275	216197	214629	207053	158132	130977	158103	POS	-0.911493	Down
POS_14846	[M+Na]+	(2S,3R,4R,5R,6S)-2-{[(2S,3R,4S,5S)-4,5-Dihydroxy-2-[(1'S,2R,4'S,7'S,8'R,9'S,13'R,14'R,16'S)-7',9',13'-trimethyl-5-methylidene-5'-oxaspiro[oxane-2,6'-pentacyclo[10.8.0.0(2),.0,.0(1)(3),(1)]icosan]-18'-en-14'-oloxy]oxan-3-yl]oxy}-6-methyloxane-3,4,5-triol	1.18726	0.589279	1.96112e-06	729.381	9.544		Lipids and lipid-like molecules	Steroids and steroid derivatives	Steroidal glycosides	C38H58O12	IKSYBPLYPLDCSW-FOEIDLOLSA-N	CC1OC(OC2C(O)C(O)COC2OC3CC(O)C4(C)C5CCC6(C)C(CC7OC8(CCC(=C)CO8)C(C)C67)C5CC=C4C3)C(O)C(O)C1O	21313	21662.9	21636.4	18857.5	34326.3	36099.6	35003	36218.6	29616.1	31060.8	29612.2	POS	-0.762978	Down
POS_3556	[M+H]+	2-Monomyristin	1.1826	3.72367	2.13312e-06	303.254	11.119		Lipids and lipid-like molecules	Glycerolipids	Monoradylglycerols	C17H34O4	TVIMZSOUQXNWHO-UHFFFAOYSA-N	CCCCCCCCCCCCCC(=O)OC(CO)CO	385167	457862	389375	401506	104731	108606	114139	111314	285739	277107	285775	POS	1.89673	Up
POS_11830	[M+H]+	Reserpine	1.18563	1.9165	2.17388e-06	609.269	11.685	C06539	Alkaloids and derivatives	Yohimbine alkaloids		C33H40N2O9	QEVHRUUCFGRFIF-MDEJGZGSSA-N	COC1C(CC2CN3CCC4=C([NH]C5=C4C=CC(=C5)OC)C3CC2C1C(=O)OC)OC(=O)C6=CC(=C(OC)C(=C6)OC)OC	947258	913894	985030	900210	450513	471922	527130	505241	682095	671405	695054	POS	0.938476	Up
POS_6858	[M+Na]+	(1S,2R,4aR,8aR)-1-Acetoxy-7-isopropylidene-1,4a-dimethyl-6-oxodecahydro-2-naphthalenyl 2,3-dimethyl-2-oxiranecarboxylate	1.18198	1.6935	2.80814e-06	415.213	8.891		Lipids and lipid-like molecules	Prenol lipids	Sesquiterpenoids	C22H32O6	APZBLWQCTHVAMR-XRZTVBGOSA-N	CC1OC1(C)C(=O)O[C@@H]2CC[C@]3(C)CC(=O)C(C[C@H]3[C@]2(C)OC(C)=O)=C(C)C	150150	161431	165223	153216	96756.4	91084.1	94243.2	89938.2	129483	133587	129491	POS	0.760009	Up
POS_11146	[M+H]+	Diadinochrome A	1.17544	1.59473	3.49062e-06	583.411	11.476		Lipids and lipid-like molecules	Prenol lipids	Triterpenoids	C40H54O3	USOIUYXBYYVLLZ-PMBXBIOBSA-N	CC1=C(C#C\\C(C)=C\\C=C\\C(C)=C\\C=C\\C=C(C)\\C=C\\C=C(/C)[C@H]2O[C@]3(C)C[C@@H](O)CC(C)(C)C3=C2)C(C)(C)C[C@H](O)C1	1.15094e+06	1.25185e+06	1.18176e+06	1.1871e+06	758939	711126	730936	791135	1.12917e+06	1.14619e+06	1.14569e+06	POS	0.673311	Up
POS_7277	[M+Na]+	Isolupalbigenin	1.16355	1.56824	3.70843e-06	429.171	4.805		Phenylpropanoids and polyketides	Isoflavonoids	Isoflav-2-enes	C25H26O5	FXJPTJQFJYNFKC-UHFFFAOYSA-N	CC(C)=CCC1=C(O)C=CC(=C1)C2=COC3=C(CC=C(C)C)C(=CC(=C3C2=O)O)O	25915.1	27447.3	27711	28522.5	16820.8	17156.4	17818.7	18088.5	23829.4	23796	23697.3	POS	0.649148	Up
POS_2947	[M+H]+	p-Cumaroylagmatin	1.18327	1.65178	3.74762e-06	277.167	3.74		Phenylpropanoids and polyketides	Cinnamic acids and derivatives	Hydroxycinnamic acids and derivatives	C14H20N4O2	AKIHYQWCLCDMMI-UHFFFAOYSA-N	NC(=N)NCCCCNC(=O)C=CC1=CC=C(O)C=C1	2.406e+06	2.42982e+06	2.24475e+06	2.21387e+06	1.44542e+06	1.37034e+06	1.39793e+06	1.41323e+06	1.92869e+06	1.92877e+06	1.97914e+06	POS	0.724022	Up
POS_5368	[M+Na]+	3-[3-hydroxy-2-[(2S,3R,4S,5S,6R)-3,4,5-trihydroxy-6-(hydroxymethyl)oxan-2-yl]oxyphenyl]propanoic acid	1.185	1.57829	4.10301e-06	367.098	4.535		Organic oxygen compounds	Organooxygen compounds	Carbohydrates and carbohydrate conjugates	C15H20O9	APQFDHZCDLNMLA-APACUCGBSA-N	OC[C@H]1O[C@@H](OC2=C(CCC(O)=O)C=CC=C2O)[C@H](O)[C@@H](O)[C@@H]1O	41458.4	43950.2	44678.7	40672.7	26884.6	27134.6	26530.1	27644	34085.2	34309.5	34305.9	POS	0.658358	Up
POS_6728	[M+Na]+	3-O-Methylfunicone	1.177	0.587908	4.43679e-06	411.106	3.977		Organic oxygen compounds	Organooxygen compounds	Carbonyl compounds	C20H20O8	WGLRJONCGNNMKL-VOTSOKGWSA-N	COC(=O)C1=C(C(=O)C2=COC(=C(OC)C2=O)C=CC)C(=CC(=C1)OC)OC	92320	99542.6	103107	103399	179377	166470	169651	162106	127523	129231	129232	POS	-0.766338	Down
POS_5319	[M+Na]+	Sucrose	1.17682	0.372665	6.41259e-06	365.106	0.673	C00089	Organic oxygen compounds	Organooxygen compounds	Carbohydrates and carbohydrate conjugates	C12H22O11	CZMRCDWAGMRECN-UGDNZRGBSA-N	OCC1OC(OC2(CO)OC(CO)C(O)C2O)C(O)C(O)C1O	80933.8	87956.5	88880.7	79714	254585	216929	215355	218730	151654	158121	151678	POS	-1.42405	Down
POS_5185	[M+NH4]+	beta-Gentiobiose	1.18073	0.64426	6.78193e-06	360.151	0.675		Organic oxygen compounds	Organooxygen compounds	Carbohydrates and carbohydrate conjugates	C12H22O11	DLRVVLDZNNYCBX-CQUJWQHSSA-N	OCC1OC(OCC2OC(O)C(O)C(O)C2O)C(O)C(O)C1O	225377	221017	232988	223679	329174	357792	367544	347193	310895	317864	312714	POS	-0.634285	Down
POS_2878	[M+H]+	Simonyellin	1.18412	1.67526	7.15186e-06	275.053	6.222		Phenylpropanoids and polyketides	Isocoumarins and derivatives		C14H10O6	GJSCVPZGPZIBMU-UHFFFAOYSA-N	COC1=C(O)C(=O)C2=C3C1=COC(=O)C3=C(O)C=C2C	36564.8	37826.4	38188.3	35093.3	19870.4	22319	22506.6	23453.5	28360.3	28362.5	29194.1	POS	0.744382	Up
POS_3333	[M+H]+	8-(4-Oxo-5-pent-2-enylcyclopent-2-en-1-yl)octanoic acid	1.17631	0.595002	7.17923e-06	293.212	7.995		Lipids and lipid-like molecules	Fatty Acyls	Eicosanoids	C18H28O3	PMTMAFAPLCGXGK-UHFFFAOYSA-N	CCC=CCC1C(CCCCCCCC(O)=O)C=CC1=O	116220	115104	113982	113040	178612	202113	189647	199955	157330	161610	157337	POS	-0.749034	Down
POS_1890	[M+H]+	Fraxidin	1.17744	0.528498	7.39579e-06	223.059	4.97	C17479	Phenylpropanoids and polyketides	Coumarins and derivatives	Hydroxycoumarins	C11H10O5	QNFBKOHHLAWWTC-UHFFFAOYSA-N	COC1=C(OC)C(=C2OC(=O)C=CC2=C1)O	20631.8	16102.9	17873.6	19798.3	35426.5	34174.8	36707.8	34479.8	26914.5	28497.6	26918.9	POS	-0.92003	Down
POS_1333	[M+H]+	N6,N6,N6-Trimethyl-L-lysine	1.17609	0.231184	7.67267e-06	189.159	0.723	C03793	Organic acids and derivatives	Carboxylic acids and derivatives	Amino acids, peptides, and analogues	C9H20N2O2	MXNRLFUSFKVQSK-QMMMGPOBSA-N	C[N+](C)(C)CCCC[C@H](N)C([O-])=O	129013	102437	91757.4	81612.7	496089	417985	396443	440559	164381	164423	207231	POS	-2.11289	Down
POS_4876	[M+K]+	2',5,6-Trimethoxyflavone	1.17798	0.581879	8.54754e-06	351.069	0.683		Phenylpropanoids and polyketides	Flavonoids	O-methylated flavonoids	C18H16O5	IQWXFMQSQNSHKI-UHFFFAOYSA-N	COC1=CC=C2OC(=CC(=O)C2=C1OC)C3=C(OC)C=CC=C3	33397.2	30476.7	35520.8	31823.7	56994.5	53220.7	55814.3	59478.4	44604.1	45865.4	44601.6	POS	-0.781209	Down
POS_663	[M+H]+	Coumarin	1.18334	1.52418	8.68792e-06	147.047	3.617	C05851	Phenylpropanoids and polyketides	Coumarins and derivatives		C9H6O2	ZYGHJZDHTFUPRJ-UHFFFAOYSA-N	O=C1OC2=C(C=CC=C2)C=C1	20522.4	20194.9	21060.2	19241	12319.8	13545.3	13712.8	13577.5	17699.5	18473.9	17697.1	POS	0.608032	Up
POS_3884	[M+H]+	Bupirimate	1.17589	0.621678	8.80798e-06	317.155	4.435		Organoheterocyclic compounds	Diazines	Pyrimidines and pyrimidine derivatives	C13H24N4O3S	DSKJPMWIHSOYEA-UHFFFAOYSA-N	CCCCC1=C(C)N=C(NCC)N=C1O[S](=O)(=O)N(C)C	12310.2	12342.8	12222.2	11809.1	18412.2	20331.9	18997.5	20569.6	15967.6	16255.3	16255.6	POS	-0.685761	Down
POS_3802	[M+H]+	Norclozapine	1.17246	2.85507	9.09902e-06	313.132	2.752		Organoheterocyclic compounds	Benzodiazepines	Dibenzodiazepines	C17H17ClN4	HESZUPIXRNZIOI-UHFFFAOYSA-N	ClC1=CC2=C(C=C1)N=C3C=CC=CC3=C(N2)N4CCNCC4	8433.27	10008.8	8116.05	9014.44	3130.3	3134.6	3229.52	2965.03	5981.45	5982.5	5729.38	POS	1.51353	Up
POS_12969	[M+Na]+	(15S,16Z,17S)-16-ethylidene-4-hydroxy-15-[(2S,3R,4S,5S,6R)-3,4,5-trihydroxy-6-(hydroxymethyl)oxan-2-yl]oxy-2,10,14,20-tetraoxatetracyclo[21.2.2.13,7.012,17]octacosa-1(25),3,5,7(28),12,23,26-heptaene-11,19-dione	1.18513	1.79873	9.82456e-06	651.204	10.786		Phenylpropanoids and polyketides	Macrolides and analogues		C32H36O13	YRQNFHSTTZXQBU-HTVHDVGDSA-N	CC=C1C(OC=C2C1CC(=O)OCCC3=CC=C(OC4=CC(=CC=C4O)CCOC2=O)C=C3)OC5OC(CO)C(O)C(O)C5O	11152.8	11260.6	11583.8	9999.19	5838.53	6240.74	6115.18	6265.2	7659.78	7362.76	7708.13	POS	0.846981	Up
POS_185	[M+H]+	Guanylurea	1.16581	2.56401	1.01351e-05	103.054	6.197		Organic acids and derivatives	Organic carbonic acids and derivatives		C2H6N4O	SQSPRWMERUQXNE-UHFFFAOYSA-N	NC(N)=NC(N)=O	22740.5	22061.3	20248.2	24328.9	9764.18	7731.33	7801.91	9561.59	16618	16898.6	16011.2	POS	1.3584	Up
POS_9873	[M+Na]+	Telmisartan	1.18486	1.72043	1.04479e-05	537.23	6.87	C07710	Benzenoids	Benzene and substituted derivatives	Biphenyls and derivatives	C33H30N4O2	RMMXLENWKUUMAY-UHFFFAOYSA-N	CCCC1=NC2=C(C)C=C(C=C2[N]1CC3=CC=C(C=C3)C4=C(C=CC=C4)C(O)=O)C5=NC6=C(C=CC=C6)[N]5C	100333	99465.1	103089	92469.7	51831.2	56851.3	61284.5	59833.9	79433.7	79434.4	80222.9	POS	0.78277	Up
POS_10654	[M+H]+	3-Hydroxy-3',4'-didehydro-beta,psi-caroten-4-one	1.16475	1.58032	1.10718e-05	565.399	11.476		Lipids and lipid-like molecules	Prenol lipids	Tetraterpenoids	C40H52O2	JQSLJBXSPJMQQS-ZGZGHAEGSA-N	CC(C)=C/C=C/C(C)=C/C=C/C(C)=C/C=C/C(C)=C/C=C/C=C(C)/C=C/C=C(C)/C=C/C1=C(C)C(=O)C(O)CC1(C)C	560230	550563	547996	569735	372557	367252	309531	360830	498838	505293	506415	POS	0.660219	Up
POS_8092	[M+H]+	3,5,5-trimethyl-4-(3,7,12,16,18-pentamethylnonadeca-1,3,5,7,9,11,13,15-octaen-1-yl)cyclohex-2-en-1-one	1.17575	1.61581	1.12547e-05	459.359	12.62					C33H46O	OLOIPLDBLGXQBC-WPRSTXHRNA-N	O=C1C=C(C)C(C=CC(=CC=CC(=CC=CC=C(C=CC=C(C)CC(C)C)C)C)C)C(C)(C)C1	1.07895e+06	1.1793e+06	1.06803e+06	1.06049e+06	671584	683511	715486	644318	1.07791e+06	1.07797e+06	1.08429e+06	POS	0.692261	Up
POS_6298	[M+Na]+	3,5,5-Trimethyl-4-[3-[(beta-D-glucopyranosyl)oxy]butyl]-3-cyclohexen-1-ol	1.167	2.77019	1.14987e-05	397.217	6.249		Lipids and lipid-like molecules	Fatty Acyls	Fatty acyl glycosides	C19H34O7	QOLJILMTPKQQQA-KWEBYEANSA-N	CC(CCC1=C(C)CC(O)CC1(C)C)OC2OC(CO)C(O)C(O)C2O	33763.1	38911	31769.2	37720.4	13605.2	12082.6	13400.6	12230.8	27525.3	26919.7	27084	POS	1.46998	Up
POS_4178	[M+NH4]+	(E)-4-[(1R,2S,3S,4R,8As)-2,3,4-trihydroxy-2,5,5,8a-tetramethyl-3,4,4a,6,7,8-hexahydro-1H-naphthalen-1-yl]but-3-en-2-one	1.18234	1.53852	1.32541e-05	328.247	8.527		Lipids and lipid-like molecules	Prenol lipids	Sesquiterpenoids	C18H30O4	GUVJPXABQYFWPD-GSZDNMEJSA-N	CC(=O)C=CC1C(C)(O)C(O)C(O)C2C(C)(C)CCCC12C	228504	245647	241357	222741	142680	155953	158035	153170	213697	212959	212950	POS	0.621547	Up
POS_6733	[M+Na]+	Isoapetalic acid	1.17183	1.87363	1.37243e-05	411.176	6.384		Organoheterocyclic compounds	Benzopyrans	1-benzopyrans	C22H28O6	JZWLSXINEVHWEP-UHFFFAOYSA-N	CCCC(CC(O)=O)C1=C2OC(C)C(C)C(=O)C2=C(O)C3=C1OC(C)(C)C=C3	86158	92812.9	88565.2	90708.3	43908.6	42660.2	55489.9	49145.2	70372.1	71682.7	71369.2	POS	0.905833	Up
POS_8078	[M+Na]+	5-Hydroxy-7-[4-hydroxy-2-methoxy-3-(3-methylbut-2-enyl)phenyl]-2,2-dimethyl-7,8-dihydropyrano[3,2-g]chromen-6-one	1.1649	1.69616	1.47363e-05	459.182	4.12		Phenylpropanoids and polyketides	Isoflavonoids	Isoflavans	C26H28O6	QJFJALJGKXGWFO-UHFFFAOYSA-N	COC1=C(C=CC(=C1CC=C(C)C)O)C2COC3=CC4=C(C=CC(C)(C)O4)C(=C3C2=O)O	12656	13714.9	14258.4	13643.5	7381.39	8638.87	8294.43	7682.8	11668.6	11941.3	11941.7	POS	0.762271	Up
POS_15571	[M+H]+	Unguisin E	1.16875	2.58476	1.53445e-05	773.443	11.295		Organic acids and derivatives	Peptidomimetics	Hybrid peptides	C41H56N8O7	NZNSTOHSZZLSNP-UHFFFAOYSA-N	CC(C)C1N=C(O)C(N=C(O)C(N=C(O)C(C)N=C(O)CCCN=C(O)C(CC2=C[NH]C3=C2C=CC=C3)N=C(O)C(C)N=C1O)C(C)C)C(C)C4=CC=CC=C4	29991	32110.4	36525.8	33279.7	12485.9	15165.3	12153.1	11228.2	25467.4	26005.3	25997.4	POS	1.37003	Up
POS_852	[M+H]+	1-Acetylproline	1.17623	1.86262	2.08862e-05	158.08	2.869		Organic acids and derivatives	Carboxylic acids and derivatives	Amino acids, peptides, and analogues	C7H11NO3	GNMSLDIYJOSUSW-UHFFFAOYSA-N	CC(=O)N1CCCC1C(O)=O	27551.5	30387.2	27509.1	26323.7	13236	15755.6	16199.1	14817	21541.6	21916.7	21915.3	POS	0.897333	Up
POS_9813	[M+Na]+	3-Deoxo-3-beta-Acetoxydeoxydihydrogedunin	1.16854	0.185012	2.18223e-05	535.265	12.88		Organoheterocyclic compounds	Naphthopyrans		C30H40O7	HNFPPWVGLWDXQQ-UDYWQXAESA-N	CC(=O)OC1CCC2(C)C3CCC4(C)C(OC(=O)C=C4C3(C)C(CC2C1(C)C)OC(C)=O)C5=COC=C5	8005.54	12708.2	9509.37	5991.79	48609.9	57578.7	43668.8	45885.9	20033.7	23225.4	21189	POS	-2.43431	Down
POS_8297	[M+Na]+	Trifolirhizin	1.16357	1.52894	2.36959e-05	469.112	4.824		Phenylpropanoids and polyketides	Isoflavonoids	Furanoisoflavonoids		VGSYCWGXBYZLLE-QEEQPWONSA-N	OCC1OC(OC2=CC=C3C4OC5=CC6=C(OCO6)C=C5C4COC3=C2)C(O)C(O)C1O	61461.9	67480.1	70653.4	66427.3	43152	42527.6	44864.6	43447.4	61383	61387.4	61803.5	POS	0.612532	Up
POS_2610	[M+H]+	1,9-Heptadecadiene-4,6-diyne-3,8-diol	1.179	0.632055	2.47954e-05	261.183	8.661		Lipids and lipid-like molecules	Fatty Acyls	Fatty alcohols	C17H24O2	QWCNQXNAFCBLLV-RCQSYPNMSA-N	CCCCCCCC=CC(O)C#CC#CC(O)C=C	6833.12	6533.66	7286.25	6411.86	10689.9	9956.95	11286.1	10887.6	8736.19	9019.14	9017.4	POS	-0.661879	Down
POS_513	[M+H]+	Indoxyl sulfate	1.16063	1.64768	2.58579e-05	134.06	3.947		Organic acids and derivatives	Organic sulfuric acids and derivatives	Arylsulfates	C8H7NO4S	BXFFHSIDQOFMLE-UHFFFAOYSA-N	O[S](=O)(=O)OC1=C[NH]C2=C1C=CC=C2	25832.7	29601.7	26878.1	27254.2	16925.7	16601.2	15307.1	17663.5	19322.6	20225.1	19851	POS	0.720439	Up
POS_15453	[M+Na]+	(2S,3R,4S,5S,6R)-2-[4-[(3S,3aR,6S,6aR)-6-[3,5-Dimethoxy-4-[(2S,3R,4S,5S,6R)-3,4,5-trihydroxy-6-(hydroxymethyl)oxan-2-yl]oxyphenyl]-1,3,3a,4,6,6a-hexahydrofuro[3,4-c]furan-3-yl]-2,6-dimethoxyphenoxy]-6-(hydroxymethyl)oxane-3,4,5-triol	1.17209	0.633014	2.71757e-05	765.258	4.9		Lignans, neolignans and related compounds	Lignan glycosides		C34H46O18	FFDULTAFAQRACT-XKBSQSBASA-N	COC1=C(OC2OC(CO)C(O)C(O)C2O)C(=CC(=C1)C3OCC4C3COC4C5=CC(=C(OC6OC(CO)C(O)C(O)C6O)C(=C5)OC)OC)OC	21603.3	25471.8	26183.8	24195.3	37292.4	37894.5	38196	40569.6	33065.1	33310.7	33386.9	POS	-0.659691	Down
POS_5039	[M+Na]+	2-(Hydroxymethyl)-6-(6-hydroxy-6-methyl-3-propan-2-ylcyclohex-3-en-1-yl)oxyoxane-3,4,5-triol	1.1623	1.86798	2.77182e-05	355.173	5.659		Lipids and lipid-like molecules	Prenol lipids	Terpene glycosides	C16H28O7	DIPALNDKWHCLEA-UHFFFAOYSA-N	CC(C)C1=CCC(C)(O)C(C1)OC2OC(CO)C(O)C(O)C2O	62491.8	70930.5	74150.6	71630	35008.9	35191.6	39417.3	39850.3	54483.4	54564.2	52823.1	POS	0.901476	Up
POS_2357	[M+H]+	Ellipticine	1.16974	0.539823	2.83365e-05	247.115	2.303		Organoheterocyclic compounds	Indoles and derivatives	Carbazoles	C17H14N2	CTSPAMFJBXKSOY-UHFFFAOYSA-N	CC1=C2C=CN=CC2=C(C)C3=C1[NH]C4=C3C=CC=C4	12436.6	11259.7	10915.8	10518.1	19891.9	23043.7	20748.7	19917.5	17722.9	17790.5	17790	POS	-0.889442	Down
POS_6323	[M+H]+	Vitamin D2	1.17208	0.284677	2.90823e-05	397.344	14.044					C28H44O	VERALBDTRFBBCN-UHFFFAOYSA-N	CC1CC(CC(CC2CC(CC(C3=CC=C(C=C3)C(C(CC(CC(CC(CC(CC(CC(C4=CC=C1C=C4)C)C5=CC6=C(C=C5)OCCOCCOCCOCCOCCO6)C7=CC8=C(C=C7)OCCOCCOCCOCCOCCO8)C9=CC1=C(C=C9)OCCOCCOCCOCCOCCO1)C1=CC3=C(C=C1)OCCOCCOCCOCCOCCO3)C1=CC3=C(C=C1)OCCOCCOCCOCCOCCO3)C1=CC3=C(C=C1)OCCOCCOCCOCCOCCO3)C)C)C1=CC3=C(C=C1)OCC1(COCCOCCOCCOC4=C(C=C2C=C4)OCCO1)OCCOCCOCCOCCO3)C1=CC2=C(C=C1)OCCOCCOCCOCCOCCO2)C1=CC2=C(C=C1)OCCOCCOCCOCCOCCO2	121158	86491.4	64478.7	83832	335437	333192	314986	266787	243655	244925	243656	POS	-1.8126	Down
POS_2122	[M+H]+	Lenacil	1.16463	0.566747	3.29181e-05	235.147	5.52		Benzenoids	Benzene and substituted derivatives	Diphenylethers	C13H18N2O2	ZTMKADLOSYKWCA-UHFFFAOYSA-N	O=C1NC2=C(CCC2)C(=O)N1C3CCCCC3	23222.9	23705.9	21138.6	21454.6	37308.4	42711.4	36932.9	41005.1	31655.2	31647.7	31457.3	POS	-0.819223	Down
POS_9946	[M+Na]+	Cucurbitacin D	1.17118	0.569183	3.98712e-05	539.301	5.579		Lipids and lipid-like molecules	Steroids and steroid derivatives	Cucurbitacins		SRPHMISUTWFFKJ-UHFFFAOYSA-N	CC(C)(O)C=CC(=O)C(C)(O)C1C(O)CC2(C)C3CC=C4C(CC(O)C(=O)C4(C)C)C3(C)C(=O)CC12C	6800.67	6158.44	6002.11	6257.52	10404.6	10368.2	11512	12022.1	8427.6	8774.37	8536	POS	-0.813035	Down
POS_6800	[M+Na]+	2-Acetoxy-4-pentadecylbenzoic acid	1.14457	1.56019	4.70764e-05	413.264	12.401		Benzenoids	Benzene and substituted derivatives	Benzoic acids and derivatives	C24H38O4	FMPIFABORGZGFA-UHFFFAOYSA-N	CCCCCCCCCCCCCCCC1=CC=C(C(O)=O)C(=C1)OC(C)=O	114782	103269	109361	115988	72584.6	64078	75947.1	71586.4	115593	115627	113601	POS	0.641722	Up
POS_5392	[M+H]+	Muronic acid	1.1628	4.18236	5.38313e-05	367.246	14.016		Organoheterocyclic compounds	Lactones	Gamma butyrolactones	C21H34O5	SKQHRBRVCRUFSX-MRTLOADZSA-N	CC(=O)CCCCCCCCCCCCC[C@H]1OC(=O)C(=C)C1C(O)=O	406323	342887	295395	304120	80615.2	85583	80327.1	75953.9	251061	249959	249959	POS	2.06432	Up
POS_9016	[M+K]+	[3,4,5-Trihydroxy-6-[(3,4,5-trihydroxyoxan-2-yl)oxymethyl]oxan-2-yl] 2,6,6-trimethylcyclohexene-1-carboxylate	1.1646	0.597849	5.673e-05	501.168	5.639		Organic oxygen compounds	Organooxygen compounds	Carbohydrates and carbohydrate conjugates	C21H34O11	JGMROMZJBQKIDK-UHFFFAOYSA-N	CC1=C(C(=O)OC2OC(COC3OCC(O)C(O)C3O)C(O)C(O)C2O)C(C)(C)CCC1	16075.6	15487.4	13552.4	12827.4	24214.4	25670.9	22787.1	24246.3	19858.2	21327.8	21320.3	POS	-0.742146	Down
POS_938	[M+H]+	Levoglucosan	1.15274	1.94368	5.80151e-05	163.06	10.049		Organoheterocyclic compounds	Oxepanes		C6H10O5	TWNIBLMWSKIRAT-VFUOTHLCSA-N	O[C@H]1[C@H](O)[C@H]2CO[C@H](O2)[C@@H]1O	15989	16198.9	17998.1	17384.6	6740.52	8966.51	9404.39	9652.92	6147.87	5856.13	5856.79	POS	0.958788	Up
POS_1743	[M+H]+	Octhilinone	1.15894	0.642266	5.87762e-05	214.123	3.469		Organoheterocyclic compounds	Azoles	Thiazoles	C11H19NOS	JPMIIZHYYWMHDT-UHFFFAOYSA-N	CCCCCCCCN1SC=CC1=O	49792.2	58044	54684	53714.8	79979.5	91326.1	83573.4	81796.3	66533.5	68020.3	67978.4	POS	-0.638757	Down
POS_5123	[M+H]+	Glyceryl monooleate	1.16949	2.08179	5.97279e-05	357.298	11.87		Lipids and lipid-like molecules	Glycerolipids	Monoradylglycerols	C21H40O4	RZRNAYUHWVFMIP-KTKRTIGZSA-N	CCCCCCCCC=CCCCCCCCC(=O)OCC(O)CO	171091	167383	184064	154952	83375.7	63201.7	94167.4	84691.5	144597	144605	146481	POS	1.05782	Up
POS_11826	[M+H]+	Tulipanin	1.16583	1.75853	6.5102e-05	609.267	11.852	C16315	Phenylpropanoids and polyketides	Flavonoids	Flavonoid glycosides	C27H31O16	PLKUTZNSKRWCCA-LTSKFBHWSA-O	C[C@@H]1O[C@@H](OC[C@H]2O[C@@H](OC3=C([O+]=C4C=C(O)C=C(O)C4=C3)C5=CC(=C(O)C(=C5)O)O)[C@H](O)[C@@H](O)[C@@H]2O)[C@H](O)[C@H](O)[C@H]1O	5.30526e+06	5.19201e+06	4.89269e+06	4.52167e+06	2.74788e+06	2.94637e+06	3.1203e+06	2.50836e+06	3.6847e+06	3.48227e+06	3.74642e+06	POS	0.814368	Up
POS_6974	[M+Na]+	(E)-3-(4-Methoxyphenyl)-1-[2,4,6-trimethoxy-3-(3-methylbut-2-enyl)phenyl]prop-2-en-1-one	1.17113	1.60871	6.69343e-05	419.186	4.617		Phenylpropanoids and polyketides	Linear 1,3-diarylpropanoids	Chalcones and dihydrochalcones	C24H28O5	GGNVSANPVOEGII-GXDHUFHOSA-N	COC1=CC=C(C=CC(=O)C2=C(OC)C=C(OC)C(=C2OC)CC=C(C)C)C=C1	7209.86	8016.91	7361.37	7051.53	4217.25	4507.04	5144.35	4555.81	6898.15	6897.97	6715.18	POS	0.685908	Up
POS_2554	[M]+	2-(((R)-2,3-Dihydroxypropyl)phosphoryloxy)-N,N,N-trimethylethanaminium	1.17251	0.665495	7.39548e-05	258.108	0.626		Lipids and lipid-like molecules	Glycerophospholipids	Glycerophosphocholines	[C8H21NO6P]+	SUHOQUVVVLNYQR-MRVPVSSYSA-O	C[N+](C)(C)CCO[P](O)(=O)OCC(O)CO	16203.4	15081.9	16931.1	13301.8	23536.2	22782.2	23180.5	22941	21296.4	22054.4	21295.8	POS	-0.5875	Down
POS_10920	[M+Na]+	2-Methoxy-4-[tetrahydro-3a,6a-dihydroxy-4-(4-hydroxy-3-methoxyphenyl)-1H,3H-furo[3,4-c]furan-1-yl]phenyl-beta-D-glucopyranoside	1.15723	0.652801	7.94313e-05	575.164	4.411		Lignans, neolignans and related compounds	Lignan glycosides		C26H32O13	IBQVOWQTGYYRJP-CPNFYLCOSA-N	COC1=C(O)C=CC(=C1)C2OCC3(O)C(OCC23O)C4=CC(=C(O[C@@H]5O[C@H](CO)[C@@H](O)[C@H](O)[C@H]5O)C=C4)OC	34905.5	40297	39537.5	38179.4	61379.5	53868.8	57674.7	61328.1	51337	53500.4	52582	POS	-0.615285	Down
POS_3636	[M-2H2O+H]+	12-Hydroxy-13-(hydroxymethyl)-3,5,7-trimethyl-2,4-tetradecadienedioic acid	1.17115	0.665795	8.33247e-05	307.189	8.571		Lipids and lipid-like molecules	Fatty Acyls	Fatty acids and conjugates	C18H30O6	QFZISQBFEIXWDM-UTLPMFLDSA-N	CC(CCCCC(O)C(CO)C(O)=O)CC(C)=CC(C)=CC(O)=O	37378.2	37819.2	34617.7	30406.7	50547.9	54334.4	53015.8	52710	40695.1	40417.8	43070.6	POS	-0.586851	Down
POS_7203	[M+Na]+	[1-(3,4-Dihydroxy-5-methoxyphenyl)-7-(3,4-dihydroxyphenyl)heptan-3-yl] acetate	1.16475	0.354801	8.34796e-05	427.17	4.8		Phenylpropanoids and polyketides	Diarylheptanoids	Linear diarylheptanoids	C22H28O7	ISMTYWQWKQRTNM-UHFFFAOYSA-N	COC1=C(O)C(=CC(=C1)CCC(CCCCC2=CC=C(O)C(=C2)O)OC(C)=O)O	20563	19890.4	22908.7	20987.6	47791.8	60409.2	63709	65827.8	33015.8	32773	32810.5	POS	-1.49492	Down
POS_11303	[M+H-H2O]+	3-{12-hydroxy-12-[5'-(1-hydroxydodecyl)-[2,2'-bioxolan]-5-yl]dodecyl}-5-methyl-5H-furan-2-one	1.15908	0.582678	8.57213e-05	589.481	13.734					C37H66O6	VFGUSTAQETWXSD-CWBQBTCINA-N	O=C1OC(C=C1CCCCCCCCCCCC(O)C2OC(CC2)C3OC(CC3)C(O)CCCCCCCCCCC)C	1.69862e+06	1.49536e+06	1.74264e+06	1.78925e+06	3.21907e+06	2.7523e+06	2.76826e+06	2.8034e+06	2.11041e+06	2.14871e+06	2.1487e+06	POS	-0.77923	Down
POS_8492	[M+H]+	Mundulone acetate	1.14318	3.98942	0.000132109	477.191	4.16		Phenylpropanoids and polyketides	Isoflavonoids	Isoflavans	C28H28O7	QUQMZWZRFQKNFP-UHFFFAOYSA-N	COC1=C(C=CC2=C1C=CC(C)(C)O2)C3=COC4=C(C=C5CC(OC(C)=O)C(C)(C)OC5=C4)C3=O	37812.1	38239.2	41776.8	45549.6	9146.6	15374.3	14368.5	2063.26	26547.6	26509.3	19942.1	POS	1.99618	Up
POS_4105	[M+H]+	(2S,3S)-4-Methylidene-5-oxo-2-tridecyloxolane-3-carboxylic acid	1.15048	2.29628	0.000143497	325.236	13.643		Organoheterocyclic compounds	Lactones	Gamma butyrolactones	C19H32O4	WZYZDHVPSZCEEP-IRXDYDNUSA-N	CCCCCCCCCCCCC[C@@H]1OC(=O)C(=C)[C@@H]1C(O)=O	28605.7	24842.7	21836.4	22039	9681.12	10900.1	11101.3	10700.7	25545.2	23284.5	26067.4	POS	1.1993	Up
POS_7316	[M]+	Vitamin E	1.15052	0.492935	0.000150936	430.378	14.345	C02477	Lipids and lipid-like molecules	Prenol lipids	Quinone and hydroquinone lipids	C29H50O2	GVJHHUAWPYXKBD-IEOSBIPESA-N	CC(C)CCC[C@@H](C)CCC[C@@H](C)CCC[C@]1(C)CCC2=C(O1)C(=C(C)C(=C2C)O)C	429478	328994	387504	360800	797841	789603	644271	825026	741907	786419	786577	POS	-1.02053	Down
POS_5444	[M+Na]+	(4-Hydroxy-3,5-dimethoxyphenyl)methyl-beta-D-glucopyranoside	1.14977	1.78799	0.000174103	369.116	3.166		Organic oxygen compounds	Organooxygen compounds	Carbohydrates and carbohydrate conjugates	C15H22O9	VZSGMNVXQXYFPI-UHFFFAOYSA-N	COC1=C(O)C(=CC(=C1)COC2OC(CO)C(O)C(O)C2O)OC	13029.4	11952.4	10727	10741.6	5714.57	6422.27	6926.61	6915.67	9782.24	9386.92	9610	POS	0.838337	Up
POS_1899	[M+H]+	Isofraxidin	1.13808	2.30036	0.000178153	223.064	7.874		Phenylpropanoids and polyketides	Coumarins and derivatives	Hydroxycoumarins	C11H10O5	HOEVRHHMDJKUMZ-UHFFFAOYSA-N	COC1=C(O)C(=C2OC(=O)C=CC2=C1)OC	186286	211864	229457	229032	62567.9	93742.4	106781	109302	56837.5	52009.2	56887.5	POS	1.20186	Up
POS_6213	[M+H]+	Diflufenican	1.15147	0.661753	0.00018786	395.075	3.834		Benzenoids	Benzene and substituted derivatives	Anilides	C19H11F5N2O2	WYEHFWKAOXOVJD-UHFFFAOYSA-N	FC1=CC=C(NC(=O)C2=C(OC3=CC=CC(=C3)C(F)(F)F)N=CC=C2)C(=C1)F	10324.2	11262.1	11362.9	10513.8	14652.9	17565.9	16437.7	17022.1	13332.1	13334.6	13589.3	POS	-0.595635	Down
POS_6995	[M+Na]+	Radiclonic acid	1.16032	0.344604	0.0002074	419.264	12.033		Lipids and lipid-like molecules	Prenol lipids	Diterpenoids	C23H40O5	NNPPLRJHBQPBAQ-UKRBZAIKSA-N	CCC(C)CC(C)CC(CO)CC(C)C=C(C)C=C(CC(C)C(O)=O)C(O)=O	68007.2	121333	64408.8	61725.3	218908	204286	262321	229953	137362	147721	141436	POS	-1.53699	Down
POS_3066	[M+H]+	2-O-Methyladenosine	1.14923	0.593856	0.000231658	282.119	3.055	C04779	Nucleosides, nucleotides, and analogues	Purine nucleosides		C11H15N5O4	FPUGCISOLXNPPC-UHFFFAOYSA-N	COC1C(O)C(CO)OC1[N]2C=NC3=C(N)N=CN=C23	28921.8	26608.4	34509.8	26796.6	48958.3	54261.5	46958.6	46563.9	40930.9	43045.4	40945	POS	-0.751816	Down
POS_5939	[M+H]+	Cholest-4,6-Dien-3-One	1.14683	0.476947	0.000243784	383.328	14.055		Lipids and lipid-like molecules	Steroids and steroid derivatives	Cholestane steroids	C27H42O	XIWMRKFKSRYSIJ-GYKMGIIDSA-N	CC(C)CCCC(C)C1CCC2C3C=CC4=CC(=O)CCC4(C)C3CCC12C	1.45729e+06	1.09559e+06	826163	1.20629e+06	2.45995e+06	2.45536e+06	2.57204e+06	2.12659e+06	1.39304e+06	1.39311e+06	1.38631e+06	POS	-1.0681	Down
POS_3403	[M+H]+	Disulfiram	1.13883	2.01517	0.000318835	297.058	8.477	C01692	Organic nitrogen compounds	Organonitrogen compounds	Amines	C10H20N2S4	AUZONCFQVSMFAP-UHFFFAOYSA-N	CCN(CC)C(=S)SSC(=S)N(CC)CC	262796	259673	302670	267145	90417.6	137180	158012	156421	92525.5	89548.8	89867	POS	1.0109	Up
POS_7797	[M+H]+	Oxaline	1.12609	2.03475	0.000333445	448.199	7.921		Organoheterocyclic compounds	Indoles and derivatives	Pyridoindoles	C24H25N5O4	SOHAVULMGIITDH-ZXPSTKSJSA-N	CON1C2=CC=CC=C2[C@@]3(C=C(OC)C(=O)N4\\C(=C\\C5=CN=C[NH]5)C(=O)N[C@@]134)C(C)(C)C=C	6740.47	5716.65	5342.24	5694.38	2252.6	3482.5	2629.07	3182.11	4658.75	4659.08	4720.69	POS	1.02485	Up
POS_11768	[M+Na]+	Dehydroxynocardamine	1.1095	1.70364	0.000361934	607.343	7.026		Phenylpropanoids and polyketides	Macrolactams		C27H48N6O8	ABHHIGWFFMCQOC-UHFFFAOYSA-N	ON1CCCCCN=C(O)CCC(=O)N(O)CCCCCN=C(O)CCC(=NCCCCCN=C(O)CCC1=O)O	8171.52	7373.27	8949.18	8972.09	4722.35	4585.65	4553.09	5782.73	6609.43	7176.84	6604.41	POS	0.768623	Up
POS_16414	[M+Na]+	Astragaloside II	1.15224	1.83998	0.000363496	849.458	9.161		Lipids and lipid-like molecules	Steroids and steroid derivatives	Steroidal glycosides		AYWNHWGQTMCQIV-PENCHUSISA-N	CC(=O)O[C@@H]1[C@@H](O)[C@H](O)CO[C@H]1O[C@H]2CC[C@]34C[C@]35CC[C@]6(C)[C@H]([C@@H](O)C[C@@]6(C)[C@@H]5C[C@H](O[C@@H]7O[C@H](CO)[C@@H](O)[C@H](O)[C@H]7O)[C@H]4C2(C)C)[C@@]8(C)CC[C@H](O8)C(C)(C)O	35315.8	40429.9	39424.2	36360.4	19194.1	15376.7	24413.8	23369.5	28615.3	25337.8	28666.3	POS	0.879693	Up
POS_1700	[M+H]+	3-Isobutylhexahydropyrrolo[1,2-a]pyrazine-1,4-dione	1.14394	1.63434	0.000372784	211.147	12.619		Organic acids and derivatives	Carboxylic acids and derivatives	Amino acids, peptides, and analogues	C11H18N2O2	SZJNCZMRZAUNQT-UHFFFAOYNA-N	CC(C)CC1N=C(O)C2CCCN2C1=O	28371	34792.4	30944.2	27662.8	18845.8	18644.2	19332.1	17685.2	28857.8	28864.2	26988.4	POS	0.70871	Up
POS_16899	[M+Na]+	(2R,3R,4R,5R,6S)-2-[(4S,6R,7S,8R,9S,13R,14R,16R)-14-[(2R,3R,4S,5R,6R)-4,5-dihydroxy-6-methyl-3-[(2S,3R,4R,5R,6S)-3,4,5-trihydroxy-6-methyloxan-2-yl]oxyoxan-2-yl]oxy-7,9,13-trimethyl-5'-methylidenespiro[5-oxapentacyclo[10.8.0.02,9.04,8.013,18]icos-18-ene-6,2'-oxane]-16-yl]oxy-6-methyloxane-3,4,5-triol	1.14485	0.596294	0.000384865	889.461	10.487		Lipids and lipid-like molecules	Steroids and steroid derivatives	Steroidal glycosides	C45H70O16	QNYOCAYOHKMFCQ-OLPWHGRMSA-N	CC1OC(OC2CC(OC3OC(C)C(O)C(O)C3OC4OC(C)C(O)C(O)C4O)C5(C)C6CCC7(C)C(CC8OC9(CCC(=C)CO9)C(C)C78)C6CC=C5C2)C(O)C(O)C1O	38849	26719.9	29958	31186	53324.6	54847.5	55677.9	48650.7	40237.1	46167.6	46121.4	POS	-0.745904	Down
POS_279	[M+H]+	1-Isothiocyanatobutane	1.13504	1.92368	0.000390042	116.052	8.477					C5H9NS	LIMQQADUEULBSO-UHFFFAOYSA-N	S=C=NCCCC	195509	198186	223449	204310	72400.5	105237	126622	122761	70281.6	70082.8	70082.2	POS	0.943871	Up
POS_7330	[M+Na]+	Bidwillon A	1.13326	1.84	0.000434659	431.189	5.674		Phenylpropanoids and polyketides	Isoflavonoids	Isoflavans	C25H28O5	QUBRRXBPXPHDJO-UHFFFAOYSA-N	CC(C)=CCC1=CC2=C(OCC(C2=O)C3=CC=C(O)C=C3O)C(=C1O)CC=C(C)C	9477.15	9789.64	10389.3	9616.01	4614.44	4429.48	5196.87	7102.75	8244.61	9250.6	8242.66	POS	0.879706	Up
POS_7815	[M+H]+	Vincetoxicoside B	1.16117	0.579879	0.000444151	449.107	4.386		Phenylpropanoids and polyketides	Flavonoids	Flavonoid glycosides	C21H20O11	QPHXPNUXTNHJOF-XNFUJFQVSA-N	CC1OC(OC2=CC3=C(C(=C2)O)C(=O)C(=C(O3)C4=CC(=C(O)C=C4)O)O)C(O)C(O)C1O	7767.1	8266.52	8243.03	7207.91	12163.6	12494.9	15563.2	14073.3	11119.9	10785.6	11120.5	POS	-0.786175	Down
POS_7736	[M+H]+	Topsentisterol A2	1.13515	0.657648	0.000447796	445.367	13.216					C29H48O3	ZCQZIDOFCDVBNA-WDTQPNHXNA-N	OC1CCC2(C)C3CCC4(C)C(CCC4C53OOC2(C=C5)C1)C(C)CC(C)C(C)C(C)C	1.45289e+06	1.62363e+06	1.52453e+06	1.4894e+06	2.35582e+06	2.57018e+06	2.29113e+06	2.04382e+06	1.80867e+06	1.71552e+06	1.71017e+06	POS	-0.604612	Down
POS_3762	[M+H]+	3-(10-Phenyldecyl)Phenol	1.12381	1.53295	0.000468256	311.239	12.161					C22H30O	RZNASAROZKRKEJ-UHFFFAOYSA-N	OC1=CC=CC(=C1)CCCCCCCCCCC=2C=CC=CC2	561133	601097	482950	510509	335466	370037	353510	347220	464676	456443	470257	POS	0.616313	Up
POS_452	[M+H-H2O]+	Indole-3-carbinol	1.12662	2.24744	0.000475669	130.063	3.162		Organoheterocyclic compounds	Indoles and derivatives	Indoles	C9H9NO	IVYPNXXAYMYVSP-UHFFFAOYSA-N	OCC1=C[NH]C2=C1C=CC=C2	99464.3	82321.2	84366.8	74456.2	43113.9	32371.6	28405.9	47662.3	61897.5	53277.6	61835	POS	1.16828	Up
POS_880	[M+H]+	Indole-3-acetaldehyde	1.13961	0.471866	0.000492629	160.075	7.819	C00637	Organoheterocyclic compounds	Indoles and derivatives	Indoles	C10H9NO	WHOOUMGHGSPMGR-UHFFFAOYSA-N	O=CCC1=C[NH]C2=CC=CC=C12	58299.4	64799.3	71669.5	64422.6	127745	126789	168206	126549	100682	104477	100665	POS	-1.08355	Down
POS_11601	[M+H]+	Nostoxanthin	1.14492	1.8189	0.000520913	601.423	11.439	C16284	Lipids and lipid-like molecules	Prenol lipids	Tetraterpenoids	C40H56O4	JVPASJUYZJKFHY-HWFHZMFDSA-N	CC(=C/C=C/C=C(C)/C=C/C=C(C)/C=C/C1=C(C)C[C@@H](O)[C@H](O)C1(C)C)\\C=C\\C=C(C)\\C=C\\C2=C(C)C[C@@H](O)[C@H](O)C2(C)C	928127	1.01383e+06	896276	730396	478458	484696	495100	503721	753300	688599	754025	POS	0.863063	Up
POS_11422	[M+H]+	Kaempferol-3-O-galactoside-7-O-rhamnoside	1.13335	1.55273	0.000567701	595.167	4.612		Phenylpropanoids and polyketides	Flavonoids	Flavonoid glycosides	C27H30O15	JYXSWDCPHRTYGU-VYARGGPUSA-N	C[C@@H]1O[C@@H](OC2=CC(=C3C(=O)C(=C(OC3=C2)C4=CC=C(O)C=C4)O[C@@H]5O[C@H](CO)[C@H](O)[C@H](O)[C@H]5O)O)[C@H](O)[C@H](O)[C@H]1O	394120	399535	396864	378071	193557	255895	279894	280866	372789	381186	372776	POS	0.63481	Up
POS_3880	[M+Na]+	(1E,4E)-1,5-Bis(4-methoxyphenyl)penta-1,4-dien-3-one	1.1337	2.61239	0.000575352	317.118	2.666		Benzenoids	Phenol ethers	Anisoles	C19H18O3	IOZVKDXPBWBUKY-LQIBPGRFSA-N	COC1=CC=C(C=CC(=O)C=CC2=CC=C(OC)C=C2)C=C1	18929.6	13850.8	19960.1	19424.1	8012.63	8887.72	5084.17	5639.45	11808.3	12549.5	11812.6	POS	1.38537	Up
POS_1153	[M+H]+	N-Formylmethamphetamine	1.12896	0.558572	0.000718558	178.124	2.144		Benzenoids	Benzene and substituted derivatives	Phenethylamines	C11H15NO	GLSMSUZWTDVJMA-UHFFFAOYSA-N	CC(CC1=CC=CC=C1)N(C)C=O	96913.8	95260.6	84849.8	81838.6	189683	161263	141079	150439	101782	105025	105014	POS	-0.840185	Down
POS_6883	[M+H]+	2,3-dimethyl-5-(3,7,11,15-tetramethylhexadec-2-en-1-yl)cyclohexa-2,5-diene-1,4-dione	1.11921	0.611188	0.000811936	415.355	13.235					C28H46O2	ZPVFWTSVFVOTQH-HRDITHNBNA-N	O=C1C=C(C(=O)C(=C1C)C)CC=C(C)CCCC(C)CCCC(C)CCCC(C)C	317022	396307	328077	341992	581130	637634	555777	488918	375413	376330	361130	POS	-0.710312	Down
POS_6091	[M+H]+	Syringin	1.11785	0.470747	0.000898586	390.173	3.975		Organic oxygen compounds	Organooxygen compounds	Carbohydrates and carbohydrate conjugates	C17H24O9	QJVXKWHHAMZTBY-GCPOEHJPSA-N	COC1=C(OC2OC(CO)C(O)C(O)C2O)C(=CC(=C1)C=CCO)OC	21666.9	23956.9	36021.2	24966.5	46172.6	63940.7	57471.7	58888	33991.3	42445.9	34049.1	POS	-1.08698	Down
POS_3162	[M+H]+	Retinal	1.09923	1.66542	0.00129107	285.218	12.621		Lipids and lipid-like molecules	Prenol lipids	Retinoids	C20H28O	NCYCYZXNIZJOKI-OVSJKPMPSA-N	CC(=C/C=O)\\C=C\\C=C(C)\\C=C\\C1=C(C)CCCC1(C)C	84320	95058.3	71105.2	73198.6	48310.5	52165.4	48355.3	45523.2	76715.8	81742.6	76684.4	POS	0.735888	Up
POS_7383	[M+Na]+	Bruceine D	1.05416	1.62373	0.00159529	433.146	3.402		Lipids and lipid-like molecules	Prenol lipids	Terpene lactones		JBDMZGKDLMGOFR-DFEKUIMESA-N	CC1=CC(=O)[C@@H](O)[C@@]2(C)[C@H]1C[C@H]3OC(=O)[C@H](O)[C@@]4(O)[C@@]5(C)OC[C@]34[C@@H]2[C@@H](O)[C@@H]5O	7175.48	8410.89	8359.84	9603.11	4282.33	5172.19	5815.55	5391.87	6586.29	7172.02	6582.75	POS	0.699308	Up
POS_4804	[M+NH4]+	5,6,9-trihydroxyoctadec-7-enoic acid	1.10794	0.467541	0.00173569	348.274	7.82					C18H34O5	XYVMMUYIQOLBNH-OKJOBFDRNA-N	O=C(O)CCCC(O)C(O)C=CC(O)CCCCCCCCC	31813.1	30955.2	29661.3	32087.1	85828.7	63593.7	60759.7	56140.6	44760.9	44921.2	43226.6	POS	-1.09684	Down
POS_511	[M+H]+	2-Aminobutanedioate;hydron	1.1081	0.597442	0.00180853	134.043	0.611		Organic acids and derivatives	Carboxylic acids and derivatives	Amino acids, peptides, and analogues	C4H7NO4	CKLJMWTZIZZHCS-UHFFFAOYSA-N	NC(CC(O)=O)C(O)=O	3047	3896.77	3446.31	3297.74	5377.7	5633.3	6857.74	5041.98	4258	4296.05	4204.04	POS	-0.74313	Down
POS_553	[M+H]+	Allopurinol	1.08665	0.531196	0.00256665	137.047	1.67		Organoheterocyclic compounds	Pyrazolopyrimidines	Pyrazolo[3,4-d]pyrimidines	C5H4N4O	OFCNXPDARWKPPY-UHFFFAOYSA-N	OC1=NC=NC2=C1C=N[NH]2	10671.5	14003	14231.3	9273.6	26580.6	24672.2	19277.4	20169.7	17861.6	19977	19968.4	POS	-0.912685	Down
POS_10799	[M+Na]+	Sibiricose A6	1.0951	0.27749	0.00261755	571.16	3.616		Phenylpropanoids and polyketides	Cinnamic acids and derivatives	Hydroxycinnamic acids and derivatives	C23H32O15	WTCVROXOIQEIRC-IBVGEFGBSA-N	COC1=C(O)C(=CC(=C1)\\C=C\\C(=O)O[C@H]2[C@H](O)[C@@H](CO)O[C@@]2(CO)O[C@H]3O[C@H](CO)[C@@H](O)[C@H](O)[C@H]3O)OC	27044.2	26132.4	23725.5	27105.1	115413	110057	54822.9	94521.6	57328.8	65432.6	65359.8	POS	-1.84949	Down
POS_3777	[M+H]+	Imazaquin	1.04251	1.89862	0.00291269	312.129	0.853		Organoheterocyclic compounds	Quinolines and derivatives	Quinoline carboxylic acids	C17H17N3O3	CABMTIJINOIHOD-UHFFFAOYSA-N	CC(C)C1(C)N=C(NC1=O)C2=NC3=CC=CC=C3C=C2C(O)=O	20625.6	17197.1	21321.7	22058.7	5675.87	12579.4	12184	12330.2	11538.8	11553.5	11469.6	POS	0.924953	Up
POS_4820	[M+H]+	Imidocarb	1.06715	0.651042	0.00307176	349.184	4.26		Benzenoids	Benzene and substituted derivatives	N-phenylureas	C19H20N6O	SCEVFJUWLLRELN-UHFFFAOYSA-N	O=C(NC1=CC(=CC=C1)C2=NCCN2)NC3=CC(=CC=C3)C4=NCCN4	19033.1	29928.5	32653.2	31611.1	44117	44437.1	42653.8	42707.2	39029.2	39330.4	39170	POS	-0.619178	Down
POS_16285	[M+H]+	Isobutyryl CoA	1.08083	0.550777	0.00366753	838.633	13.792		Lipids and lipid-like molecules	Fatty Acyls	Fatty acyl thioesters	C25H42N7O17P3S	AEWHYWSPVRZHCT-NNYIDDMCSA-N	CC(C)C(=O)SCCNC(=O)CCNC(=O)C(O)C(C)(C)CO[P](O)(=O)O[P](O)(=O)OCC1OC(C(O)C1O[P](O)(O)=O)[N]2C=NC3=C2N=CN=C3N	90275.8	96404.3	68393.5	69460	161089	174945	121621	131573	6887.08	8567.86	6981.39	POS	-0.86046	Down
POS_58	[M+H]+	Butyraldehyde	1.03635	1.59402	0.00455607	73.0639	9.066	C01412	Organic oxygen compounds	Organooxygen compounds	Carbonyl compounds	C4H8O	ZTQSAGDEMFDKMZ-UHFFFAOYSA-N	CCCC=O	41625	41892.5	53982.6	45527.1	28868.1	23157.6	27215.2	35580.5	11854.8	11305.9	11854.4	POS	0.672667	Up
POS_10260	[M+H]+	Echinenone	1.03629	2.29256	0.00637584	551.421	13.55	C08592	Lipids and lipid-like molecules	Prenol lipids	Tetraterpenoids	C40H54O	QXNWZXMBUKUYMD-QQGJMDNJSA-N	CC(=C\\C=C\\C=C(C)\\C=C\\C=C(C)\\C=C\\C1=C(C)C(=O)CCC1(C)C)/C=C/C=C(C)/C=C/C2=C(C)CCCC2(C)C	1.95385e+06	1.88381e+06	1.17488e+06	1.30367e+06	633164	527502	653403	941015	1.6431e+06	1.87266e+06	1.87098e+06	POS	1.19696	Up
POS_3609	[M+H]+	Cyclic cmp	1.04305	1.61626	0.00680348	306.275	13.082		Organic oxygen compounds	Organooxygen compounds	Carbohydrates and carbohydrate conjugates	C9H12N3O7P	WCPTXJJVVDAEMW-XVFCMESISA-N	NC1=NC(=O)N(C=C1)[C@@H]2O[C@@H]3CO[P](O)(=O)O[C@H]3[C@H]2O	276280	335812	323539	230936	166371	202114	204078	149203	225313	203483	206071	POS	0.692663	Up
POS_5997	[M+H]+	Vitamin D3	1.00609	2.18502	0.0117918	385.342	13.256					C27H44O	QYSXJUFSXHHAJI-YRZJJWOYSA-N	C[C@H](CCCC(C)C)[C@H]1CC[C@@H]\\2[C@@]1(CCC/C2=C\\C=C/3\\C[C@H](CCC3=C)O)C	55419.7	66985.9	47256.5	83004.5	36346	40571.2	21633.7	17084.9	30607.2	28492.2	26700.2	POS	1.12765	Up
POS_898	[M+H]+	6-Methylcoumarin	1.06121	0.660216	0.0137853	161.06	3.978		Phenylpropanoids and polyketides	Coumarins and derivatives		C10H8O2	FXFYOPQLGGEACP-UHFFFAOYSA-N	CC1=CC2=C(OC(=O)C=C2)C=C1	28717.4	37727.7	34022.7	24019.3	36496.1	50804.1	50041.1	51213.8	31826.1	32001.6	32001.6	POS	-0.598989	Down
POS_6756	[M+H]+	STIGMASTA-4,22-DIEN-3-ONE	1.0252	0.616099	0.0185063	411.36	14.516					C29H46O	MKGZDUKUQPPHFM-LPJPOILFSA-N	O=C1C=C2CCC3C(CCC4(C)C(CCC34)C(C=CC(CC)C(C)C)C)C2(C)CC1	43077.8	73056	57678.5	57187.8	65861.4	99784.3	107112	102183	76945.8	64171.4	77034.7	POS	-0.698766	Down
POS_2839	-	unkown	1.19249	0.258562	5.73605e-10	273.074	6.522		-	-	-	-	-	-	5063.96	5601.08	5349.59	5168.09	20443.8	20294.4	21004.4	20182.6	11937.1	12390.2	12389.4	POS	-1.95142	Down
POS_9446	-	unkown	1.19118	2.85195	3.05866e-08	520.338	11.092		-	-	-	-	-	-	718799	739293	707422	692870	227223	255871	266861	252303	535413	547155	542638	POS	1.51195	Up
POS_11034	-	unkown	1.18561	1.61823	1.18909e-07	579.172	5.675		-	-	-	-	-	-	1.63126e+06	1.70774e+06	1.65191e+06	1.63738e+06	1.02988e+06	1.05959e+06	998988	1.00755e+06	1.50299e+06	1.55608e+06	1.50278e+06	POS	0.69442	Up
POS_8532	-	unkown	1.19117	2.1412	1.36047e-07	478.292	11.115		-	-	-	-	-	-	172978	181344	173291	165798	78959.5	81509.3	80306.8	83066.5	137825	138472	138470	POS	1.09842	Up
POS_1390	-	unkown	1.19009	0.553115	2.00924e-07	193.049	4.846		-	-	-	-	-	-	384262	389802	389590	368284	660691	702454	700497	706016	492230	492231	496048	POS	-0.854349	Down
POS_8923	-	unkown	1.18088	1.67182	3.29451e-07	496.34	11.402		-	-	-	-	-	-	571473	592225	616360	600726	360985	349288	351734	362058	469990	476439	476376	POS	0.741422	Up
POS_11421	-	unkown	1.19016	1.7575	4.18086e-07	595.166	5.302		-	-	-	-	-	-	1.21446e+06	1.23376e+06	1.18445e+06	1.13981e+06	656001	693485	689717	676285	1.07908e+06	1.07654e+06	1.08533e+06	POS	0.813528	Up
POS_3269	-	unkown	1.18308	0.598866	2.37566e-06	291.072	0.823		-	-	-	-	-	-	6402.5	6473.39	6491.42	6158.59	10304.3	11233.4	10841.3	10244.9	8825.1	8754.48	8754.02	POS	-0.739696	Down
POS_3776	-	unkown	1.17881	0.479442	7.80663e-06	312.129	2.907		-	-	-	-	-	-	8312.49	9281.99	8283.86	7615.4	16652.4	18557.4	18234.6	16415.5	13343.3	12838.6	13340.6	POS	-1.06057	Down
POS_10542	-	unkown	1.1582	1.50508	1.15294e-05	561.191	3.66		-	-	-	-	-	-	212797	221127	200263	218638	141519	133973	144721	146418	199820	192101	198663	POS	0.589842	Up
POS_1226	-	unkown	1.17848	0.660256	1.46096e-05	182.08	5.853		-	-	-	-	-	-	13232.4	12794.2	12810.3	11696	18224.6	20130.3	19203	18977.3	14917	14428.8	15378.5	POS	-0.598902	Down
POS_965	-	unkown	1.17272	0.600067	3.12702e-05	165.053	13.782		-	-	-	-	-	-	79029.1	62125.9	71133.8	75498.4	125191	122152	115401	116847	86328.1	97575	91358	POS	-0.736804	Down
POS_11636	-	unkown	1.16858	2.09002	9.07656e-05	603.168	5.56		-	-	-	-	-	-	17031.6	19182.4	17667.1	16059.1	7463.14	7632.23	10570.6	7797.9	14367.7	13398.9	14363.7	POS	1.06352	Up
POS_1620	-	unkown	1.15365	1.69047	0.00010436	207.066	3.78		-	-	-	-	-	-	221435	247852	227500	214519	155312	135948	124499	123326	213751	220765	213717	POS	0.757424	Up
POS_647	-	unkown	1.14219	0.608128	0.000209598	146.06	2.491		-	-	-	-	-	-	60224.9	53988.4	65194.5	69605	112520	96555.7	96763.7	103635	80470.8	89192.7	80464.6	POS	-0.717553	Down
POS_7423	-	unkown	1.06067	0.64596	0.00613784	435.166	4.381		-	-	-	-	-	-	16480.1	17852.2	16930.4	16278.7	19548.9	29077.8	27934.4	27998.5	21507.5	21580.3	21804.3	POS	-0.630482	Down

## Sheet: Table S5
Table S5.Annotation information of the top 20 differential metabolites in the metabolome KEGG enrichment analysis
ID	Description	Test	TestAll	Ref	RefAll	Pvalue	FDR	richFactor	Gene_id	KEGG_id	URL	logFDR
ath00940	Phenylpropanoid biosynthesis	30	377	110	4842	4.58738e-10	5.00025e-08	0.272727	AT4G36430(PER49)|AT5G67400(PER73)|AT4G30170(PER45)|AT3G01190(PER27)|AT5G19890(PER59)|AT5G64100(PER69)|AT3G49110(PER33)|AT5G64110(PER70)|AT3G21230(4CL4)|AT4G37530(PER51)|AT5G15180(PER56)|AT4G26010(-)|AT3G21770(PER30)|AT5G17820(-)|AT4G08770(PER37)|AT1G05260(PER3)|AT2G38380(PER22)|AT1G30760(-)|AT1G14540(PER4)|AT5G39580(PER62)|AT4G11290(PER39)|AT2G18980(PER16)|AT1G30870(PER7)|AT2G18150(PER15)|AT5G198…	ath:AT4G36430|ath:AT5G67400|ath:AT4G30170|ath:AT3G01190|ath:AT5G19890|ath:AT5G64100|ath:AT3G49110|ath:AT5G64110|ath:AT3G21230|ath:AT4G37530|ath:AT5G15180|ath:AT4G26010|ath:AT3G21770|ath:AT5G17820|ath:AT4G08770|ath:AT1G05260|ath:AT2G38380|ath:AT1G30760|ath:AT1G14540|ath:AT5G39580|ath:AT4G11290|ath:AT2G18980|ath:AT1G30870|ath:AT2G18150|ath:AT5G19880|ath:AT5G66390|ath:AT5G42180|ath:AT3G32980|ath:AT1…	http://www.kegg.jp/kegg-bin/show_pathway?ath00940+ath:AT4G36430+ath:AT5G67400+ath:AT4G30170+ath:AT3G01190+ath:AT5G19890+ath:AT5G64100+ath:AT3G49110+ath:AT5G64110+ath:AT3G21230+ath:AT4G37530+ath:AT5G15180+ath:AT4G26010+ath:AT3G21770+ath:AT5G17820+ath:AT4G08770+ath:AT1G05260+ath:AT2G38380+ath:AT1G30760+ath:AT1G14540+ath:AT5G39580+ath:AT4G11290+ath:AT2G18980+ath:AT1G30870+ath:AT2G18150+ath:AT5G19880…	7.30101
ath01110	Biosynthesis of secondary metabolites	137	377	1194	4842	9.0991e-08	4.95901e-06	0.11474	AT4G15210(BAM5)|AT1G23870(TPS9)|AT4G36430(PER49)|AT4G13250(NYC1)|AT2G30670(-)|AT5G67400(PER73)|AT4G35160(ASMT)|AT4G30170(PER45)|AT5G63595(FLS4)|AT3G44720(ADT4)|AT3G25180(CYP82G1)|AT3G01190(PER27)|AT1G44180(-)|AT2G29330(TRI)|AT1G47840(HXK3)|AT1G20620(CAT3)|AT5G20830(SUS1)|AT5G19890(PER59)|AT2G02010(GAD4)|AT1G78050(PGM)|AT4G02780(GA1)|AT3G12900(-)|AT1G47290(3BETAHSD/D1)|AT1G58290(HEMA1)|AT5G38710(P…	ath:AT4G15210|ath:AT1G23870|ath:AT4G36430|ath:AT4G13250|ath:AT2G30670|ath:AT5G67400|ath:AT4G35160|ath:AT4G30170|ath:AT5G63595|ath:AT3G44720|ath:AT3G25180|ath:AT3G01190|ath:AT1G44180|ath:AT2G29330|ath:AT1G47840|ath:AT1G20620|ath:AT5G20830|ath:AT5G19890|ath:AT2G02010|ath:AT1G78050|ath:AT4G02780|ath:AT3G12900|ath:AT1G47290|ath:AT1G58290|ath:AT5G38710|ath:AT1G17745|ath:AT5G64100|ath:AT1G72520|ath:AT2…	http://www.kegg.jp/kegg-bin/show_pathway?ath01110+ath:AT4G15210+ath:AT1G23870+ath:AT4G36430+ath:AT4G13250+ath:AT2G30670+ath:AT5G67400+ath:AT4G35160+ath:AT4G30170+ath:AT5G63595+ath:AT3G44720+ath:AT3G25180+ath:AT3G01190+ath:AT1G44180+ath:AT2G29330+ath:AT1G47840+ath:AT1G20620+ath:AT5G20830+ath:AT5G19890+ath:AT2G02010+ath:AT1G78050+ath:AT4G02780+ath:AT3G12900+ath:AT1G47290+ath:AT1G58290+ath:AT5G38710…	5.30461
ath00999	Biosynthesis of various plant secondary metabolites	16	377	58	4842	5.07892e-06	0.000184534	0.275862	AT3G12900(-)|AT1G59950(-)|AT5G56080(NAS2)|AT2G44450(BGLU15)|AT1G66270(BGLU21)|AT5G24540(BGLU31)|AT3G60140(BGLU30)|AT5G61160(ACT)|AT3G09260(BGLU23)|AT1G61810(BGLU45)|AT1G66280(BGLU22)|AT5G16580(BGLU2)|AT1G09240(NAS3)|AT3G13610(F6'H1)|AT3G60120(BGLU27)|AT1G60270(BGLU6)	ath:AT3G12900|ath:AT1G59950|ath:AT5G56080|ath:AT2G44450|ath:AT1G66270|ath:AT5G24540|ath:AT3G60140|ath:AT5G61160|ath:AT3G09260|ath:AT1G61810|ath:AT1G66280|ath:AT5G16580|ath:AT1G09240|ath:AT3G13610|ath:AT3G60120|ath:AT1G60270	http://www.kegg.jp/kegg-bin/show_pathway?ath00999+ath:AT3G12900+ath:AT1G59950+ath:AT5G56080+ath:AT2G44450+ath:AT1G66270+ath:AT5G24540+ath:AT3G60140+ath:AT5G61160+ath:AT3G09260+ath:AT1G61810+ath:AT1G66280+ath:AT5G16580+ath:AT1G09240+ath:AT3G13610+ath:AT3G60120+ath:AT1G60270	3.73392
ath01100	Metabolic pathways	207	377	2152	4842	1.40336e-05	0.000382416	0.0961896	AT4G15210(BAM5)|AT1G23870(TPS9)|AT3G02610(-)|AT4G36430(PER49)|AT2G07687(-)|AT2G29460(GSTU4)|AT4G13250(NYC1)|AT2G30670(-)|AT1G07890(APX1)|AT5G67400(PER73)|AT5G02780(GSTL1)|AT4G35160(ASMT)|AT4G30170(PER45)|AT5G63595(FLS4)|AT3G44720(ADT4)|AT1G69920(GSTU12)|AT3G01190(PER27)|AT4G12440(APT4)|AT1G44180(-)|AT2G29470(GSTU3)|AT2G29330(TRI)|AT1G47840(HXK3)|AT5G11670(NADP-ME2)|AT4G19760(-)|AT2G29990(NDA2)|AT…	ath:AT4G15210|ath:AT1G23870|ath:AT3G02610|ath:AT4G36430|ath:AT2G07687|ath:AT2G29460|ath:AT4G13250|ath:AT2G30670|ath:AT1G07890|ath:AT5G67400|ath:AT5G02780|ath:AT4G35160|ath:AT4G30170|ath:AT5G63595|ath:AT3G44720|ath:AT1G69920|ath:AT3G01190|ath:AT4G12440|ath:AT1G44180|ath:AT2G29470|ath:AT2G29330|ath:AT1G47840|ath:AT5G11670|ath:AT4G19760|ath:AT2G29990|ath:AT1G19250|ath:AT2G48150|ath:AT1G20620|ath:AT4…	http://www.kegg.jp/kegg-bin/show_pathway?ath01100+ath:AT4G15210+ath:AT1G23870+ath:AT3G02610+ath:AT4G36430+ath:AT2G07687+ath:AT2G29460+ath:AT4G13250+ath:AT2G30670+ath:AT1G07890+ath:AT5G67400+ath:AT5G02780+ath:AT4G35160+ath:AT4G30170+ath:AT5G63595+ath:AT3G44720+ath:AT1G69920+ath:AT3G01190+ath:AT4G12440+ath:AT1G44180+ath:AT2G29470+ath:AT2G29330+ath:AT1G47840+ath:AT5G11670+ath:AT4G19760+ath:AT2G29990…	3.41746
ath00500	Starch and sucrose metabolism	27	377	148	4842	2.03293e-05	0.000443179	0.182432	AT4G15210(BAM5)|AT1G23870(TPS9)|AT1G47840(HXK3)|AT5G20830(SUS1)|AT3G43190(SUS4)|AT1G70290(TPS8)|AT2G44450(BGLU15)|AT1G66270(BGLU21)|AT5G24540(BGLU31)|AT3G60140(BGLU30)|AT1G71380(CEL3)|AT4G12430(TPPF)|AT1G70710(CEL1)|AT4G09020(ISA3)|AT3G09260(BGLU23)|AT5G51830(-)|AT1G61810(BGLU45)|AT1G66280(BGLU22)|AT5G16580(BGLU2)|AT1G51420(ATSPP1)|AT4G02290(AtGH9B13)|AT3G46970(PHS2)|AT1G78090(TPPB)|AT2G18700(TPS…	ath:AT4G15210|ath:AT1G23870|ath:AT1G47840|ath:AT5G20830|ath:AT3G43190|ath:AT1G70290|ath:AT2G44450|ath:AT1G66270|ath:AT5G24540|ath:AT3G60140|ath:AT1G71380|ath:AT4G12430|ath:AT1G70710|ath:AT4G09020|ath:AT3G09260|ath:AT5G51830|ath:AT1G61810|ath:AT1G66280|ath:AT5G16580|ath:AT1G51420|ath:AT4G02290|ath:AT3G46970|ath:AT1G78090|ath:AT2G18700|ath:AT1G65610|ath:AT3G60120|ath:AT1G60270	http://www.kegg.jp/kegg-bin/show_pathway?ath00500+ath:AT4G15210+ath:AT1G23870+ath:AT1G47840+ath:AT5G20830+ath:AT3G43190+ath:AT1G70290+ath:AT2G44450+ath:AT1G66270+ath:AT5G24540+ath:AT3G60140+ath:AT1G71380+ath:AT4G12430+ath:AT1G70710+ath:AT4G09020+ath:AT3G09260+ath:AT5G51830+ath:AT1G61810+ath:AT1G66280+ath:AT5G16580+ath:AT1G51420+ath:AT4G02290+ath:AT3G46970+ath:AT1G78090+ath:AT2G18700+ath:AT1G65610…	3.35342
ath00908	Zeatin biosynthesis	8	377	28	4842	0.000971734	0.0156503	0.285714	AT4G29740(CKX4)|AT2G19500(CKX2)|AT3G23630(IPT7)|AT5G05860(UGT76C2)|AT1G22400(UGT85A1)|AT1G67110(CYP735A2)|AT2G36750(UGT73C1)|AT5G38450(CYP735A1)	ath:AT4G29740|ath:AT2G19500|ath:AT3G23630|ath:AT5G05860|ath:AT1G22400|ath:AT1G67110|ath:AT2G36750|ath:AT5G38450	http://www.kegg.jp/kegg-bin/show_pathway?ath00908+ath:AT4G29740+ath:AT2G19500+ath:AT3G23630+ath:AT5G05860+ath:AT1G22400+ath:AT1G67110+ath:AT2G36750+ath:AT5G38450	1.80548
ath04814	Motor proteins	17	377	96	4842	0.00100506	0.0156503	0.177083	AT4G21270(KIN14C)|AT2G22610(-)|AT3G10310(-)|AT4G14150(KIN12A)|AT3G46520(ACT12)|AT4G05190(KIN14D)|AT1G75780(TUBB1)|AT3G10180(KIN7O)|AT3G20150(KIN12F)|AT5G23910(-)|AT2G28620(-)|AT3G19050(KIN12D)|AT1G59540(KIN7N)|AT1G52245(-)|AT3G44050(KIN12E)|AT2G36200(-)|AT4G27370(VIIIB)	ath:AT4G21270|ath:AT2G22610|ath:AT3G10310|ath:AT4G14150|ath:AT3G46520|ath:AT4G05190|ath:AT1G75780|ath:AT3G10180|ath:AT3G20150|ath:AT5G23910|ath:AT2G28620|ath:AT3G19050|ath:AT1G59540|ath:AT1G52245|ath:AT3G44050|ath:AT2G36200|ath:AT4G27370	http://www.kegg.jp/kegg-bin/show_pathway?ath04814+ath:AT4G21270+ath:AT2G22610+ath:AT3G10310+ath:AT4G14150+ath:AT3G46520+ath:AT4G05190+ath:AT1G75780+ath:AT3G10180+ath:AT3G20150+ath:AT5G23910+ath:AT2G28620+ath:AT3G19050+ath:AT1G59540+ath:AT1G52245+ath:AT3G44050+ath:AT2G36200+ath:AT4G27370	1.80548
ath00904	Diterpenoid biosynthesis	6	377	17	4842	0.00126412	0.0172237	0.352941	AT3G25180(CYP82G1)|AT4G02780(GA1)|AT1G02400(GA2OX6)|AT1G30040(GA2OX2)|AT4G21200(GA2OX8)|AT1G61120(GES)	ath:AT3G25180|ath:AT4G02780|ath:AT1G02400|ath:AT1G30040|ath:AT4G21200|ath:AT1G61120	http://www.kegg.jp/kegg-bin/show_pathway?ath00904+ath:AT3G25180+ath:AT4G02780+ath:AT1G02400+ath:AT1G30040+ath:AT4G21200+ath:AT1G61120	1.76387
ath04626	Plant-pathogen interaction	26	377	184	4842	0.00190553	0.0230781	0.141304	AT1G76650(CML38)|AT1G09090(RBOHB)|AT1G51660(MKK4)|AT1G04220(KCS2)|AT4G33720(-)|AT4G34510(KCS17)|AT5G07390(RBOHA)|AT2G46720(HIC)|AT5G42380(CML37)|AT5G44460(CML43)|AT3G10300(-)|AT4G04710(CPK22)|AT5G51060(RBOHC)|AT3G01830(CML40)|AT4G33710(-)|AT1G01340(CNGC10)|AT3G50770(CML41)|AT4G23550(WRKY29)|AT5G52640(HSP90-1)|AT5G04530(KCS19)|AT4G26470(-)|AT4G01010(CNGC13)|AT1G66400(CML23)|AT3G17690(CNGC19)|AT2G2…	ath:AT1G76650|ath:AT1G09090|ath:AT1G51660|ath:AT1G04220|ath:AT4G33720|ath:AT4G34510|ath:AT5G07390|ath:AT2G46720|ath:AT5G42380|ath:AT5G44460|ath:AT3G10300|ath:AT4G04710|ath:AT5G51060|ath:AT3G01830|ath:AT4G33710|ath:AT1G01340|ath:AT3G50770|ath:AT4G23550|ath:AT5G52640|ath:AT5G04530|ath:AT4G26470|ath:AT4G01010|ath:AT1G66400|ath:AT3G17690|ath:AT2G28630|ath:AT2G19190	http://www.kegg.jp/kegg-bin/show_pathway?ath04626+ath:AT1G76650+ath:AT1G09090+ath:AT1G51660+ath:AT1G04220+ath:AT4G33720+ath:AT4G34510+ath:AT5G07390+ath:AT2G46720+ath:AT5G42380+ath:AT5G44460+ath:AT3G10300+ath:AT4G04710+ath:AT5G51060+ath:AT3G01830+ath:AT4G33710+ath:AT1G01340+ath:AT3G50770+ath:AT4G23550+ath:AT5G52640+ath:AT5G04530+ath:AT4G26470+ath:AT4G01010+ath:AT1G66400+ath:AT3G17690+ath:AT2G28630…	1.6368
ath00480	Glutathione metabolism	16	377	97	4842	0.00300478	0.0327521	0.164948	AT2G29460(GSTU4)|AT1G07890(APX1)|AT5G02780(GSTL1)|AT1G69920(GSTU12)|AT2G29470(GSTU3)|AT2G48150(GPX4)|AT2G29450(GSTU5)|AT3G09640(APX2)|AT4G08390(APXS)|AT1G02920(GSTF7)|AT1G49860(GSTF14)|AT1G78380(GSTU19)|AT1G74590(GSTU10)|AT1G02930(GSTF6)|AT1G69930(GSTU11)|AT5G62480(GSTU9)	ath:AT2G29460|ath:AT1G07890|ath:AT5G02780|ath:AT1G69920|ath:AT2G29470|ath:AT2G48150|ath:AT2G29450|ath:AT3G09640|ath:AT4G08390|ath:AT1G02920|ath:AT1G49860|ath:AT1G78380|ath:AT1G74590|ath:AT1G02930|ath:AT1G69930|ath:AT5G62480	http://www.kegg.jp/kegg-bin/show_pathway?ath00480+ath:AT2G29460+ath:AT1G07890+ath:AT5G02780+ath:AT1G69920+ath:AT2G29470+ath:AT2G48150+ath:AT2G29450+ath:AT3G09640+ath:AT4G08390+ath:AT1G02920+ath:AT1G49860+ath:AT1G78380+ath:AT1G74590+ath:AT1G02930+ath:AT1G69930+ath:AT5G62480	1.48476
ath00460	Cyanoamino acid metabolism	11	377	57	4842	0.00387103	0.0383584	0.192982	AT2G44450(BGLU15)|AT1G66270(BGLU21)|AT5G24540(BGLU31)|AT3G60140(BGLU30)|AT3G09260(BGLU23)|AT1G61810(BGLU45)|AT1G66280(BGLU22)|AT5G16580(BGLU2)|AT5G22300(NIT4)|AT3G60120(BGLU27)|AT1G60270(BGLU6)	ath:AT2G44450|ath:AT1G66270|ath:AT5G24540|ath:AT3G60140|ath:AT3G09260|ath:AT1G61810|ath:AT1G66280|ath:AT5G16580|ath:AT5G22300|ath:AT3G60120|ath:AT1G60270	http://www.kegg.jp/kegg-bin/show_pathway?ath00460+ath:AT2G44450+ath:AT1G66270+ath:AT5G24540+ath:AT3G60140+ath:AT3G09260+ath:AT1G61810+ath:AT1G66280+ath:AT5G16580+ath:AT5G22300+ath:AT3G60120+ath:AT1G60270	1.41614
ath00960	Tropane, piperidine and pyridine alkaloid biosynthesis	8	377	36	4842	0.00545697	0.0495675	0.222222	AT2G30670(-)|AT2G29330(TRI)|AT4G28410(-)|AT3G43670(-)|AT2G29300(-)|AT1G71920(HISN6A)|AT1G07440(-)|AT2G24850(TAT3)	ath:AT2G30670|ath:AT2G29330|ath:AT4G28410|ath:AT3G43670|ath:AT2G29300|ath:AT1G71920|ath:AT1G07440|ath:AT2G24850	http://www.kegg.jp/kegg-bin/show_pathway?ath00960+ath:AT2G30670+ath:AT2G29330+ath:AT4G28410+ath:AT3G43670+ath:AT2G29300+ath:AT1G71920+ath:AT1G07440+ath:AT2G24850	1.3048
ath04016	MAPK signaling pathway - plant	19	377	134	4842	0.0072461	0.0607558	0.141791	AT3G11410(PP2CA)|AT1G20620(CAT3)|AT1G75830(PDF1.1)|AT4G36450(MPK14)|AT2G23030(SRK2J)|AT1G09090(RBOHB)|AT1G51660(MKK4)|AT4G33720(-)|AT3G26830(CYP71B15)|AT1G73000(PYL3)|AT5G07390(RBOHA)|AT1G01480(ACS2)|AT1G07430(AIP1)|AT5G51060(RBOHC)|AT2G26020(PDF1.2B)|AT4G33710(-)|AT4G23550(WRKY29)|AT3G25250(OXI1)|AT2G19190(SIRK)	ath:AT3G11410|ath:AT1G20620|ath:AT1G75830|ath:AT4G36450|ath:AT2G23030|ath:AT1G09090|ath:AT1G51660|ath:AT4G33720|ath:AT3G26830|ath:AT1G73000|ath:AT5G07390|ath:AT1G01480|ath:AT1G07430|ath:AT5G51060|ath:AT2G26020|ath:AT4G33710|ath:AT4G23550|ath:AT3G25250|ath:AT2G19190	http://www.kegg.jp/kegg-bin/show_pathway?ath04016+ath:AT3G11410+ath:AT1G20620+ath:AT1G75830+ath:AT4G36450+ath:AT2G23030+ath:AT1G09090+ath:AT1G51660+ath:AT4G33720+ath:AT3G26830+ath:AT1G73000+ath:AT5G07390+ath:AT1G01480+ath:AT1G07430+ath:AT5G51060+ath:AT2G26020+ath:AT4G33710+ath:AT4G23550+ath:AT3G25250+ath:AT2G19190	1.21641
ath00040	Pentose and glucuronate interconversions	12	377	71	4842	0.00793085	0.0617474	0.169014	AT2G41850(ADPG2)|AT2G45220(PME17)|AT3G24230(-)|AT1G11580(ATPMEPCRA)|AT2G47550(PME20)|AT3G47400(PME33)|AT3G59850(-)|AT4G02330(PME41)|AT1G67750(-)|AT3G09540(-)|AT5G39320(UGD4)|AT1G04680(-)	ath:AT2G41850|ath:AT2G45220|ath:AT3G24230|ath:AT1G11580|ath:AT2G47550|ath:AT3G47400|ath:AT3G59850|ath:AT4G02330|ath:AT1G67750|ath:AT3G09540|ath:AT5G39320|ath:AT1G04680	http://www.kegg.jp/kegg-bin/show_pathway?ath00040+ath:AT2G41850+ath:AT2G45220+ath:AT3G24230+ath:AT1G11580+ath:AT2G47550+ath:AT3G47400+ath:AT3G59850+ath:AT4G02330+ath:AT1G67750+ath:AT3G09540+ath:AT5G39320+ath:AT1G04680	1.20938
ath00270	Cysteine and methionine metabolism	16	377	121	4842	0.0243608	0.177022	0.132231	AT1G17745(PGDH)|AT4G28410(-)|AT5G56080(NAS2)|AT1G10070(BCAT2)|AT4G08040(ACS11)|AT1G01480(ACS2)|AT4G26200(ACS7)|AT3G08860(PYD4)|AT1G50110(BCAT6)|AT2G26400(ARD)|AT2G24850(TAT3)|AT4G37770(ACS8)|AT1G09240(NAS3)|AT1G50090(BCAT7)|AT3G23810(SAHH2)|AT2G17630(PSAT2)	ath:AT1G17745|ath:AT4G28410|ath:AT5G56080|ath:AT1G10070|ath:AT4G08040|ath:AT1G01480|ath:AT4G26200|ath:AT3G08860|ath:AT1G50110|ath:AT2G26400|ath:AT2G24850|ath:AT4G37770|ath:AT1G09240|ath:AT1G50090|ath:AT3G23810|ath:AT2G17630	http://www.kegg.jp/kegg-bin/show_pathway?ath00270+ath:AT1G17745+ath:AT4G28410+ath:AT5G56080+ath:AT1G10070+ath:AT4G08040+ath:AT1G01480+ath:AT4G26200+ath:AT3G08860+ath:AT1G50110+ath:AT2G26400+ath:AT2G24850+ath:AT4G37770+ath:AT1G09240+ath:AT1G50090+ath:AT3G23810+ath:AT2G17630	0.751974
ath00053	Ascorbate and aldarate metabolism	8	377	55	4842	0.0607179	0.413641	0.145455	AT1G07890(APX1)|AT3G09640(APX2)|AT4G08390(APXS)|AT3G13400(sks13)|AT2G19800(MIOX2)|AT4G26260(MIOX4)|AT5G39320(UGD4)|AT3G09940(MDAR3)	ath:AT1G07890|ath:AT3G09640|ath:AT4G08390|ath:AT3G13400|ath:AT2G19800|ath:AT4G26260|ath:AT5G39320|ath:AT3G09940	http://www.kegg.jp/kegg-bin/show_pathway?ath00053+ath:AT1G07890+ath:AT3G09640+ath:AT4G08390+ath:AT3G13400+ath:AT2G19800+ath:AT4G26260+ath:AT5G39320+ath:AT3G09940	0.383377
ath04075	Plant hormone signal transduction	27	377	258	4842	0.0671471	0.430531	0.104651	AT1G74890(ARR15)|AT3G03450(RGL2)|AT3G11410(PP2CA)|AT5G57560(XTH22)|AT4G32280(IAA29)|AT3G03840(-)|AT2G23030(SRK2J)|AT3G12830(SAUR72)|AT1G51660(MKK4)|AT4G33720(-)|AT5G43700(IAA4)|AT5G06839(TGA10)|AT1G75590(-)|AT1G28130(GH3.17)|AT1G73000(PYL3)|AT5G13320(PBS3)|AT2G21220(-)|AT4G34790(-)|AT1G19180(TIFY10A)|AT1G07430(AIP1)|AT3G16360(AHP4)|AT4G33710(-)|AT4G22620(-)|AT3G09870(-)|AT4G34160(CYCD3-1)|AT2G165…	ath:AT1G74890|ath:AT3G03450|ath:AT3G11410|ath:AT5G57560|ath:AT4G32280|ath:AT3G03840|ath:AT2G23030|ath:AT3G12830|ath:AT1G51660|ath:AT4G33720|ath:AT5G43700|ath:AT5G06839|ath:AT1G75590|ath:AT1G28130|ath:AT1G73000|ath:AT5G13320|ath:AT2G21220|ath:AT4G34790|ath:AT1G19180|ath:AT1G07430|ath:AT3G16360|ath:AT4G33710|ath:AT4G22620|ath:AT3G09870|ath:AT4G34160|ath:AT2G16580|ath:AT1G75580	http://www.kegg.jp/kegg-bin/show_pathway?ath04075+ath:AT1G74890+ath:AT3G03450+ath:AT3G11410+ath:AT5G57560+ath:AT4G32280+ath:AT3G03840+ath:AT2G23030+ath:AT3G12830+ath:AT1G51660+ath:AT4G33720+ath:AT5G43700+ath:AT5G06839+ath:AT1G75590+ath:AT1G28130+ath:AT1G73000+ath:AT5G13320+ath:AT2G21220+ath:AT4G34790+ath:AT1G19180+ath:AT1G07430+ath:AT3G16360+ath:AT4G33710+ath:AT4G22620+ath:AT3G09870+ath:AT4G34160…	0.365995
ath00052	Galactose metabolism	7	377	50	4842	0.0902461	0.517727	0.14	AT1G47840(HXK3)|AT1G60470(GOLS4)|AT1G09350(GOLS3)|AT2G47180(GOLS1)|AT3G01260(-)|AT4G23920(UGE2)|AT5G20250(DIN10)	ath:AT1G47840|ath:AT1G60470|ath:AT1G09350|ath:AT2G47180|ath:AT3G01260|ath:AT4G23920|ath:AT5G20250	http://www.kegg.jp/kegg-bin/show_pathway?ath00052+ath:AT1G47840+ath:AT1G60470+ath:AT1G09350+ath:AT2G47180+ath:AT3G01260+ath:AT4G23920+ath:AT5G20250	0.285899
ath00941	Flavonoid biosynthesis	4	377	22	4842	0.0866133	0.517727	0.181818	AT5G63595(FLS4)|AT4G22880(LDOX)|AT5G63600(FLS5)|AT5G05270(CHI3)	ath:AT5G63595|ath:AT4G22880|ath:AT5G63600|ath:AT5G05270	http://www.kegg.jp/kegg-bin/show_pathway?ath00941+ath:AT5G63595+ath:AT4G22880+ath:AT5G63600+ath:AT5G05270	0.285899
ath00350	Tyrosine metabolism	6	377	41	4842	0.0952108	0.518899	0.146341	AT4G28410(-)|AT1G22440(-)|AT3G43670(-)|AT1G71920(HISN6A)|AT1G32780(-)|AT2G24850(TAT3)	ath:AT4G28410|ath:AT1G22440|ath:AT3G43670|ath:AT1G71920|ath:AT1G32780|ath:AT2G24850	http://www.kegg.jp/kegg-bin/show_pathway?ath00350+ath:AT4G28410+ath:AT1G22440+ath:AT3G43670+ath:AT1G71920+ath:AT1G32780+ath:AT2G24850	0.284917

## Sheet: Table S6
Table S6.Correlation analysis between transcriptome and metabolome
Source	Target	Weight	Correlation	P_value
AT1G19250	gamma-Glu-leu	0.976190476190476	negative	3.31439602621053e-05
AT1G19250	2'-O-Methylguanosine	0.952380952380952	negative	0.000260400024387319
AT1G19250	N;N-Dimethylguanosine	0.976190476190476	negative	3.31439602621053e-05
AT1G19250	C06427	0.952380952380952	positive	0.000260400024387319
AT1G19250	C04635	0.952380952380952	positive	0.000260400024387319
AT1G19250	C00141	0.952380952380952	positive	0.000260400024387319
AT1G19250	C16284	0.976190476190476	positive	3.31439602621053e-05
AT1G19250	Kaempferol-3-O-galactoside-7-O-rhamnoside	0.952380952380952	positive	0.000260400024387319
AT1G19250	C08592	0.952380952380952	positive	0.000260400024387319
AT3G26830	(Methylsulfinyl)octyl glucosinolate	0.976190476190476	positive	3.31439602621053e-05
AT3G26830	C00078	0.952380952380952	positive	0.000260400024387319
AT3G26830	4'-Demethylpodophyllotoxin	0.952380952380952	positive	0.000260400024387319
AT3G26830	Ginsenoside Rg5	0.976190476190476	positive	3.31439602621053e-05
AT3G26830	2;6-Dimethoxy-4-[(E)-3-(beta-D-glucopyranosyloxy)-1-propenyl]phenyl beta-D-glucopyranoside	0.952380952380952	negative	0.000260400024387319
AT3G26830	Cucurbitacin D	0.952380952380952	negative	0.000260400024387319
AT2G04450	(Methylsulfinyl)octyl glucosinolate	0.952380952380952	positive	0.000260400024387319
AT2G04450	delta(4)-Dafachronic acid	0.976190476190476	negative	3.31439602621053e-05
AT2G04450	Ginsenoside Rg5	1	positive	0
AT2G04450	(2-Hydroxy-3-octadeca-6;9;12-trienoyloxypropyl) 2-(trimethylazaniumyl)ethyl phosphate	0.952380952380952	positive	0.000260400024387319
AT2G04450	2;6-Dimethoxy-4-[(E)-3-(beta-D-glucopyranosyloxy)-1-propenyl]phenyl beta-D-glucopyranoside	0.976190476190476	negative	3.31439602621053e-05
AT2G04450	3;5;5-trimethyl-4-(3;7;12;16;18-pentamethylnonadeca-1;3;5;7;9;11;13;15-octaen-1-yl)cyclohex-2-en-1-one	0.952380952380952	positive	0.000260400024387319
AT2G04450	(E)-4-[(1R;2S;3S;4R;8As)-2;3;4-trihydroxy-2;5;5;8a-tetramethyl-3;4;4a;6;7;8-hexahydro-1H-naphthalen-1-yl]but-3-en-2-one	0.952380952380952	positive	0.000260400024387319
AT2G04450	3-{12-hydroxy-12-[5'-(1-hydroxydodecyl)-[2;2'-bioxolan]-5-yl]dodecyl}-5-methyl-5H-furan-2-one	0.952380952380952	negative	0.000260400024387319
AT2G04450	Cyclic cmp	0.976190476190476	positive	3.31439602621053e-05
AT4G39030	C06561	0.976190476190476	negative	3.31439602621053e-05
AT4G39030	Hypericin	1	negative	0
AT4G39030	4;6;7-Trihydroxy-5-methoxy-1;8;8;9-tetramethyl-8;9-dihydro-3H-phenaleno[1;2-b]furan-3-one	0.952380952380952	positive	0.000260400024387319
AT4G39030	Cyproterone	0.952380952380952	negative	0.000260400024387319
AT4G39030	C06427	0.952380952380952	positive	0.000260400024387319
AT4G39030	C02938	0.952380952380952	negative	0.000260400024387319
AT4G39030	p-Cumaroylagmatin	0.952380952380952	positive	0.000260400024387319
AT2G05440	4-Methylsulfinylbutyl glucosinolate	0.976190476190476	negative	3.31439602621053e-05
AT2G05440	Saikosaponin a	0.976190476190476	negative	3.31439602621053e-05
AT2G05440	2-Hydroxyquinoline	0.952380952380952	negative	0.000260400024387319
AT2G24850	Indolylmethyl glucosinolate + 1MeO	0.952380952380952	positive	0.000260400024387319
AT2G24850	(Methylsulfinyl)octyl glucosinolate	0.976190476190476	positive	3.31439602621053e-05
AT2G24850	C10523	0.952380952380952	positive	0.000260400024387319
AT2G24850	Sulfo jasmonate	0.952380952380952	positive	0.000260400024387319
AT2G24850	C00219	0.952380952380952	positive	0.000260400024387319
AT2G24850	Cyclo(VVFF)	0.976190476190476	negative	3.31439602621053e-05
AT2G24850	Ochromycinone	0.952380952380952	positive	0.000260400024387319
AT2G24850	[1-(3;4-Dihydroxy-5-methoxyphenyl)-7-(3;4-dihydroxyphenyl)heptan-3-yl] acetate	0.976190476190476	negative	3.31439602621053e-05
AT5G13320	Indolylmethyl glucosinolate	0.976190476190476	positive	3.31439602621053e-05
AT5G13320	C10523	0.952380952380952	positive	0.000260400024387319
AT5G13320	4-Methoxyindol-3-ylmethyl glucosinolate	0.952380952380952	positive	0.000260400024387319
AT5G13320	(2-Hydroxy-3-octadec-9-enoyloxypropyl) 2-(trimethylazaniumyl)ethyl phosphate	0.976190476190476	negative	3.31439602621053e-05
AT5G13320	3;5;5-trimethyl-4-(3;7;12;16;18-pentamethylnonadeca-1;3;5;7;9;11;13;15-octaen-1-yl)cyclohex-2-en-1-one	0.976190476190476	positive	3.31439602621053e-05
AT5G13320	C16315	0.952380952380952	positive	0.000260400024387319
AT5G13320	3-Isobutylhexahydropyrrolo[1;2-a]pyrazine-1;4-dione	0.976190476190476	positive	3.31439602621053e-05
AT5G13320	Cyclic cmp	0.952380952380952	positive	0.000260400024387319
AT3G11340	Kaempferol 3-O-beta-D-glucopyranosyl-7-O-alpha-L-rhamnopyranoside	0.976190476190476	positive	3.31439602621053e-05
AT3G11340	Ligustroflavone	0.952380952380952	negative	0.000260400024387319
AT3G11340	C10523	0.976190476190476	positive	3.31439602621053e-05
AT3G11340	4-Methoxyindol-3-ylmethyl glucosinolate	0.976190476190476	positive	3.31439602621053e-05
AT3G11340	Cimifugin	0.976190476190476	negative	3.31439602621053e-05
AT3G11340	Indole-3-acetyl-L-phenylalanine	0.952380952380952	positive	0.000260400024387319
AT3G11340	p-Cumaroylagmatin	0.952380952380952	positive	0.000260400024387319
AT3G11340	3-Isobutylhexahydropyrrolo[1;2-a]pyrazine-1;4-dione	0.952380952380952	positive	0.000260400024387319
AT3G48360	(2S;3S)-3;4';5;7-Tetrahydroxyflavanone	0.976190476190476	positive	3.31439602621053e-05
AT3G48360	3-Deoxo-3-beta-Acetoxydeoxydihydrogedunin	0.976190476190476	positive	3.31439602621053e-05
AT3G48360	2-Acetoxy-4-pentadecylbenzoic acid	0.952380952380952	negative	0.000260400024387319
AT3G48360	Topsentisterol A2	0.976190476190476	positive	3.31439602621053e-05
AT3G48360	2;3-dimethyl-5-(3;7;11;15-tetramethylhexadec-2-en-1-yl)cyclohexa-2;5-diene-1;4-dione	0.952380952380952	positive	0.000260400024387319
AT1G15520	1-Methoxyindol-3-ylmethyl glucosinolate	0.952380952380952	positive	0.000260400024387319
AT1G15520	Feruloyl agmatine	0.976190476190476	positive	3.31439602621053e-05
AT1G15520	3-O-Methylfunicone	0.952380952380952	negative	0.000260400024387319
AT1G15520	Oxaline	0.952380952380952	positive	0.000260400024387319
AT1G70260	C07064	0.976190476190476	negative	3.31439602621053e-05
AT1G70260	Cyanidin 3-O-glucoside	0.976190476190476	negative	3.31439602621053e-05
AT1G70260	13-HPODE	0.952380952380952	negative	0.000260400024387319
AT1G70260	5-Hydroxy-2-(4-hydroxyphenyl)-7-(3;4;5-trihydroxy-6-methyloxan-2-yl)oxy-3-(3;4;5-trihydroxyoxan-2-yl)oxychromen-4-one	0.976190476190476	positive	3.31439602621053e-05
AT1G70260	(5S;6E;8S;9Z;13S;14R)-5-Hydroxy-8-methoxy-5;9;13;14-tetramethyl-1-oxacyclotetradeca-6;9-dien-2-one	0.952380952380952	positive	0.000260400024387319
AT1G70260	C17479	0.976190476190476	negative	3.31439602621053e-05
AT2G26400	Maslinic acid	0.976190476190476	negative	3.31439602621053e-05
AT2G26400	N;N-Dimethylguanosine	0.952380952380952	negative	0.000260400024387319
AT2G26400	C04635	0.976190476190476	positive	3.31439602621053e-05
AT2G26400	C00388	1	negative	0
AT2G26400	C02140	0.952380952380952	positive	0.000260400024387319
AT2G26400	C00141	0.976190476190476	positive	3.31439602621053e-05
AT2G26400	Simonyellin	0.952380952380952	positive	0.000260400024387319
AT2G26400	(E)-4-[(1R;2S;3S;4R;8As)-2;3;4-trihydroxy-2;5;5;8a-tetramethyl-3;4;4a;6;7;8-hexahydro-1H-naphthalen-1-yl]but-3-en-2-one	0.976190476190476	positive	3.31439602621053e-05
AT2G26400	1-Acetylproline	0.952380952380952	positive	0.000260400024387319
AT2G26400	(E)-3-(4-Methoxyphenyl)-1-[2;4;6-trimethoxy-3-(3-methylbut-2-enyl)phenyl]prop-2-en-1-one	1	positive	0
AT2G26400	Astragaloside II	0.952380952380952	positive	0.000260400024387319
AT2G26400	C16284	0.952380952380952	positive	0.000260400024387319
AT2G26400	Kaempferol-3-O-galactoside-7-O-rhamnoside	0.976190476190476	positive	3.31439602621053e-05
AT2G26400	5;6;9-trihydroxyoctadec-7-enoic acid	0.952380952380952	negative	0.000260400024387319
AT2G26400	Sibiricose A6	0.976190476190476	negative	3.31439602621053e-05
AT1G73330	FA 18:3;2O	0.976190476190476	negative	3.31439602621053e-05
AT1G73330	Butein	0.976190476190476	negative	3.31439602621053e-05
AT1G73330	PG 34:3	0.952380952380952	negative	0.000260400024387319
AT1G73330	C01921	0.952380952380952	negative	0.000260400024387319
AT1G73330	C00219	0.976190476190476	negative	3.31439602621053e-05
AT1G73330	Flemiphilippinin A	0.952380952380952	positive	0.000260400024387319
AT1G73330	5-Phenyl-1H-tetrazole	0.976190476190476	positive	3.31439602621053e-05
AT1G73330	4-Methoxy-1H-indole-3-carbaldehyde	0.952380952380952	positive	0.000260400024387319
AT1G73330	L-Oxonoreleagnine	0.952380952380952	positive	0.000260400024387319
AT1G73330	Kuwanone H	0.976190476190476	positive	3.31439602621053e-05
AT1G73330	[17-Acetyl-3-[5-[5-(3;5-dihydroxy-4-methoxy-6-methyloxan-2-yl)oxy-4-methoxy-6-methyloxan-2-yl]oxy-4-methoxy-6-methyloxan-2-yl]oxy-8;14;17-trihydroxy-10;13-dimethyl-1;2;3;4;5;6;7;9;11;12;15;16-dodecahydrocyclopenta[a]phenanthren-12-yl] benzoate	0.952380952380952	positive	0.000260400024387319
AT1G73330	Stachydrine	0.976190476190476	positive	3.31439602621053e-05
AT1G73330	3-Hydroxy-3';4'-didehydro-beta;psi-caroten-4-one	0.952380952380952	negative	0.000260400024387319
AT1G73330	(2S;3R;4S;5S;6R)-2-[4-[(3S;3aR;6S;6aR)-6-[3;5-Dimethoxy-4-[(2S;3R;4S;5S;6R)-3;4;5-trihydroxy-6-(hydroxymethyl)oxan-2-yl]oxyphenyl]-1;3;3a;4;6;6a-hexahydrofuro[3;4-c]furan-3-yl]-2;6-dimethoxyphenoxy]-6-(hydroxymethyl)oxane-3;4;5-triol	1	positive	0
AT1G73330	Muronic acid	0.952380952380952	negative	0.000260400024387319
AT1G61800	Indolylmethyl glucosinolate + 1MeO	0.976190476190476	positive	3.31439602621053e-05
AT1G61800	(Methylsulfinyl)octyl glucosinolate	0.952380952380952	positive	0.000260400024387319
AT1G61800	Sulfo jasmonate	0.976190476190476	positive	3.31439602621053e-05
AT1G61800	4;6;7-Trihydroxy-5-methoxy-1;8;8;9-tetramethyl-8;9-dihydro-3H-phenaleno[1;2-b]furan-3-one	0.952380952380952	positive	0.000260400024387319
AT1G61800	Cyclo(VVFF)	1	negative	0
AT1G61800	C02938	0.952380952380952	negative	0.000260400024387319
AT1G61800	Feruloyl agmatine	0.952380952380952	positive	0.000260400024387319
AT1G61800	Ochromycinone	0.976190476190476	positive	3.31439602621053e-05
AT1G61800	[1-(3;4-Dihydroxy-5-methoxyphenyl)-7-(3;4-dihydroxyphenyl)heptan-3-yl] acetate	0.952380952380952	negative	0.000260400024387319
AT2G13810	N;N-Dimethylguanosine	0.952380952380952	negative	0.000260400024387319
AT2G13810	Thalsimine	0.976190476190476	positive	3.31439602621053e-05
AT2G13810	Gnoscopine	0.952380952380952	positive	0.000260400024387319
AT2G13810	7-(Methylsulfinyl)heptylamine	0.976190476190476	negative	3.31439602621053e-05
AT2G13810	3-[3-hydroxy-2-[(2S;3R;4S;5S;6R)-3;4;5-trihydroxy-6-(hydroxymethyl)oxan-2-yl]oxyphenyl]propanoic acid	0.952380952380952	positive	0.000260400024387319
AT2G13810	Simonyellin	0.952380952380952	positive	0.000260400024387319
AT2G13810	(15S;16Z;17S)-16-ethylidene-4-hydroxy-15-[(2S;3R;4S;5S;6R)-3;4;5-trihydroxy-6-(hydroxymethyl)oxan-2-yl]oxy-2;10;14;20-tetraoxatetracyclo[21.2.2.13;7.012;17]octacosa-1(25);3;5;7(28);12;23;26-heptaene-11;19-dione	0.976190476190476	positive	3.31439602621053e-05
AT2G13810	C16284	0.952380952380952	positive	0.000260400024387319
AT2G13810	Kaempferol-3-O-galactoside-7-O-rhamnoside	0.976190476190476	positive	3.31439602621053e-05
AT2G13810	5;6;9-trihydroxyoctadec-7-enoic acid	0.952380952380952	negative	0.000260400024387319
AT3G47540	(Methylsulfanyl)octyl glucosinolate	0.952380952380952	positive	0.000260400024387319
AT3G47540	Chlorantraniliprole	1	positive	0
AT3G47540	gamma-Glu-leu	0.952380952380952	negative	0.000260400024387319
AT3G47540	2'-O-Methylguanosine	0.976190476190476	negative	3.31439602621053e-05
AT3G47540	Saikosaponin C	0.952380952380952	negative	0.000260400024387319
AT3G47540	N;N-Dimethylguanosine	0.952380952380952	negative	0.000260400024387319
AT3G47540	C04635	0.976190476190476	positive	3.31439602621053e-05
AT3G47540	Alisol A	0.952380952380952	positive	0.000260400024387319
AT3G47540	Brucine	0.952380952380952	positive	0.000260400024387319
AT3G47540	C00141	0.976190476190476	positive	3.31439602621053e-05
AT3G47540	1-Acetylproline	0.952380952380952	positive	0.000260400024387319
AT3G47540	(2S;3S)-4-Methylidene-5-oxo-2-tridecyloxolane-3-carboxylic acid	0.952380952380952	positive	0.000260400024387319
AT3G47540	(4-Hydroxy-3;5-dimethoxyphenyl)methyl-beta-D-glucopyranoside	0.976190476190476	positive	3.31439602621053e-05
AT3G47540	C16284	0.952380952380952	positive	0.000260400024387319
AT3G47540	Imidocarb	0.952380952380952	negative	0.000260400024387319
AT3G13610	Kaempferol 3-O-sophoroside	0.952380952380952	negative	0.000260400024387319
AT3G13610	2';5;6-Trimethoxyflavone	0.976190476190476	negative	3.31439602621053e-05
AT3G13610	Norclozapine	0.952380952380952	positive	0.000260400024387319
AT3G13610	C02477	0.976190476190476	negative	3.31439602621053e-05
AT1G51890	C07064	0.976190476190476	negative	3.31439602621053e-05
AT1G51890	Thalsimine	0.976190476190476	positive	3.31439602621053e-05
AT1G51890	Gnoscopine	0.952380952380952	positive	0.000260400024387319
AT1G51890	3-[3-hydroxy-2-[(2S;3R;4S;5S;6R)-3;4;5-trihydroxy-6-(hydroxymethyl)oxan-2-yl]oxyphenyl]propanoic acid	0.952380952380952	positive	0.000260400024387319
AT1G51890	C17479	0.976190476190476	negative	3.31439602621053e-05
AT5G52310	Maslinic acid	0.976190476190476	negative	3.31439602621053e-05
AT5G52310	N;N-Dimethylguanosine	0.952380952380952	negative	0.000260400024387319
AT5G52310	C04635	0.976190476190476	positive	3.31439602621053e-05
AT5G52310	C00388	1	negative	0
AT5G52310	C02140	0.952380952380952	positive	0.000260400024387319
AT5G52310	C00141	0.976190476190476	positive	3.31439602621053e-05
AT5G52310	Simonyellin	0.952380952380952	positive	0.000260400024387319
AT5G52310	(E)-4-[(1R;2S;3S;4R;8As)-2;3;4-trihydroxy-2;5;5;8a-tetramethyl-3;4;4a;6;7;8-hexahydro-1H-naphthalen-1-yl]but-3-en-2-one	0.976190476190476	positive	3.31439602621053e-05
AT5G52310	1-Acetylproline	0.952380952380952	positive	0.000260400024387319
AT5G52310	(E)-3-(4-Methoxyphenyl)-1-[2;4;6-trimethoxy-3-(3-methylbut-2-enyl)phenyl]prop-2-en-1-one	1	positive	0
AT5G52310	Astragaloside II	0.952380952380952	positive	0.000260400024387319
AT5G52310	C16284	0.952380952380952	positive	0.000260400024387319
AT5G52310	Kaempferol-3-O-galactoside-7-O-rhamnoside	0.976190476190476	positive	3.31439602621053e-05
AT5G52310	5;6;9-trihydroxyoctadec-7-enoic acid	0.952380952380952	negative	0.000260400024387319
AT5G52310	Sibiricose A6	0.976190476190476	negative	3.31439602621053e-05
AT1G02920	Indolylmethyl glucosinolate	0.976190476190476	positive	3.31439602621053e-05
AT1G02920	C10523	0.952380952380952	positive	0.000260400024387319
AT1G02920	4-Methoxyindol-3-ylmethyl glucosinolate	0.952380952380952	positive	0.000260400024387319
AT1G02920	(2-Hydroxy-3-octadec-9-enoyloxypropyl) 2-(trimethylazaniumyl)ethyl phosphate	0.976190476190476	negative	3.31439602621053e-05
AT1G02920	3;5;5-trimethyl-4-(3;7;12;16;18-pentamethylnonadeca-1;3;5;7;9;11;13;15-octaen-1-yl)cyclohex-2-en-1-one	0.976190476190476	positive	3.31439602621053e-05
AT1G02920	C16315	0.952380952380952	positive	0.000260400024387319
AT1G02920	3-Isobutylhexahydropyrrolo[1;2-a]pyrazine-1;4-dione	0.976190476190476	positive	3.31439602621053e-05
AT1G02920	Cyclic cmp	0.952380952380952	positive	0.000260400024387319
AT2G45220	Indolylmethyl glucosinolate + 1MeO	0.952380952380952	positive	0.000260400024387319
AT2G45220	C06561	0.952380952380952	negative	0.000260400024387319
AT2G45220	Sulfo jasmonate	0.952380952380952	positive	0.000260400024387319
AT2G45220	Scopolin	0.952380952380952	negative	0.000260400024387319
AT2G45220	Hypericin	0.976190476190476	negative	3.31439602621053e-05
AT2G45220	4;6;7-Trihydroxy-5-methoxy-1;8;8;9-tetramethyl-8;9-dihydro-3H-phenaleno[1;2-b]furan-3-one	0.976190476190476	positive	3.31439602621053e-05
AT2G45220	Cyclo(VVFF)	0.976190476190476	negative	3.31439602621053e-05
AT2G45220	C02938	0.976190476190476	negative	3.31439602621053e-05
AT2G45220	Ochromycinone	0.952380952380952	positive	0.000260400024387319
AT2G45220	p-Cumaroylagmatin	0.976190476190476	positive	3.31439602621053e-05
AT3G54150	Indolylmethyl glucosinolate	0.952380952380952	positive	0.000260400024387319
AT3G54150	C00497	0.952380952380952	positive	0.000260400024387319
AT3G54150	C10523	0.976190476190476	positive	3.31439602621053e-05
AT3G54150	(2S;3R;4S;5S;6R)-2-[(2R;3R;4S;5S;6R)-2-[[(3S;6S;8R;10R;12R;13R;14R;17S)-3;12-Dihydroxy-4;4;8;10;14-pentamethyl-17-[(2S)-6-methyl-2-[(2S;3R;4S;5S;6R)-3;4;5-trihydroxy-6-(hydroxymethyl)oxan-2-yl]oxyhept-5-en-2-yl]-2;3;5;6;7;9;11;12;13;15;16;17-dodecahydro-1H-cyclopenta[a]phenanthren-6-yl]oxy]-4;5-dihydroxy-6-(hydroxymethyl)oxan-3-yl]oxy-6-(hydroxymethyl)oxane-3;4;5-triol	0.952380952380952	positive	0.000260400024387319
AT3G54150	Flemiphilippinin A	0.952380952380952	negative	0.000260400024387319
AT3G54150	(2-Hydroxy-3-octadec-9-enoyloxypropyl) 2-(trimethylazaniumyl)ethyl phosphate	0.952380952380952	negative	0.000260400024387319
AT3G54150	[3-Hydroxy-1-(4-methoxy-7-oxofuro[3;2-g]chromen-9-yl)oxy-3-methylbutan-2-yl] (E)-2-methylbut-2-enoate	0.952380952380952	positive	0.000260400024387319
AT3G54150	[1-(3;4-Dihydroxy-5-methoxyphenyl)-7-(3;4-dihydroxyphenyl)heptan-3-yl] acetate	0.952380952380952	negative	0.000260400024387319
AT3G54150	3-Isobutylhexahydropyrrolo[1;2-a]pyrazine-1;4-dione	0.952380952380952	positive	0.000260400024387319
AT4G21850	Marticin	0.976190476190476	negative	3.31439602621053e-05
AT4G21850	(Methylsulfinyl)octyl glucosinolate	0.976190476190476	positive	3.31439602621053e-05
AT4G21850	delta(4)-Dafachronic acid	0.952380952380952	negative	0.000260400024387319
AT4G21850	Ginsenoside Rg5	0.976190476190476	positive	3.31439602621053e-05
AT4G21850	2;6-Dimethoxy-4-[(E)-3-(beta-D-glucopyranosyloxy)-1-propenyl]phenyl beta-D-glucopyranoside	1	negative	0
AT4G21850	3;5;5-trimethyl-4-(3;7;12;16;18-pentamethylnonadeca-1;3;5;7;9;11;13;15-octaen-1-yl)cyclohex-2-en-1-one	0.976190476190476	positive	3.31439602621053e-05
AT4G21850	1-Acetylproline	0.952380952380952	positive	0.000260400024387319
AT4G21850	C16315	0.952380952380952	positive	0.000260400024387319
AT4G21850	3-{12-hydroxy-12-[5'-(1-hydroxydodecyl)-[2;2'-bioxolan]-5-yl]dodecyl}-5-methyl-5H-furan-2-one	0.976190476190476	negative	3.31439602621053e-05
AT4G21850	3-(10-Phenyldecyl)Phenol	0.952380952380952	positive	0.000260400024387319
AT4G21850	Retinal	0.976190476190476	positive	3.31439602621053e-05
AT4G21850	Cyclic cmp	0.952380952380952	positive	0.000260400024387319
AT1G33960	(Methylsulfinyl)octyl glucosinolate	0.976190476190476	positive	3.31439602621053e-05
AT1G33960	C00078	0.952380952380952	positive	0.000260400024387319
AT1G33960	4'-Demethylpodophyllotoxin	0.952380952380952	positive	0.000260400024387319
AT1G33960	Ginsenoside Rg5	0.976190476190476	positive	3.31439602621053e-05
AT1G33960	2;6-Dimethoxy-4-[(E)-3-(beta-D-glucopyranosyloxy)-1-propenyl]phenyl beta-D-glucopyranoside	0.952380952380952	negative	0.000260400024387319
AT1G33960	Cucurbitacin D	0.952380952380952	negative	0.000260400024387319
AT3G50930	Indolylmethyl glucosinolate + 1MeO	0.952380952380952	positive	0.000260400024387319
AT3G50930	(Methylsulfinyl)octyl glucosinolate	0.976190476190476	positive	3.31439602621053e-05
AT3G50930	C10523	0.952380952380952	positive	0.000260400024387319
AT3G50930	Sulfo jasmonate	0.952380952380952	positive	0.000260400024387319
AT3G50930	C00219	0.952380952380952	positive	0.000260400024387319
AT3G50930	Cyclo(VVFF)	0.976190476190476	negative	3.31439602621053e-05
AT3G50930	Ochromycinone	0.952380952380952	positive	0.000260400024387319
AT3G50930	[1-(3;4-Dihydroxy-5-methoxyphenyl)-7-(3;4-dihydroxyphenyl)heptan-3-yl] acetate	0.976190476190476	negative	3.31439602621053e-05
AT4G04490	C07064	0.976190476190476	negative	3.31439602621053e-05
AT4G04490	Thalsimine	0.976190476190476	positive	3.31439602621053e-05
AT4G04490	Gnoscopine	0.952380952380952	positive	0.000260400024387319
AT4G04490	3-[3-hydroxy-2-[(2S;3R;4S;5S;6R)-3;4;5-trihydroxy-6-(hydroxymethyl)oxan-2-yl]oxyphenyl]propanoic acid	0.952380952380952	positive	0.000260400024387319
AT4G04490	C17479	0.976190476190476	negative	3.31439602621053e-05
AT1G01680	C07359	0.976190476190476	negative	3.31439602621053e-05
AT1G01680	Tenuigenin	0.976190476190476	positive	3.31439602621053e-05
AT1G01680	Ginsenoside Rg5	0.952380952380952	positive	0.000260400024387319
AT1G01680	(2-Hydroxy-3-octadeca-6;9;12-trienoyloxypropyl) 2-(trimethylazaniumyl)ethyl phosphate	0.952380952380952	positive	0.000260400024387319
AT1G01680	(E)-4-[(1R;2S;3S;4R;8As)-2;3;4-trihydroxy-2;5;5;8a-tetramethyl-3;4;4a;6;7;8-hexahydro-1H-naphthalen-1-yl]but-3-en-2-one	0.952380952380952	positive	0.000260400024387319
AT1G01680	C02477	0.976190476190476	negative	3.31439602621053e-05
AT1G01680	3-Isobutylhexahydropyrrolo[1;2-a]pyrazine-1;4-dione	0.952380952380952	positive	0.000260400024387319
AT1G01680	Cyclic cmp	0.976190476190476	positive	3.31439602621053e-05
AT5G52640	Kaempferol-3-O-rhamnoside	1	negative	0
AT5G52640	13-HoTrE	0.952380952380952	negative	0.000260400024387319
AT5G52640	(2-Hydroxy-3-octadec-9-enoyloxypropyl) 2-(trimethylazaniumyl)ethyl phosphate	0.952380952380952	negative	0.000260400024387319
AT5G52640	Dihydro-3-methylene-4-[(2E)-3-methyl-4-(tetrahydro-4-methyl-5-oxo-2-furanyl)-2-buten-1-yl]-; (4R)-2(3H)-furanone;	0.952380952380952	negative	0.000260400024387319
AT5G52640	3;5;5-Trimethyl-4-[3-[(beta-D-glucopyranosyl)oxy]butyl]-3-cyclohexen-1-ol	0.976190476190476	positive	3.31439602621053e-05
AT5G52640	Isoapetalic acid	0.952380952380952	positive	0.000260400024387319
AT3G09260	13-HoTrE	0.976190476190476	positive	3.31439602621053e-05
AT3G09260	3-Deoxo-3-beta-Acetoxydeoxydihydrogedunin	0.976190476190476	positive	3.31439602621053e-05
AT3G09260	2-Acetoxy-4-pentadecylbenzoic acid	0.952380952380952	negative	0.000260400024387319
AT3G09260	Allopurinol	0.976190476190476	positive	3.31439602621053e-05
AT1G05880	C07359	0.976190476190476	negative	3.31439602621053e-05
AT1G05880	Tenuigenin	0.976190476190476	positive	3.31439602621053e-05
AT1G05880	Ginsenoside Rg5	0.952380952380952	positive	0.000260400024387319
AT1G05880	(2-Hydroxy-3-octadeca-6;9;12-trienoyloxypropyl) 2-(trimethylazaniumyl)ethyl phosphate	0.952380952380952	positive	0.000260400024387319
AT1G05880	(E)-4-[(1R;2S;3S;4R;8As)-2;3;4-trihydroxy-2;5;5;8a-tetramethyl-3;4;4a;6;7;8-hexahydro-1H-naphthalen-1-yl]but-3-en-2-one	0.952380952380952	positive	0.000260400024387319
AT1G05880	C02477	0.976190476190476	negative	3.31439602621053e-05
AT1G05880	3-Isobutylhexahydropyrrolo[1;2-a]pyrazine-1;4-dione	0.952380952380952	positive	0.000260400024387319
AT1G05880	Cyclic cmp	0.976190476190476	positive	3.31439602621053e-05
AT3G26840	Narcissin	0.952380952380952	negative	0.000260400024387319
AT3G26840	Thalsimine	0.952380952380952	positive	0.000260400024387319
AT3G26840	Feruloyl agmatine	0.952380952380952	positive	0.000260400024387319
AT5G20630	C01041	0.976190476190476	positive	3.31439602621053e-05
AT5G20630	FA 18:1;3O	0.976190476190476	positive	3.31439602621053e-05
AT5G20630	1-O-Sinapoyl-beta-D-glucose	0.976190476190476	positive	3.31439602621053e-05
AT5G20630	C00198	0.952380952380952	positive	0.000260400024387319
AT5G20630	Inosine	0.952380952380952	positive	0.000260400024387319
AT5G20630	Ginsenoside Rh1	0.952380952380952	positive	0.000260400024387319
AT5G20630	Isorhamnetin-3-O-galactoside-6''-rhamnoside	0.952380952380952	positive	0.000260400024387319
AT5G20630	3-[6-[[(2R;3R;4R;5S;6S)-3;5-Dihydroxy-6-methyl-4-[(2S;3R;4R;5R;6S)-3;4;5-trihydroxy-6-methyloxan-2-yl]oxyoxan-2-yl]oxymethyl]-3;4;5-trihydroxyoxan-2-yl]oxy-2-(3;4-dihydroxyphenyl)-5;7-dihydroxychromen-4-one	0.976190476190476	positive	3.31439602621053e-05
AT5G20630	1;7-Bis(3;4-dihydroxyphenyl)heptan-3-one	0.952380952380952	positive	0.000260400024387319
AT5G20630	Mycophenolic acid IV	0.952380952380952	positive	0.000260400024387319
AT5G20630	2-[5-Hydroxy-4-methoxy-6-[4-methoxy-6-[4-methoxy-6-[4-methoxy-2-methyl-6-[[(3S;10R;11S;12S;13S;14S;17S)-11;12;14-trihydroxy-17-[(1S)-1-hydroxyethyl]-10;13-dimethyl-1;2;3;4;7;8;9;11;12;15;16;17-dodecahydrocyclopenta[a]phenanthren-3-yl]oxy]oxan-3-yl]oxy-2-methyloxan-3-yl]oxy-2-methyloxan-3-yl]oxy-2-methyloxan-3-yl]oxy-6-(hydroxymethyl)oxane-3;4;5-triol	0.952380952380952	negative	0.000260400024387319
AT5G20630	PI 36:5	0.976190476190476	positive	3.31439602621053e-05
AT5G20630	Sulfasalazine	0.976190476190476	positive	3.31439602621053e-05
AT5G20630	Methyl 4-hydroxy-3-methoxycinnamate	0.976190476190476	positive	3.31439602621053e-05
AT5G20630	Tinnevellin glucoside	0.952380952380952	positive	0.000260400024387319
AT5G20630	Ellipticine	0.952380952380952	positive	0.000260400024387319
AT5G20630	12-Hydroxy-13-(hydroxymethyl)-3;5;7-trimethyl-2;4-tetradecadienedioic acid	0.976190476190476	positive	3.31439602621053e-05
AT5G20630	Dehydroxynocardamine	0.976190476190476	negative	3.31439602621053e-05
AT5G20630	Vincetoxicoside B	0.952380952380952	positive	0.000260400024387319
AT1G02930	Kaempferol 3-O-beta-D-glucopyranosyl-7-O-alpha-L-rhamnopyranoside	0.952380952380952	positive	0.000260400024387319
AT1G02930	C07359	0.952380952380952	negative	0.000260400024387319
AT1G02930	Ligustroflavone	0.976190476190476	negative	3.31439602621053e-05
AT1G02930	C10523	0.952380952380952	positive	0.000260400024387319
AT1G02930	Tenuigenin	0.952380952380952	positive	0.000260400024387319
AT1G02930	4-Methoxyindol-3-ylmethyl glucosinolate	1	positive	0
AT1G02930	Cimifugin	0.952380952380952	negative	0.000260400024387319
AT1G02930	Indole-3-acetyl-L-phenylalanine	0.976190476190476	positive	3.31439602621053e-05
AT1G02930	Astragaloside II	0.952380952380952	positive	0.000260400024387319
AT1G02930	3-Isobutylhexahydropyrrolo[1;2-a]pyrazine-1;4-dione	0.976190476190476	positive	3.31439602621053e-05
AT4G25100	C00257	0.952380952380952	negative	0.000260400024387319
AT4G25100	Soyasaponin Ba	0.976190476190476	positive	3.31439602621053e-05
AT4G25100	C19620	0.952380952380952	negative	0.000260400024387319
AT4G25100	C00388	0.952380952380952	negative	0.000260400024387319
AT4G25100	Bullatine A	0.976190476190476	positive	3.31439602621053e-05
AT4G25100	C06539	0.952380952380952	positive	0.000260400024387319
AT4G25100	Simonyellin	1	positive	0
AT4G25100	C05851	0.952380952380952	positive	0.000260400024387319
AT4G25100	(15S;16Z;17S)-16-ethylidene-4-hydroxy-15-[(2S;3R;4S;5S;6R)-3;4;5-trihydroxy-6-(hydroxymethyl)oxan-2-yl]oxy-2;10;14;20-tetraoxatetracyclo[21.2.2.13;7.012;17]octacosa-1(25);3;5;7(28);12;23;26-heptaene-11;19-dione	0.976190476190476	positive	3.31439602621053e-05
AT4G25100	C07710	0.952380952380952	positive	0.000260400024387319
AT4G25100	(E)-3-(4-Methoxyphenyl)-1-[2;4;6-trimethoxy-3-(3-methylbut-2-enyl)phenyl]prop-2-en-1-one	0.952380952380952	positive	0.000260400024387319
AT4G25100	Bidwillon A	0.952380952380952	positive	0.000260400024387319
AT4G25100	Kaempferol-3-O-galactoside-7-O-rhamnoside	0.976190476190476	positive	3.31439602621053e-05
AT4G25100	5;6;9-trihydroxyoctadec-7-enoic acid	1	negative	0
AT4G25100	Sibiricose A6	0.976190476190476	negative	3.31439602621053e-05
AT3G22600	Sinapoyl malate	0.976190476190476	positive	3.31439602621053e-05
AT3G22600	3-(4-Hydroxyphenyl)-2-propenoic acid	0.952380952380952	negative	0.000260400024387319
AT3G22600	Soyasaponin Ba	0.976190476190476	positive	3.31439602621053e-05
AT3G22600	Cyanidin	0.976190476190476	negative	3.31439602621053e-05
AT3G22600	Alisol A	0.952380952380952	positive	0.000260400024387319
AT3G22600	Bullatine A	0.976190476190476	positive	3.31439602621053e-05
AT3G22600	Brucine	0.952380952380952	positive	0.000260400024387319
AT3G22600	C06539	0.952380952380952	positive	0.000260400024387319
AT3G22600	Simonyellin	0.952380952380952	positive	0.000260400024387319
AT3G22600	C05851	0.952380952380952	positive	0.000260400024387319
AT3G22600	C07710	0.952380952380952	positive	0.000260400024387319
AT3G22600	Glyceryl monooleate	0.976190476190476	positive	3.31439602621053e-05
AT3G22600	2;3-dimethyl-5-(3;7;11;15-tetramethylhexadec-2-en-1-yl)cyclohexa-2;5-diene-1;4-dione	0.952380952380952	negative	0.000260400024387319
AT3G22600	5;6;9-trihydroxyoctadec-7-enoic acid	0.952380952380952	negative	0.000260400024387319
AT1G26380	Kaempferol 3-O-beta-D-glucopyranosyl-7-O-alpha-L-rhamnopyranoside	0.976190476190476	positive	3.31439602621053e-05
AT1G26380	Ligustroflavone	0.952380952380952	negative	0.000260400024387319
AT1G26380	C10523	0.976190476190476	positive	3.31439602621053e-05
AT1G26380	4-Methoxyindol-3-ylmethyl glucosinolate	0.976190476190476	positive	3.31439602621053e-05
AT1G26380	Cimifugin	0.976190476190476	negative	3.31439602621053e-05
AT1G26380	Indole-3-acetyl-L-phenylalanine	0.952380952380952	positive	0.000260400024387319
AT1G26380	p-Cumaroylagmatin	0.952380952380952	positive	0.000260400024387319
AT1G26380	3-Isobutylhexahydropyrrolo[1;2-a]pyrazine-1;4-dione	0.952380952380952	positive	0.000260400024387319
AT5G02490	C01041	0.952380952380952	negative	0.000260400024387319
AT5G02490	FA 18:1;3O	0.952380952380952	negative	0.000260400024387319
AT5G02490	1-O-Sinapoyl-beta-D-glucose	0.952380952380952	negative	0.000260400024387319
AT5G02490	Inosine	0.976190476190476	negative	3.31439602621053e-05
AT5G02490	C05625	0.952380952380952	negative	0.000260400024387319
AT5G02490	3-[6-[[(2R;3R;4R;5S;6S)-3;5-Dihydroxy-6-methyl-4-[(2S;3R;4R;5R;6S)-3;4;5-trihydroxy-6-methyloxan-2-yl]oxyoxan-2-yl]oxymethyl]-3;4;5-trihydroxyoxan-2-yl]oxy-2-(3;4-dihydroxyphenyl)-5;7-dihydroxychromen-4-one	1	negative	0
AT5G02490	C06672	0.952380952380952	negative	0.000260400024387319
AT5G02490	PI 36:5	1	negative	0
AT5G02490	4-Methoxy-1H-indole-3-carbaldehyde	0.952380952380952	negative	0.000260400024387319
AT5G02490	Sulfasalazine	0.952380952380952	negative	0.000260400024387319
AT5G02490	3-Methyloxindole	0.952380952380952	negative	0.000260400024387319
AT5G02490	Methyl 4-hydroxy-3-methoxycinnamate	1	negative	0
AT5G02490	[17-Acetyl-3-[5-[5-(3;5-dihydroxy-4-methoxy-6-methyloxan-2-yl)oxy-4-methoxy-6-methyloxan-2-yl]oxy-4-methoxy-6-methyloxan-2-yl]oxy-8;14;17-trihydroxy-10;13-dimethyl-1;2;3;4;5;6;7;9;11;12;15;16-dodecahydrocyclopenta[a]phenanthren-12-yl] benzoate	0.952380952380952	negative	0.000260400024387319
AT5G02490	Guanylurea	0.952380952380952	positive	0.000260400024387319
AT5G02490	3-Hydroxy-3';4'-didehydro-beta;psi-caroten-4-one	0.952380952380952	positive	0.000260400024387319
AT5G02490	Octhilinone	0.952380952380952	negative	0.000260400024387319
AT5G02490	12-Hydroxy-13-(hydroxymethyl)-3;5;7-trimethyl-2;4-tetradecadienedioic acid	0.952380952380952	negative	0.000260400024387319
AT5G02490	Dehydroxynocardamine	0.952380952380952	positive	0.000260400024387319
AT5G02490	Vincetoxicoside B	0.976190476190476	negative	3.31439602621053e-05
AT5G02490	2-Aminobutanedioate;hydron	0.952380952380952	negative	0.000260400024387319
AT1G32350	C07359	0.976190476190476	negative	3.31439602621053e-05
AT1G32350	Ligustroflavone	0.952380952380952	negative	0.000260400024387319
AT1G32350	C10523	0.976190476190476	positive	3.31439602621053e-05
AT1G32350	Tenuigenin	0.976190476190476	positive	3.31439602621053e-05
AT1G32350	4-Methoxyindol-3-ylmethyl glucosinolate	0.976190476190476	positive	3.31439602621053e-05
AT1G32350	(2-Hydroxy-3-octadeca-6;9;12-trienoyloxypropyl) 2-(trimethylazaniumyl)ethyl phosphate	0.952380952380952	positive	0.000260400024387319
AT1G32350	Indole-3-acetyl-L-phenylalanine	0.952380952380952	positive	0.000260400024387319
AT1G32350	3;5;5-trimethyl-4-(3;7;12;16;18-pentamethylnonadeca-1;3;5;7;9;11;13;15-octaen-1-yl)cyclohex-2-en-1-one	0.952380952380952	positive	0.000260400024387319
AT1G32350	3-Isobutylhexahydropyrrolo[1;2-a]pyrazine-1;4-dione	1	positive	0
AT1G32350	Cyclic cmp	0.976190476190476	positive	3.31439602621053e-05
AT2G45760	Marticin	0.952380952380952	negative	0.000260400024387319
AT2G45760	(Methylsulfinyl)octyl glucosinolate	1	positive	0
AT2G45760	Ginsenoside Rg5	0.952380952380952	positive	0.000260400024387319
AT2G45760	Cyclo(VVFF)	0.952380952380952	negative	0.000260400024387319
AT2G45760	2;6-Dimethoxy-4-[(E)-3-(beta-D-glucopyranosyloxy)-1-propenyl]phenyl beta-D-glucopyranoside	0.976190476190476	negative	3.31439602621053e-05
AT2G45760	Feruloyl agmatine	0.952380952380952	positive	0.000260400024387319
AT2G45760	Muronic acid	0.952380952380952	positive	0.000260400024387319
AT2G45760	[1-(3;4-Dihydroxy-5-methoxyphenyl)-7-(3;4-dihydroxyphenyl)heptan-3-yl] acetate	0.952380952380952	negative	0.000260400024387319
AT2G45760	Retinal	0.952380952380952	positive	0.000260400024387319
AT4G35180	[2-Hydroxy-3-[3;4;5-trihydroxy-6-[[3;4;5-trihydroxy-6-(hydroxymethyl)oxan-2-yl]oxymethyl]oxan-2-yl]oxypropyl] octadeca-9;12;15-trienoate	0.952380952380952	positive	0.000260400024387319
AT4G35180	Kaempferol 3-O-beta-D-glucopyranosyl-7-O-alpha-L-rhamnopyranoside	0.952380952380952	positive	0.000260400024387319
AT4G35180	C07359	0.952380952380952	negative	0.000260400024387319
AT4G35180	C10523	1	positive	0
AT4G35180	C00078	0.952380952380952	positive	0.000260400024387319
AT4G35180	4'-Demethylpodophyllotoxin	0.952380952380952	positive	0.000260400024387319
AT4G35180	Tenuigenin	0.952380952380952	positive	0.000260400024387319
AT4G35180	4-Methoxyindol-3-ylmethyl glucosinolate	0.952380952380952	positive	0.000260400024387319
AT4G35180	Cimifugin	0.952380952380952	negative	0.000260400024387319
AT4G35180	(1S;2R;4aR;8aR)-1-Acetoxy-7-isopropylidene-1;4a-dimethyl-6-oxodecahydro-2-naphthalenyl 2;3-dimethyl-2-oxiranecarboxylate	0.952380952380952	positive	0.000260400024387319
AT4G35180	3-Isobutylhexahydropyrrolo[1;2-a]pyrazine-1;4-dione	0.976190476190476	positive	3.31439602621053e-05
AT4G23150	C07064	0.952380952380952	negative	0.000260400024387319
AT4G23150	(Methylsulfinyl)octyl glucosinolate	0.952380952380952	positive	0.000260400024387319
AT4G23150	Cyclo(VVFF)	0.952380952380952	negative	0.000260400024387319
AT4G23150	Neobavaisoflavone	0.952380952380952	positive	0.000260400024387319
AT4G23150	Minoxidil	0.952380952380952	negative	0.000260400024387319
AT4G23150	C17479	0.952380952380952	negative	0.000260400024387319
AT3G48640	Kaempferol 3-O-beta-D-glucopyranosyl-7-O-alpha-L-rhamnopyranoside	0.952380952380952	positive	0.000260400024387319
AT3G48640	C07359	0.952380952380952	negative	0.000260400024387319
AT3G48640	Ligustroflavone	0.976190476190476	negative	3.31439602621053e-05
AT3G48640	C10523	0.952380952380952	positive	0.000260400024387319
AT3G48640	Tenuigenin	0.952380952380952	positive	0.000260400024387319
AT3G48640	4-Methoxyindol-3-ylmethyl glucosinolate	1	positive	0
AT3G48640	Cimifugin	0.952380952380952	negative	0.000260400024387319
AT3G48640	Indole-3-acetyl-L-phenylalanine	0.976190476190476	positive	3.31439602621053e-05
AT3G48640	Astragaloside II	0.952380952380952	positive	0.000260400024387319
AT3G48640	3-Isobutylhexahydropyrrolo[1;2-a]pyrazine-1;4-dione	0.976190476190476	positive	3.31439602621053e-05
AT5G64810	Narcissin	0.952380952380952	negative	0.000260400024387319
AT5G64810	Thalsimine	0.952380952380952	positive	0.000260400024387319
AT5G64810	Feruloyl agmatine	0.952380952380952	positive	0.000260400024387319
AT1G67105	C01041	0.976190476190476	positive	3.31439602621053e-05
AT1G67105	C00482	0.952380952380952	negative	0.000260400024387319
AT1G67105	1-O-Sinapoyl-beta-D-glucose	0.976190476190476	positive	3.31439602621053e-05
AT1G67105	Inosine	1	positive	0
AT1G67105	3;5-Dimethoxycinnamic acid	0.952380952380952	positive	0.000260400024387319
AT1G67105	3-[6-[[(2R;3R;4R;5S;6S)-3;5-Dihydroxy-6-methyl-4-[(2S;3R;4R;5R;6S)-3;4;5-trihydroxy-6-methyloxan-2-yl]oxyoxan-2-yl]oxymethyl]-3;4;5-trihydroxyoxan-2-yl]oxy-2-(3;4-dihydroxyphenyl)-5;7-dihydroxychromen-4-one	0.976190476190476	positive	3.31439602621053e-05
AT1G67105	PI 36:5	0.976190476190476	positive	3.31439602621053e-05
AT1G67105	Albocycline	0.952380952380952	positive	0.000260400024387319
AT1G67105	Methyl 4-hydroxy-3-methoxycinnamate	0.976190476190476	positive	3.31439602621053e-05
AT1G67105	Cyanidin 3-O-beta-D-sambubioside	0.952380952380952	positive	0.000260400024387319
AT1G67105	Dehydroxynocardamine	0.976190476190476	negative	3.31439602621053e-05
AT1G67105	2-Aminobutanedioate;hydron	0.976190476190476	positive	3.31439602621053e-05
AT3G13100	4-Methylsulfinylbutyl glucosinolate	0.976190476190476	positive	3.31439602621053e-05
AT3G13100	Saikosaponin b2	0.952380952380952	positive	0.000260400024387319
AT3G13100	C00785	0.952380952380952	negative	0.000260400024387319
AT3G13100	Saikosaponin a	0.976190476190476	positive	3.31439602621053e-05
AT3G13100	Vinpocetine	0.976190476190476	negative	3.31439602621053e-05
AT3G13100	Polanrazine B	0.976190476190476	negative	3.31439602621053e-05
AT3G13100	Lauryl diethanolamide	0.952380952380952	negative	0.000260400024387319
AT3G13100	(1E;4E)-1;5-Bis(4-methoxyphenyl)penta-1;4-dien-3-one	0.952380952380952	positive	0.000260400024387319
AT1G22400	delta(4)-Dafachronic acid	0.952380952380952	negative	0.000260400024387319
AT1G22400	Narcissin	0.976190476190476	negative	3.31439602621053e-05
AT1G22400	Thalsimine	0.976190476190476	positive	3.31439602621053e-05
AT1G22400	3-O-Methylfunicone	0.952380952380952	negative	0.000260400024387319
AT1G22400	3-{12-hydroxy-12-[5'-(1-hydroxydodecyl)-[2;2'-bioxolan]-5-yl]dodecyl}-5-methyl-5H-furan-2-one	0.976190476190476	negative	3.31439602621053e-05
AT1G22400	Oxaline	0.952380952380952	positive	0.000260400024387319
AT1G22400	3-(10-Phenyldecyl)Phenol	0.952380952380952	positive	0.000260400024387319
AT3G21520	Chlorantraniliprole	0.952380952380952	positive	0.000260400024387319
AT3G21520	gamma-Glu-leu	0.952380952380952	negative	0.000260400024387319
AT3G21520	Sinapoyl malate	0.976190476190476	positive	3.31439602621053e-05
AT3G21520	Cyanidin	0.976190476190476	negative	3.31439602621053e-05
AT3G21520	Alisol A	1	positive	0
AT3G21520	Brucine	0.952380952380952	positive	0.000260400024387319
AT3G21520	C06539	0.952380952380952	positive	0.000260400024387319
AT3G21520	C05851	0.952380952380952	positive	0.000260400024387319
AT3G21520	C07710	0.952380952380952	positive	0.000260400024387319
AT3G21520	Glyceryl monooleate	0.976190476190476	positive	3.31439602621053e-05
AT3G21520	2;3-dimethyl-5-(3;7;11;15-tetramethylhexadec-2-en-1-yl)cyclohexa-2;5-diene-1;4-dione	0.952380952380952	negative	0.000260400024387319
AT4G11320	1-Methoxyindol-3-ylmethyl glucosinolate	0.976190476190476	negative	3.31439602621053e-05
AT4G11320	Saikosaponin b2	0.952380952380952	negative	0.000260400024387319
AT4G11320	Saikosaponin a	0.976190476190476	negative	3.31439602621053e-05
AT4G11320	Vinpocetine	0.976190476190476	positive	3.31439602621053e-05
AT4G11320	3-[3-hydroxy-2-[(2S;3R;4S;5S;6R)-3;4;5-trihydroxy-6-(hydroxymethyl)oxan-2-yl]oxyphenyl]propanoic acid	0.976190476190476	negative	3.31439602621053e-05
AT4G11320	(15S;16Z;17S)-16-ethylidene-4-hydroxy-15-[(2S;3R;4S;5S;6R)-3;4;5-trihydroxy-6-(hydroxymethyl)oxan-2-yl]oxy-2;10;14;20-tetraoxatetracyclo[21.2.2.13;7.012;17]octacosa-1(25);3;5;7(28);12;23;26-heptaene-11;19-dione	0.952380952380952	negative	0.000260400024387319
AT4G11320	Indole-3-carbinol	0.952380952380952	negative	0.000260400024387319
AT3G49940	3;5-Dimethoxycinnamic acid	0.952380952380952	positive	0.000260400024387319
AT3G49940	3-(4-Hydroxyphenyl)-2-propenoic acid	0.952380952380952	positive	0.000260400024387319
AT3G49940	Cyanidin	0.976190476190476	positive	3.31439602621053e-05
AT3G49940	Alisol A	0.952380952380952	negative	0.000260400024387319
AT3G49940	Brucine	0.952380952380952	negative	0.000260400024387319
AT3G49940	Topsentisterol A2	0.976190476190476	positive	3.31439602621053e-05
AT3G49940	2;3-dimethyl-5-(3;7;11;15-tetramethylhexadec-2-en-1-yl)cyclohexa-2;5-diene-1;4-dione	1	positive	0
AT5G25260	C00482	0.952380952380952	positive	0.000260400024387319
AT5G25260	Flavanone base + 3O; O-Hex	0.952380952380952	negative	0.000260400024387319
AT5G25260	Periplogenin	0.952380952380952	negative	0.000260400024387319
AT5G25260	C08162	0.952380952380952	negative	0.000260400024387319
AT5G25260	Imazaquin	0.952380952380952	positive	0.000260400024387319
AT3G46080	Indolylmethyl glucosinolate + 1MeO	0.952380952380952	positive	0.000260400024387319
AT3G46080	Sulfo jasmonate	0.952380952380952	positive	0.000260400024387319
AT3G46080	C00219	0.952380952380952	positive	0.000260400024387319
AT3G46080	Cyclo(VVFF)	0.976190476190476	negative	3.31439602621053e-05
AT3G46080	Ochromycinone	0.952380952380952	positive	0.000260400024387319
AT3G46080	beta-Gentiobiose	0.952380952380952	negative	0.000260400024387319
AT3G46080	[1-(3;4-Dihydroxy-5-methoxyphenyl)-7-(3;4-dihydroxyphenyl)heptan-3-yl] acetate	0.976190476190476	negative	3.31439602621053e-05
AT3G51660	[2-Hydroxy-3-[3;4;5-trihydroxy-6-[[3;4;5-trihydroxy-6-(hydroxymethyl)oxan-2-yl]oxymethyl]oxan-2-yl]oxypropyl] octadeca-9;12;15-trienoate	0.952380952380952	positive	0.000260400024387319
AT3G51660	C07359	1	negative	0
AT3G51660	Ligustroflavone	0.976190476190476	negative	3.31439602621053e-05
AT3G51660	C10523	0.952380952380952	positive	0.000260400024387319
AT3G51660	Tenuigenin	1	positive	0
AT3G51660	4-Methoxyindol-3-ylmethyl glucosinolate	0.952380952380952	positive	0.000260400024387319
AT3G51660	Cimifugin	0.952380952380952	negative	0.000260400024387319
AT3G51660	Indole-3-acetyl-L-phenylalanine	0.976190476190476	positive	3.31439602621053e-05
AT3G51660	(1S;2R;4aR;8aR)-1-Acetoxy-7-isopropylidene-1;4a-dimethyl-6-oxodecahydro-2-naphthalenyl 2;3-dimethyl-2-oxiranecarboxylate	0.952380952380952	positive	0.000260400024387319
AT3G51660	C02477	0.952380952380952	negative	0.000260400024387319
AT3G51660	3-Isobutylhexahydropyrrolo[1;2-a]pyrazine-1;4-dione	0.976190476190476	positive	3.31439602621053e-05
AT3G51660	Cyclic cmp	0.952380952380952	positive	0.000260400024387319
AT4G23180	(2S;3S)-3;4';5;7-Tetrahydroxyflavanone	0.952380952380952	positive	0.000260400024387319
AT4G23180	3-Deoxo-3-beta-Acetoxydeoxydihydrogedunin	1	positive	0
AT4G23180	2-Acetoxy-4-pentadecylbenzoic acid	0.976190476190476	negative	3.31439602621053e-05
AT4G23180	Topsentisterol A2	0.952380952380952	positive	0.000260400024387319
AT4G23180	Allopurinol	0.952380952380952	positive	0.000260400024387319
AT3G05660	[2-Hydroxy-3-[3;4;5-trihydroxy-6-[[3;4;5-trihydroxy-6-(hydroxymethyl)oxan-2-yl]oxymethyl]oxan-2-yl]oxypropyl] octadeca-9;12;15-trienoate	0.952380952380952	positive	0.000260400024387319
AT3G05660	Kaempferol 3-O-beta-D-glucopyranosyl-7-O-alpha-L-rhamnopyranoside	0.952380952380952	positive	0.000260400024387319
AT3G05660	C07359	0.952380952380952	negative	0.000260400024387319
AT3G05660	C10523	1	positive	0
AT3G05660	C00078	0.952380952380952	positive	0.000260400024387319
AT3G05660	4'-Demethylpodophyllotoxin	0.952380952380952	positive	0.000260400024387319
AT3G05660	Tenuigenin	0.952380952380952	positive	0.000260400024387319
AT3G05660	4-Methoxyindol-3-ylmethyl glucosinolate	0.952380952380952	positive	0.000260400024387319
AT3G05660	Cimifugin	0.952380952380952	negative	0.000260400024387319
AT3G05660	(1S;2R;4aR;8aR)-1-Acetoxy-7-isopropylidene-1;4a-dimethyl-6-oxodecahydro-2-naphthalenyl 2;3-dimethyl-2-oxiranecarboxylate	0.952380952380952	positive	0.000260400024387319
AT3G05660	3-Isobutylhexahydropyrrolo[1;2-a]pyrazine-1;4-dione	0.976190476190476	positive	3.31439602621053e-05
AT3G55980	(2S;3S)-3;4';5;7-Tetrahydroxyflavanone	0.952380952380952	positive	0.000260400024387319
AT3G55980	9;12;13-Trihydroxyoctadeca-10;15-dienoic acid	0.952380952380952	positive	0.000260400024387319
AT3G55980	C05625	0.952380952380952	positive	0.000260400024387319
AT3G55980	C01921	0.952380952380952	negative	0.000260400024387319
AT3G55980	3-Methyloxindole	0.952380952380952	positive	0.000260400024387319
AT3G55980	(2S;3R;4R;5R;6S)-2-{[(2S;3R;4S;5S)-4;5-Dihydroxy-2-[(1'S;2R;4'S;7'S;8'R;9'S;13'R;14'R;16'S)-7';9';13'-trimethyl-5-methylidene-5'-oxaspiro[oxane-2;6'-pentacyclo[10.8.0.0(2);.0;.0(1)(3);(1)]icosan]-18'-en-14'-oloxy]oxan-3-yl]oxy}-6-methyloxane-3;4;5-triol	0.976190476190476	positive	3.31439602621053e-05
AT3G55980	Bupirimate	0.952380952380952	positive	0.000260400024387319
AT3G55980	Guanylurea	0.952380952380952	negative	0.000260400024387319
AT3G55980	2-Acetoxy-4-pentadecylbenzoic acid	0.976190476190476	negative	3.31439602621053e-05
AT3G55980	Octhilinone	0.952380952380952	positive	0.000260400024387319
AT3G55980	12-Hydroxy-13-(hydroxymethyl)-3;5;7-trimethyl-2;4-tetradecadienedioic acid	0.952380952380952	positive	0.000260400024387319
AT3G55980	Diflufenican	0.952380952380952	positive	0.000260400024387319
AT3G55980	6-Methylcoumarin	0.952380952380952	positive	0.000260400024387319
AT5G66640	(Methylsulfinyl)octyl glucosinolate	0.952380952380952	positive	0.000260400024387319
AT5G66640	C10523	0.976190476190476	positive	3.31439602621053e-05
AT5G66640	C00078	0.976190476190476	positive	3.31439602621053e-05
AT5G66640	4'-Demethylpodophyllotoxin	0.976190476190476	positive	3.31439602621053e-05
AT5G66640	Cyclo(VVFF)	0.952380952380952	negative	0.000260400024387319
AT5G66640	Neobavaisoflavone	0.952380952380952	positive	0.000260400024387319
AT4G23700	C07064	0.952380952380952	negative	0.000260400024387319
AT4G23700	delta(4)-Dafachronic acid	0.976190476190476	negative	3.31439602621053e-05
AT4G23700	Thalsimine	1	positive	0
AT4G23700	Gnoscopine	0.976190476190476	positive	3.31439602621053e-05
AT4G23700	7-(Methylsulfinyl)heptylamine	0.952380952380952	negative	0.000260400024387319
AT4G23700	C17479	0.952380952380952	negative	0.000260400024387319
AT4G23700	(15S;16Z;17S)-16-ethylidene-4-hydroxy-15-[(2S;3R;4S;5S;6R)-3;4;5-trihydroxy-6-(hydroxymethyl)oxan-2-yl]oxy-2;10;14;20-tetraoxatetracyclo[21.2.2.13;7.012;17]octacosa-1(25);3;5;7(28);12;23;26-heptaene-11;19-dione	0.952380952380952	positive	0.000260400024387319
AT4G23700	3-{12-hydroxy-12-[5'-(1-hydroxydodecyl)-[2;2'-bioxolan]-5-yl]dodecyl}-5-methyl-5H-furan-2-one	0.952380952380952	negative	0.000260400024387319
AT1G70290	3;5-Dimethoxycinnamic acid	0.976190476190476	positive	3.31439602621053e-05
AT1G70290	3-Deoxo-3-beta-Acetoxydeoxydihydrogedunin	0.952380952380952	positive	0.000260400024387319
AT1G70290	Topsentisterol A2	1	positive	0
AT1G70290	2;3-dimethyl-5-(3;7;11;15-tetramethylhexadec-2-en-1-yl)cyclohexa-2;5-diene-1;4-dione	0.976190476190476	positive	3.31439602621053e-05
AT4G04540	[2-Hydroxy-3-[3;4;5-trihydroxy-6-[[3;4;5-trihydroxy-6-(hydroxymethyl)oxan-2-yl]oxymethyl]oxan-2-yl]oxypropyl] octadeca-9;12;15-trienoate	0.952380952380952	positive	0.000260400024387319
AT4G04540	Kaempferol 3-O-beta-D-glucopyranosyl-7-O-alpha-L-rhamnopyranoside	0.952380952380952	positive	0.000260400024387319
AT4G04540	C07359	0.952380952380952	negative	0.000260400024387319
AT4G04540	C10523	1	positive	0
AT4G04540	C00078	0.952380952380952	positive	0.000260400024387319
AT4G04540	4'-Demethylpodophyllotoxin	0.952380952380952	positive	0.000260400024387319
AT4G04540	Tenuigenin	0.952380952380952	positive	0.000260400024387319
AT4G04540	4-Methoxyindol-3-ylmethyl glucosinolate	0.952380952380952	positive	0.000260400024387319
AT4G04540	Cimifugin	0.952380952380952	negative	0.000260400024387319
AT4G04540	(1S;2R;4aR;8aR)-1-Acetoxy-7-isopropylidene-1;4a-dimethyl-6-oxodecahydro-2-naphthalenyl 2;3-dimethyl-2-oxiranecarboxylate	0.952380952380952	positive	0.000260400024387319
AT4G04540	3-Isobutylhexahydropyrrolo[1;2-a]pyrazine-1;4-dione	0.976190476190476	positive	3.31439602621053e-05
AT5G22390	C01041	0.952380952380952	positive	0.000260400024387319
AT5G22390	1-O-Sinapoyl-beta-D-glucose	0.952380952380952	positive	0.000260400024387319
AT5G22390	Inosine	0.976190476190476	positive	3.31439602621053e-05
AT5G22390	3;5-Dimethoxycinnamic acid	0.976190476190476	positive	3.31439602621053e-05
AT5G22390	C05625	0.952380952380952	positive	0.000260400024387319
AT5G22390	3-[6-[[(2R;3R;4R;5S;6S)-3;5-Dihydroxy-6-methyl-4-[(2S;3R;4R;5R;6S)-3;4;5-trihydroxy-6-methyloxan-2-yl]oxyoxan-2-yl]oxymethyl]-3;4;5-trihydroxyoxan-2-yl]oxy-2-(3;4-dihydroxyphenyl)-5;7-dihydroxychromen-4-one	0.952380952380952	positive	0.000260400024387319
AT5G22390	PI 36:5	0.952380952380952	positive	0.000260400024387319
AT5G22390	Albocycline	0.976190476190476	positive	3.31439602621053e-05
AT5G22390	3-Methyloxindole	0.952380952380952	positive	0.000260400024387319
AT5G22390	Methyl 4-hydroxy-3-methoxycinnamate	0.952380952380952	positive	0.000260400024387319
AT5G22390	Guanylurea	0.952380952380952	negative	0.000260400024387319
AT5G22390	Octhilinone	0.952380952380952	positive	0.000260400024387319
AT5G22390	12-Hydroxy-13-(hydroxymethyl)-3;5;7-trimethyl-2;4-tetradecadienedioic acid	0.952380952380952	positive	0.000260400024387319
AT5G22390	Dehydroxynocardamine	0.952380952380952	negative	0.000260400024387319
AT5G22390	Topsentisterol A2	0.952380952380952	positive	0.000260400024387319
AT5G22390	2-Aminobutanedioate;hydron	0.952380952380952	positive	0.000260400024387319
AT1G33730	(Methylsulfinyl)octyl glucosinolate	0.952380952380952	positive	0.000260400024387319
AT1G33730	delta(4)-Dafachronic acid	0.976190476190476	negative	3.31439602621053e-05
AT1G33730	Ginsenoside Rg5	1	positive	0
AT1G33730	(2-Hydroxy-3-octadeca-6;9;12-trienoyloxypropyl) 2-(trimethylazaniumyl)ethyl phosphate	0.952380952380952	positive	0.000260400024387319
AT1G33730	2;6-Dimethoxy-4-[(E)-3-(beta-D-glucopyranosyloxy)-1-propenyl]phenyl beta-D-glucopyranoside	0.976190476190476	negative	3.31439602621053e-05
AT1G33730	3;5;5-trimethyl-4-(3;7;12;16;18-pentamethylnonadeca-1;3;5;7;9;11;13;15-octaen-1-yl)cyclohex-2-en-1-one	0.952380952380952	positive	0.000260400024387319
AT1G33730	(E)-4-[(1R;2S;3S;4R;8As)-2;3;4-trihydroxy-2;5;5;8a-tetramethyl-3;4;4a;6;7;8-hexahydro-1H-naphthalen-1-yl]but-3-en-2-one	0.952380952380952	positive	0.000260400024387319
AT1G33730	3-{12-hydroxy-12-[5'-(1-hydroxydodecyl)-[2;2'-bioxolan]-5-yl]dodecyl}-5-methyl-5H-furan-2-one	0.952380952380952	negative	0.000260400024387319
AT1G33730	Cyclic cmp	0.976190476190476	positive	3.31439602621053e-05
AT1G74710	(Methylsulfinyl)octyl glucosinolate	0.976190476190476	positive	3.31439602621053e-05
AT1G74710	C00078	0.952380952380952	positive	0.000260400024387319
AT1G74710	4'-Demethylpodophyllotoxin	0.952380952380952	positive	0.000260400024387319
AT1G74710	Ginsenoside Rg5	0.976190476190476	positive	3.31439602621053e-05
AT1G74710	2;6-Dimethoxy-4-[(E)-3-(beta-D-glucopyranosyloxy)-1-propenyl]phenyl beta-D-glucopyranoside	0.952380952380952	negative	0.000260400024387319
AT1G74710	Cucurbitacin D	0.952380952380952	negative	0.000260400024387319
AT1G08050	delta(4)-Dafachronic acid	0.952380952380952	negative	0.000260400024387319
AT1G08050	Saikosaponin b2	0.976190476190476	positive	3.31439602621053e-05
AT1G08050	Saikosaponin a	0.952380952380952	positive	0.000260400024387319
AT1G08050	Thalsimine	0.976190476190476	positive	3.31439602621053e-05
AT1G08050	Gnoscopine	1	positive	0
AT1G08050	3-[3-hydroxy-2-[(2S;3R;4S;5S;6R)-3;4;5-trihydroxy-6-(hydroxymethyl)oxan-2-yl]oxyphenyl]propanoic acid	0.952380952380952	positive	0.000260400024387319
AT1G08050	(15S;16Z;17S)-16-ethylidene-4-hydroxy-15-[(2S;3R;4S;5S;6R)-3;4;5-trihydroxy-6-(hydroxymethyl)oxan-2-yl]oxy-2;10;14;20-tetraoxatetracyclo[21.2.2.13;7.012;17]octacosa-1(25);3;5;7(28);12;23;26-heptaene-11;19-dione	0.976190476190476	positive	3.31439602621053e-05
AT1G08050	5-Hydroxy-7-[4-hydroxy-2-methoxy-3-(3-methylbut-2-enyl)phenyl]-2;2-dimethyl-7;8-dihydropyrano[3;2-g]chromen-6-one	0.952380952380952	positive	0.000260400024387319
AT3G60415	Marticin	0.952380952380952	negative	0.000260400024387319
AT3G60415	(1'S;2'S)-3';11'-Dihydroxy-1';2';5'-trimethyl-8'-oxaspiro[oxirane-2;12'-tricyclo[7.2.1.0(2);]dodecan]-5'-en-4'-one	0.952380952380952	negative	0.000260400024387319
AT3G60415	Saikosaponin b2	0.952380952380952	positive	0.000260400024387319
AT3G60415	Methyl jasmonate	0.976190476190476	negative	3.31439602621053e-05
AT5G54470	C07064	0.952380952380952	negative	0.000260400024387319
AT5G54470	(Methylsulfinyl)octyl glucosinolate	0.952380952380952	positive	0.000260400024387319
AT5G54470	Cyclo(VVFF)	0.952380952380952	negative	0.000260400024387319
AT5G54470	Neobavaisoflavone	0.952380952380952	positive	0.000260400024387319
AT5G54470	Minoxidil	0.952380952380952	negative	0.000260400024387319
AT5G54470	C17479	0.952380952380952	negative	0.000260400024387319
AT1G19020	Indolylmethyl glucosinolate	0.952380952380952	positive	0.000260400024387319
AT1G19020	C00497	0.952380952380952	positive	0.000260400024387319
AT1G19020	C10523	0.976190476190476	positive	3.31439602621053e-05
AT1G19020	(2S;3R;4S;5S;6R)-2-[(2R;3R;4S;5S;6R)-2-[[(3S;6S;8R;10R;12R;13R;14R;17S)-3;12-Dihydroxy-4;4;8;10;14-pentamethyl-17-[(2S)-6-methyl-2-[(2S;3R;4S;5S;6R)-3;4;5-trihydroxy-6-(hydroxymethyl)oxan-2-yl]oxyhept-5-en-2-yl]-2;3;5;6;7;9;11;12;13;15;16;17-dodecahydro-1H-cyclopenta[a]phenanthren-6-yl]oxy]-4;5-dihydroxy-6-(hydroxymethyl)oxan-3-yl]oxy-6-(hydroxymethyl)oxane-3;4;5-triol	0.952380952380952	positive	0.000260400024387319
AT1G19020	Flemiphilippinin A	0.952380952380952	negative	0.000260400024387319
AT1G19020	(2-Hydroxy-3-octadec-9-enoyloxypropyl) 2-(trimethylazaniumyl)ethyl phosphate	0.952380952380952	negative	0.000260400024387319
AT1G19020	[3-Hydroxy-1-(4-methoxy-7-oxofuro[3;2-g]chromen-9-yl)oxy-3-methylbutan-2-yl] (E)-2-methylbut-2-enoate	0.952380952380952	positive	0.000260400024387319
AT1G19020	[1-(3;4-Dihydroxy-5-methoxyphenyl)-7-(3;4-dihydroxyphenyl)heptan-3-yl] acetate	0.952380952380952	negative	0.000260400024387319
AT1G19020	3-Isobutylhexahydropyrrolo[1;2-a]pyrazine-1;4-dione	0.952380952380952	positive	0.000260400024387319
AT2G20670	(Methylsulfanyl)heptyl glucosinolate	0.952380952380952	negative	0.000260400024387319
AT2G20670	4-Methylthiobutyl glucosinolate	0.976190476190476	negative	3.31439602621053e-05
AT2G20670	Apigenin-6-C-arabinoside-8-C-glucoside	0.952380952380952	positive	0.000260400024387319
AT2G20670	Periplogenin	0.976190476190476	positive	3.31439602621053e-05
AT2G20670	FA 19:0	0.952380952380952	negative	0.000260400024387319
AT2G20670	Benzoylcholine	0.952380952380952	positive	0.000260400024387319
[truncated: 12,364 more rows]
